# Supplementary material for: Sequence-Based Analysis of Structural Organization and Composition of the Cultivated Sunflower (Helianthus annuus L.) Genome
Source: Biology (Basel). 2014 Apr 16;3(2):295–319. doi: 10.3390/biology3020295 (PMC4085609; doi:10.3390/biology3020295)
Supplement: Supplementary File 1 — Supplementary Materials (ZIP, 2908 KB) [file biology-03-00295-s001.zip]

Archive with 4 entries (3 files):
- biology-44239-supplementary-final/
- biology-44239-supplementary-final/biology-44239-Supplemental-Tables-final.xlsx
- biology-44239-supplementary-final/biology-44239-Supplementary-Figures-final.docx
- biology-44239-supplementary-final/sunflower_repeats.fasta
