# Supplementary material for: Sequence-Based Analysis of Structural Organization and Composition of the Cultivated Sunflower (Helianthus annuus L.) Genome
Source: Biology (Basel). 2014 Apr 16;3(2):295–319. doi: 10.3390/biology3020295 (PMC4085609; doi:10.3390/biology3020295)
Supplement: Supplementary File 1 — Supplementary Materials (ZIP, 2908 KB) [file biology-03-00295-s001.zip › biology-44239-supplementary-final/biology-44239-Supplemental-Tables-final.xlsx]

## Sheet: TABLE S1
Table S1. Assembly Statistics of the 96 BACs used in the analysis.
		CAP3			CLC			CLC+CAP3			SSPACE				Coverage>100
BAC	# of reads	# of contigs	total bps	bp/contig	# of contigs	total bps	bp/contig	# of contigs	total bps	bp/contig	# of contigs	total bps	bp/contig	av.coverage	# of contigs	total bps	bp/contig	av.coverage
1	311075	30	152537	5084.57	2052	721463	351.59	12	157076	13089.7	9	154922	17213.6	376.703	9	154922	17213.6	376.703
2	303515	28	157550	5626.79	2827	1060018	374.962	38	175666	4622.79	29	173576	5985.38	123.933	11	154662	14060.2	318.946
3	232262	52	197672	3801.38	542	326300	602.03	21	201567	9598.43	10	199884	19988.4	224.773	10	199884	19988.4	224.773
4	217615	36	202468	5624.11	1237	561082	453.583	30	234671	7822.37	21	233029	11096.6	122.614	15	226590	15106	170.214
5	185127	47	166589	3544.45	345	231786	671.843	19	173823	9148.58	13	171550	13196.2	198.739	12	170419	14201.6	214.967
6	246688	50	173284	3465.68	847	402618	475.346	28	180697	6453.46	19	178359	9387.32	242.152	19	178359	9387.32	242.152
7	261075	31	146403	4722.68	835	390442	467.595	19	146445	7707.63	11	145587	13235.2	253.83	8	141392	17674	300.796
8	231700	49	164376	3354.61	2085	731483	350.831	30	167213	5573.77	19	165365	8703.42	230.293	17	163476	9616.24	257.092
9	257895	47	152769	3250.4	746	341412	457.657	22	158672	7212.36	11	156799	14254.5	302.034	10	155615	15561.5	328.03
10	108829	2	7920	3960	3701	1173550	317.09	6	12612	2102	6	12403	2067.17	367.804	1	7702	7702	2191.57
11	130251	7	33050	4721.43	1511	462431	306.043	4	35091	8772.75	2	34707	17353.5	357.186	1	33586	33586	711.399
12	230901	22	150661	6848.23	743	326932	440.016	0	0	0	10	181455	18145.5	210.199	8	181079	22634.9	251.768
13	179460	27	127191	4710.78	364	209405	575.288	11	130685	11880.5	9	128631	14292.3	280.541	9	128631	14292.3	280.541
14	216249	37	143674	3883.08	532	259708	488.173	20	124962	6248.1	11	124565	11324.1	263.184	11	124565	11324.1	263.184
15	287998	58	195487	3370.47	1184	525236	443.611	33	206243	6249.79	27	203879	7551.07	218.214	23	199051	8654.39	253.989
16	191518	40	149823	3745.57	278	186369	670.392	20	150337	7516.85	12	149696	12474.7	234.99	12	149696	12474.7	234.99
17	274408	90	212080	2356.44	1231	579702	470.92	42	259583	6180.55	26	257055	9886.73	164.61	13	154625	11894.2	297.974
18	173427	57	173959	3051.91	1995	718386	360.093	30	185941	6198.03	21	185088	8813.71	162.287	18	177311	9850.61	183.613
19	251997	45	144185	3204.11	1802	636231	353.069	19	146261	7697.95	14	144027	10287.6	273.915	12	142660	11888.3	319.021
20	205386	48	172100	3585.42	458	273268	596.655	26	173905	6688.65	16	171881	10742.6	208.311	15	170614	11374.3	222.039
21	191461	24	109030	4542.92	524	237623	453.479	9	115985	12887.2	7	114131	16304.4	252.69	6	113326	18887.7	294.178
22	158576	56	154743	2763.27	354	236532	668.169	24	153241	6385.04	14	153721	10980.1	186.303	14	153721	10980.1	186.303
23	198320	45	154984	3444.09	661	320091	484.253	22	157582	7162.82	11	156108	14191.6	229.944	11	156108	14191.6	229.944
24	209478	5	36568	7313.6	2415	759138	314.343	4	37318	9329.5	4	36704	9176	1010.35	4	36704	9176	1010.35
25	204360	27	147412	5459.7	3322	1165511	350.846	25	161352	6454.08	15	160012	10667.5	143.288	9	152801	16977.9	234.204
26	179542	26	92516	3558.31	575	243448	423.388	16	95058	5941.12	7	95973	13710.4	284.074	5	93734	18746.8	395.987
27	253780	17	77941	4584.76	1886	588900	312.248	7	65367	9338.14	4	65078	16269.5	707.24	4	65078	16269.5	707.24
28	204872	48	147200	3066.67	758	340184	448.792	23	151541	6588.74	12	150106	12508.8	219.182	11	149244	13567.6	238.681
29	121971	77	179756	2334.49	829	447719	540.071	37	193304	5224.43	14	196588	14042	73.0423	5	180331	36066.2	131.995
30	296286	11	57699	5245.36	2462	805995	327.374	12	69470	5789.17	9	68934	7659.33	327.281	3	61637	20545.7	970.682
31	252126	44	147963	3362.8	2185	774350	354.394	23	151313	6578.83	14	150551	10753.6	233.838	11	147332	13393.8	295.448
32	200661	35	144149	4118.54	433	239118	552.236	15	151660	10110.7	9	150621	16735.7	270.33	9	150621	16735.7	270.33
33	179088	57	164506	2886.07	789	367054	465.214	28	172305	6153.75	14	172279	12305.6	171.33	12	171103	14258.6	195.907
34	204008	31	144511	4661.65	694	313847	452.229	8	134745	16843.1	4	132714	33178.5	329.773	4	132714	33178.5	329.773
35	188763	37	122343	3306.57	755	290466	384.723	19	111204	5852.84	12	109882	9156.83	229.561	10	108245	10824.5	274.944
36	306609	29	159072	5485.24	1006	410063	407.617	17	172507	10147.5	10	169937	16993.7	348.414	10	169937	16993.7	348.414
37	199338	45	196270	4361.56	987	437772	443.538	23	210214	9139.74	15	207911	13860.7	176.381	15	207911	13860.7	176.381
38	217609	28	137183	4899.39	441	234004	530.621	14	143591	10256.5	8	141755	17719.4	282.564	8	141755	17719.4	282.564
39	198344	29	121902	4203.52	971	400234	412.187	22	136559	6207.23	16	135038	8439.88	230.295	13	131943	10149.5	282.393
40	188091	39	147004	3769.33	698	323872	464	23	170760	7424.35	12	171622	14301.8	186.369	11	170717	15519.7	202.736
41	258745	42	154763	3684.83	4466	1592665	356.62	25	166735	6669.4	19	165076	8688.21	175.992	13	158048	12157.5	255.762
42	258305	51	193723	3798.49	1854	709569	382.723	23	219106	9526.35	14	216515	15465.4	216.846	14	216515	15465.4	216.846
43	248308	43	148290	3448.6	923	380073	411.78	29	156751	5405.21	18	155590	8643.89	245.6	16	154632	9664.5	268.378
44	191436	37	153705	4154.19	996	462102	463.958	24	160824	6701	16	159433	9964.56	161.469	10	154257	15425.7	255.397
45	232998	38	137205	3610.66	779	320312	411.184	19	133451	7023.74	8	132803	16600.4	288.442	7	131844	18834.9	329.222
46	215610	4	33265	8316.25	2139	643517	300.849	4	37461	9365.25	3	37612	12537.3	394.413	1	34764	34764	1174.72
47	247344	27	145522	5389.7	942	403405	428.243	21	163513	7786.33	13	161461	12420.1	215.887	9	156365	17373.9	310.265
48	111101	26	101912	3919.69	3478	1129042	324.624	13	109436	8418.15	10	108534	10853.4	152.731	6	94598	15766.3	222.045
49	209098	42	145889	3473.55	1097	438994	400.177	23	150170	6529.13	10	148381	14838.1	218.691	9	147489	16387.7	242.563
50	211160	49	171066	3491.14	893	410161	459.307	24	167412	6975.5	11	166121	15101.9	225.655	10	165200	16520	247.703
51	193696	34	131370	3863.82	639	291064	455.499	19	138432	7285.89	12	137703	11475.2	193.005	9	134323	14924.8	256.173
52	77826	0	0	0	5492	2049832	373.24	0	0	0	5469	2017400	368.879	3.08976	1	4044	4044	1795.76
53	166945	48	160099	3335.4	1450	540012	372.422	20	162280	8114	12	160562	13380.2	178.542	11	158898	14445.3	186.068
54	213191	43	165204	3841.95	448	275016	613.875	18	167725	9318.06	9	167740	18637.8	233.882	9	167740	18637.8	233.882
55	214737	54	184053	3408.39	776	368245	474.543	22	188813	8582.41	12	186721	15560.1	215.573	12	186721	15560.1	215.573
56	239828	18	124051	6891.72	780	331038	424.408	10	127773	12777.3	6	126297	21049.5	375.403	6	126297	21049.5	375.403
57	185490	37	160808	4346.16	456	258587	567.077	21	164978	7856.1	10	164238	16423.8	197.898	10	164238	16423.8	197.898
58	232280	34	135947	3998.44	995	391959	393.929	18	141001	7833.39	11	140733	12793.9	301.349	11	140733	12793.9	301.349
59	297122	30	203254	6775.13	2675	948014	354.398	15	220086	14672.4	13	216536	16656.6	239.755	12	215568	17964	259.526
60	257488	21	148339	7063.76	997	398902	400.102	17	181089	10652.3	11	178553	16232.1	275.435	11	178553	16232.1	275.435
61	220626	28	136982	4892.21	735	331361	450.831	17	133009	7824.06	10	130957	13095.7	295.613	9	130078	14453.1	328.122
62	219457	26	124024	4770.15	152	149192	981.526	15	123394	8226.27	10	122680	12268	308.674	10	122680	12268	308.674
63	104336	218	302902	1389.46	5623	2192267	389.875	120	356012	2966.77	91	355192	3903.21	18.4316	1	4329	4329	156.489
64	187003	30	145525	4850.83	222	190002	855.865	18	148327	8240.39	12	146544	12212	209.621	12	146544	12212	209.621
65	181127	52	150690	2897.88	512	270686	528.684	27	156531	5797.44	18	155605	8644.72	226.171	17	154757	9103.35	239.223
66	129883	45	131325	2918.33	612	280789	458.806	24	138496	5770.67	8	138748	17343.5	180.171	7	138305	19757.9	193.837
67	269929	90	283981	3155.34	367	351585	957.997	47	303606	6459.7	25	301916	12076.6	141.136	9	159467	17718.6	298.907
68	231498	39	101947	2614.03	1523	513229	336.986	19	109690	5773.16	7	111150	15878.6	345.751	6	110341	18390.2	402.639
69	148994	50	186732	3734.64	487	320587	658.29	23	207147	9006.39	11	206763	18796.6	135.222	9	180669	20074.3	144.685
70	254259	30	158019	5267.3	1406	574980	408.947	22	192753	8761.5	11	191022	17365.6	168.308	7	186555	26650.7	261.84
71	186446	60	149785	2496.42	1275	490366	384.601	24	156607	6525.29	17	154218	9071.65	225.873	16	152991	9561.94	239.679
72	234412	40	141882	3547.05	951	378675	398.186	22	145552	6616	18	143868	7992.67	276.107	17	142857	8403.35	292.073
73	213979	38	167707	4413.34	1471	580892	394.896	22	197404	8972.91	10	196744	19674.4	171.914	8	192372	24046.5	212.911
74	163434	36	161747	4492.97	380	237282	624.426	14	166168	11869.1	10	164084	16408.4	199.463	10	164084	16408.4	199.463
75	177751	40	149830	3745.75	285	215709	756.874	17	149283	8781.35	8	167598	20949.8	180.681	7	167073	23867.6	205.998
76	185688	37	120718	3262.65	412	201587	489.289	14	114151	8153.64	11	112328	10211.6	298.772	11	112328	10211.6	298.772
77	189409	95	285966	3010.17	841	465461	553.461	47	307626	6545.23	33	317267	9614.15	121.203	17	218038	12825.8	156.308
78	163053	47	140600	2991.49	478	272632	570.36	19	145996	7684	11	145425	13220.5	181.543	10	143800	14380	199.131
79	188955	40	131084	3277.1	6094	2438704	400.181	47	172765	3675.85	39	172377	4419.92	41.4281	7	131869	18838.4	198.881
80	242910	75	294036	3920.48	536	390119	727.834	37	309016	8351.78	17	307642	18096.6	144.771	15	299852	19990.1	152.881
81	229184	37	148929	4025.11	225	186624	829.44	24	153097	6379.04	16	154223	9638.94	282.972	16	154223	9638.94	282.972
82	260614	20	146009	7300.45	1372	499896	364.356	12	158962	13246.8	10	157300	15730	316.595	10	157300	15730	316.595
83	202510	29	130503	4500.1	573	273298	476.96	13	132366	10182	8	131126	16390.8	278.616	8	131126	16390.8	278.616
84	274830	30	141554	4718.47	1060	424867	400.818	15	145545	9703	10	144896	14489.6	356.477	10	144896	14489.6	356.477
85	229337	78	305482	3916.44	1098	550752	501.596	37	324537	8771.27	11	331264	30114.9	200.174	10	177625	17762.5	215.091
86	191705	51	168242	3298.86	1207	477770	395.833	26	174639	6716.88	16	174595	10912.2	198.153	14	172780	12341.4	218.745
87	198753	57	156793	2750.75	743	360940	485.787	29	162419	5600.66	9	161931	17992.3	206.28	8	160577	20072.1	231.606
88	209055	38	132938	3498.37	706	317079	449.12	19	125722	6616.95	12	124673	10389.4	254.674	11	123613	11237.5	277.4
89	154841	43	167311	3890.95	575	301190	523.809	22	190513	8659.68	15	189408	12627.2	140.645	11	169090	15371.8	164.489
90	76973	5	20878	4175.6	617	217823	353.036	4	25669	6417.25	4	25246	6311.5	327.154	2	23220	11610	651.041
91	132416	52	177315	3409.9	2087	744432	356.7	25	188691	7547.64	10	198579	19857.9	119.921	7	143251	20464.4	131.914
92	164184	21	157491	7499.57	319	214922	673.737	10	161588	16158.8	1	159625	159625	201.57	1	159625	159625	201.57
93	169058	34	137895	4055.74	189	177532	939.323	19	145030	7633.16	7	146259	20894.1	255.726	7	146259	20894.1	255.726
94	187306	103	327539	3179.99	831	555115	668.008	58	364182	6279	31	385787	12444.7	84.9336	13	196836	15141.2	147.885
95	168254	22	164383	7471.95	765	370905	484.843	14	178822	12773	9	176386	19598.4	160.648	8	175545	21943.1	179.965
96	263778	49	155267	3168.71	716	330798	462.008	21	165282	7870.57	18	163179	9065.5	304.875	18	163179	9065.5	304.875
		3976	14569006	3664.24	117780	48246300	409.631	2109	15264159	7237.63	6758	17426737	2578.68		955	14058762	14721.2

## Sheet: TABLE S2
Table S2. Simple Sequence Repeats (SSRs) in the sunflower genome.
SSR type	Total bp	Average number of repeat units	Most frequent type [No. of repeat units]
(N)n	1680	1680	(A)n [889]
(NN)n	3806	1903	(TA)n [922]
(NNN)n	23184	7728	(TGG)n [1726]
(NNNN)n	6211	1552.75	(TATG)n [269]
(NNNNN)n	10953	2190.6	(TCGGG)n [222]
(NNNNNN)n	3150	525	(CACCAT)n [96]

## Sheet: TABLE S3
Table S3. Differences in GO annotations between the unmasked and repeat-masked datasets and Fisher's Exact Test of Significance.
MOLECULAR function						p<0.05	p<0.01
mol_goterm	Unmasked	Masked	unmasked_proportion	masked_proportion	fishertest_pval	95%confidence interval	99% confidence interval
nucleic acid binding	236	53	0.1017	0.0824	0.201565
transferase activity	165	47	0.0711	0.0731	0.863293
hydrolase activity	110	34	0.0474	0.0529	0.605207
nucleotide binding	20	29	0.0086	0.0451	0	*	*
protein binding	9	22	0.0039	0.0342	0	*	*
chromatin binding	7	1	0.003	0.0016	1
sequence-specific DNA binding	3	4	0.0013	0.0062	0.04438	*
lipid binding	2	0	0.0009	0	1
transmembrane transporter activity	2	1	0.0009	0.0016	0.520186
substrate-specific transporter activity	2	1	0.0009	0.0016	0.520186
ion binding	2	3	0.0009	0.0047	0.072149
signal transducer activity	1	3	0.0004	0.0047	0.034411	*
Biological process
						p<0.05	p<0.01
Biological_process_GO_term	Unmasked	Masked	unmasked_proportion	masked_proportion	fishertest_pval	95%confidence interval	99% confidence interval
primary_metabolic_process	278	76	0.1198	0.1182	1
cellular_metabolic_process	257	54	0.1107	0.084	0.080509
macromolecule_metabolic_process	254	54	0.1094	0.084	0.092886
nitrogen_compound_metabolic_process	197	21	0.0849	0.0327	9e-06	*	*
biosynthetic_process	123	45	0.053	0.07	0.125604
catabolic_process	94	10	0.0405	0.0156	0.002124	*	*
establishment_of_localization	55	17	0.0237	0.0264	0.666183
interspecies_interaction_between_organisms	39	0	0.0168	0	0.000111	*	*
regulation_of_biological_process	17	15	0.0073	0.0233	0.001813	*	*
organelle_organization	10	5	0.0043	0.0078	0.341627
response_to_stress	9	20	0.0039	0.0311	0	*	*
multicellular_organismal_development	8	7	0.0034	0.0109	0.028239	*
response_to_abiotic_stimulus	8	15	0.0034	0.0233	1e-05	*	*
cell_death	5	1	0.0022	0.0016	1
cellular_response_to_stimulus	5	5	0.0022	0.0078	0.045827	*
regulation_of_biological_quality	4	3	0.0017	0.0047	0.179066
anatomical_structure_development	3	2	0.0013	0.0031	0.298324
response_to_biotic_stimulus	3	8	0.0013	0.0124	0.000442	*	*
response_to_endogenous_stimulus	3	3	0.0013	0.0047	0.121344
secondary_metabolic_process	3	5	0.0013	0.0078	0.015059	*
cellular_developmental_process	1	3	0.0004	0.0047	0.034411	*
macromolecule_localization	1	3	0.0004	0.0047	0.034411	*
response_to_external_stimulus	0	2	0	0.0031	0.047233	*

## Sheet: TABLE S4
Table S4. LTR-Retrotransposon expression in a. Genome vs. the Transcriptome and b. Tissue specific expression of LTR-Retrotransposons.
	LTR-Retrotranspososn ID	Length of the LTR-Retrotranspososn (bp)	Age MYA	Total Coverage in the genome*	Average Coverage in the genome*	BLAST Description
a. Lack of expression in both roots and flowers	25.1.2	7293	3.33333	290369	39.8148	Ty3-Gypsy
	25.3.1	8217	3.22823	76716	9.33625	Ty3-Gypsy
	25.6.1	2321	5.50725	158789	68.414	Unclassified
	28.7.1	4678	0	44486	9.50962	Ty1-Copia
	43.14.1	1272	3	1647091	1294.88	Unclassified
	50.6.1	5237	0	40427	7.7195	Ty3-Gypsy
	51.8.1	2628	0	117024	44.5297	Ty1-Copia
	53.4.1	5169	0	272465	52.7114	Ty3-Gypsy
	55.1.1	6622	2.73159	87946	13.2809	Ty3-Gypsy
	59.3.1	8272	2.62024	74851	9.04872	Ty3-Gypsy
	6.9.1	4875	0	230040	47.1877	Ty1-Copia
	66.4.1	4749	0.974026	42504	8.95009	Ty1-Copia
	67.1.1	11120	1.373	1467405	131.961	Ty1-Copia
	69.2.3	5663	2.6971	2866583	506.195	Ty3-Gypsy
	70.1.1	10568	2.25653	153757	14.5493	Ty3-Gypsy
	71.4.1	5623	0.442478	1345947	239.365	Unclassified
	76.6.1	5451	2.68456	2204250	404.375	Unclassified
	77.11.1	8176	1.88766	141540	17.3116	Ty3-Gypsy
b1. Expressed exclusively in the roots	1.1.1	6225	1.27953	4287355	688.732	Unclassified
	32.1.2	7194	1.54867	343279	47.7174	Ty1-Copia
	32.4.1	7194	1.54867	350032	48.6561	Ty1-Copia
	37.12.1	4375	4.48276	1799861	411.397	Ty3-Gypsy
	42.9.1	4644	1.03448	966185	208.05	Ty3-Gypsy
	71.2.1	5548	0.442478	2021505	364.366	Unclassified
	96.5.1	4480	1.19048	2297512	512.837	Unclassified
b2. Expressed exclusively in the flowers	2.4.1	8958	2.16667	2440327	272.419	Ty1-Copia
	21.2.1	11943	0.268686	2406789	201.523	Ty3-Gypsy
	25.1.1	8775	2.08974	2420080	275.793	Ty3-Gypsy
	37.6.1	2262	0.955414	393596	174.004	Ty3-Gypsy
	44.7.1	3208	0.972763	177710	55.3959	Ty1-Copia
	48.1.3	7530	0.0693481	6527213	866.828	Ty3-Gypsy
	60.3.1	9230	1.60494	2608254	282.584	Ty1-Copia
	61.3.1	5064	1	65050	12.8456	Ty3-Gypsy
	63.2.1	8490	0.517148	0	0	Ty3-Gypsy
	63.4.1	3941	1.36986	0	0	Ty1-Copia
	67.4.1	5719	0.688073	6429778	1124.28	Unclassified
	75.1.1	9847	0	1882577	191.183	Ty3-Gypsy
	76.4.1	7753	1.9337	6591882	850.236	Ty1-Copia
	8.4.1	4922	0	639559	129.939	Ty1-Copia
	80.5.1	6987	8.24517	14517099	2077.73	Ty3-Gypsy
	85.7.1	8715	0.104384	6430867	737.908	Ty3-Gypsy
	86.6.1	10536	0	21163351	2008.67	Ty1-Copia
	93.3.1	7299	1.56951	4298170	588.871	Unclassified
	94.8.1	5080	0	0	0	Ty1-Copia
	95.2.1	2099	0	214650	102.263	Unclassified
	96.7.1	8238	1.57571	3975540	482.586	Ty3-Gypsy
*Some LTR-RTs have 0 coverage in the genome or in the 200bp Illumina library in this case, but have coverage in the EST libraries. These LTR-RTs were initially identified from the BAC sequences, so it is possible that they don't have coverage in the 200bp library.
