# Supplementary material for: Sequence-Based Analysis of Structural Organization and Composition of the Cultivated Sunflower (Helianthus annuus L.) Genome
Source: Biology (Basel). 2014 Apr 16;3(2):295–319. doi: 10.3390/biology3020295 (PMC4085609; doi:10.3390/biology3020295)
Supplement: Supplementary File 1 — Supplementary Materials (ZIP, 2908 KB) [file biology-03-00295-s001.zip › biology-44239-supplementary-final/sunflower_repeats.fasta]

>novel#fam1-4
TAAGATAAATTACTTATTAGGGCATAACATGCCTTTTTAAAATTTCATTTATATACAAGT
TCACATACCTCACGGGGGATCACTCAACACTCGGCCGAAGATGTATTTTGTGAATCACTC
GAGAGCGGTATTGAACTTTCTTCTACCATAAGCTTGCCAAGCAATCAATCCTCCTCCTTT
TTAACTATACACCTTTGTAAATATCAAGAGGACTTTTGGGGGAAGGGTTAGGCTTGGGTT
AAAGGTAGGTGGTTGGGTTAGTGGTTAGTAGAAAAGGGCGAAAGGCGTAAAAAGCGTCGG
TTTTCGTAAGACTTTTTATTTTTTTGATAAAACATTTCTTCAAAGAAAGTTATTTTTGAT
AAACTTGTTTGTTTATTTCTTTTGGATTCATCATCATTTTTTTAATGATAAGGAAGTCAT
AGAAAAACCGAGCTTTGTTATTAAAATAAAGGGTTTAAAATGAAAAAGGGTTTTGGTGGG
TAAAAGGGTGTTTGTTTTGGGTTAAGAAATAAAAAGGATTAGGCTCAAAGGAGTTAACTA
GGGGGATTTTGGGTAGGTGGTAAAAAAAAGAAAAATAATGGTGTAGAAATAAAAAGGGTT
AGTCCTAATGCCTCCATCATTTACTTACTTGGGTTTAAGTTGGTAAGGACCGGGAATGTA
TCGTCGTGGCAAGTTCTAGAGTCGTAAGAACCAAGCGGCTATTCACACAAGAAACGAAAA
ATGAGCATTTAGTTTAAAGATGCGTATTTGTATGCTCAATAAAGGCTTAAAACTCACTTT
TTTGGGAATGGATTTTTATGTGATCAAGTATATATAATCAAATTTTAACTAGACTTGTCA
TGCCGTTTCATAATTTTCTTATGTTGGTTCCTTTTATCACGACGCTATTGGTTGTAAATT
TGTAAAAATATAACCTTTTTAGAACTTGAAATTCCCAAATTAAACCTAGACAAGTAAAAA
AATGAAAAATTTTTGGAAAAAAGTTGGGGTGATTAGCGGTTCCAATAGAGTTTTGTGTAA
GGCTTGTAATTAGGACTTGCAAAATTCAAGGTTTTAGCATCCCCCCACACTTGAATTACA
CATTGTCCTCAATGTGTCCCAAAAATTAGTTTTTAGGTTGATTGAATGTGTAAAAAGTTG
TGAAAAAGCAAAAATTTATGTTACTGGGTGTCTGGACACGGCCCCGTGTTCAGATCGCCA
GTAACAGAAACTAGTAAAAAAGAAACAGAAGCCTGGGCACAAGGGCGTGTTCAGCGAGCA
CACCCCGTGTCCAGTTACCTGAACTGGGCATTTTTCTGCAGATGGTCGAGCACGGGGCGT
GTTGGATGAGCACGACCCCGTGCTGAACTTGCTGTAATGAAGAAAAAATTGTCGGGTGGC
CCTGTTTTTGTGCATGGGGTGCTGGTTCAAGTTTGCCTTGGTATCCTTCACCATCCCAGT
GTGTTTTATTCCTGAAAATTAAAACTAAACTATAAAACATAAAAATTAATCTATACTAAA
CTAAGGATAGTTCCGCGGAATGCCTCCGTGGTGCGCCACGTTTATAAGGGTCCTTGGCTA
GACCCAAAGCCTGGTCATATGTTACCCAAGTGGGATGCTTTGTATCCCATGTTGCACCGT
CAGAGAGCATCATCCAAACTTGAGTCTATGACCTTCATGTAATTGACCGGGTCGTCGTCT
TCTACTCTCTTTCCAACTCCAAACTTTATCTCCTTGTCCCCGATCTTCAATGATAGTGTT
CCACCATTCATGTCTACCACTGCTTGGGCCGTAGCTAGGAATGGCCTCCCTAAGATGAGT
GGTACTTCGGTATCTTCTTCCATATCTAGTATGACAAAGTCGACCGGGAAGACAAATTCA
CCAACTTTGACCAATAGATTTTCAGCGACACCTTGTGGATATTTGACAGACCTATTGACG
AGTTGTATGCTTATTTTTGTAGGGCTTGTTTTCGCTAGGCCGAGTCGGTTGAACATTGAT
GCGAGCATGAGGTTGATGCTAGCCCCGAGGTCGGCTAGTGCATCGCGAATGGGGGATTCC
CCAATAGAACAAGGAATTGTGAAGCTTCCAGGGTCAATCTTCTTTTGCGGGAGTTTGTTG
AGTAGCAAGGCGGAGCATTCTTCGCCTAAATTAACTAATTGCAATGATTCAATTTTCCTT
TTATGAGTGAGGAAGTCCCTCATAAATTTTGAATATTTAGGCATTTGAGTTAGGACTTTG
ATAAATGGAATATTAACATGCAATTGTTTTAGCAAATTTTCGAACTTTGCGAATTGCTCA
TCGGTCTTTTGGCGAATTAACCGACCAGGGTATGGAACCGGAGGATTCTTGGTGGGCTCT
TGAATTGGTGGAGAAGCCTTCTCTTGCTGGGGCGTGGGTGGAGTTGTGGTTTGGCTAGAT
TGGCTTTTTTCAGTTGGAGGTAATGGAGCCTCCTCGGGACCCACGGTACGGTTTCTCAGT
GTGATGAGATGTACTTGCGCATTTGGGTTGGTTTCGGTATTACTTTGTAACGCGCCTTGT
GGTCTCTCGGAGAAATTTTGAGCTAGTTGATTGAATTGTTTTTCAATGTTTTGAATACTA
GCTTGTTGATTTCTAAAATTCGATTCCAATTGTTGAAATCGATCCGAGTTTTTCTTTTCG
GTGTCGGAGATGAGGCGAGATACGGTATCTTCAAGCCTTTCTCGTCCCCCTTGTTGTTGA
GAGAAATTTTGTGACTCGTTTCTTGGTTGTTGAAAGTTTGTTCGTTGGTTTAGATTTTGT
TGGTTACTACTATTGCCGGGTTCTCTCCAACCAAGGTTAGGGTGGTTACGCCATCCTTGG
TTGTAGGTACCCGTAGGAGGACCCGACGACCTAGGTCTATTATCAAT
>novel#fam1-7433
CGTTTATAAGGGTCCTTGGCTAGACCCAAAGCCAGTCATATGTTACCCACGTGGGATGTT
TTGCATCCCTTGTTGCACCGTCAGAGAGCATCATCCAAACTTGAGTCTATGACTTTCATG
TAATTGACCGGGTCATCATCTTCTACTCTCTTACCAACTCCGAACTTCATTTCCTTGTCC
CCTACCCTCAATGTTAGTGTTCCACCATTCATGTCTACCACTGCGTGGGCCGTAGCTAGG
AATGGTCTCCCTAAGATGAGTGGTACTTCGGTATCTTCCTCCATATCTAGTATGACAAAG
TTGGCTGGGAAGACAAATTCGCCGACTTCGACTAATAGATTTTCAACGACACCTTGTGGA
TATTTGACGGACCTATCGTCGAGTTGTATGCTCATTTTTGTAGGGCTTGTTTTTCCTAGG
CCGAGTCGGTCGAACATTGATGTGGGCATGAGGTTGATGCTAGCCCCGACGTCGGCTAGT
GCATTGCGAATGGGAGATTCCCCAATTGAACAAGGTATTGTGAAGCTTCCAGGATCGATC
TTCTTTTGTGGGAGTTTGTTGAGTAGCAAGGCGGAGCATTCTTCGCTTAAATTAACTAAT
TGCAATGATTCAATTTTCCTTTTGTGAGTGAGGAAGTCCCTCATAAATTTTGAATATTTA
GGCATTTTGGTTAGGACTTCAATAAATGGAATATTAACATGCAATTGTTTTAGTAAATCT
ACGAACTTTATGAATTGTTCATCGATCTTTTGGCGAATTAACCGACCGGGGTACGGAACC
GGAGGATTCTTGGTGGGCTCTTGATTTGGTGGAGGAGCCGTCTCTTGTTGCGGTGTCGGT
GGAGTTGTGGTTTGGCTAGATCGGCTCTTTTCAATTGGAGGTAATGGAGCCACCTCGGGA
TCCACGGTACGGTTTCTCAATGTGATGAGATGTACTTGTGCCTTTGGGTTGGTTTCGGTA
TTGCTTGGTAACACGCCTTGTGGTCTCTCGGAGAAATTTTGAGCTAGTTGATTTATTTGT
TTTTCAAAGTTTTGAATACTAGCTTGTTGATTTCTAAAGTTCGATTCCAGTTGTTGAAAT
CAATCCGAGTTTTTCTTTTCGGTGTCGGAGATGAGGCGAGATACGGTATCTTCAAGCCTC
TCTCGTCCCCCTTGTTGTTGTTGAGAGAAATTTTGTGACTCGTTTCTTGGTTGTTGAAAG
TTTGTTCGTTGGTTTAGATTTTGTTGGTTACTACTATTGTCGGGTTCTCTCCAACCTAGG
TTAGGGTGGTTACGCCATCCTAGGTTGTAGGTACCCGTTCGAGGACCCGACGGCCTAGGT
CTATTATCAATGTAGTTTACCGTTTCTGTTTGATTATCCATTTCTTTCATACAACTCCAA
TTTTCATGTGGCCCACGACACCCTTCACAAGCCATAACCAAGGCCGTTTTTGCCATTTCT
AACTTTTTGATTTTTGAAGAGTGGGCCTCGATTTGGGCTTGTAAAGAGGTGCTTTCGTCA
ACCTTATGGGAGCAAGGGGCAATAGATTTTGTGCCTCGGGGAGTGTGCCACTGAAAATTG
GTTTGAGCAATTTCCTCAATTTAATTGTAAATTTCATTTGGGCGACGATTACCTAAGAGT
CTACCGGAGCTAGAGTCAAGTGTCTGTCTTCTGTGTGGCAACAACCCATTGTAGAAAGTG
GATACTTGTTGCCACACCGCAAGACCATGAAGAGGACACTTTCTTAGTAGCTTCTTGAAC
CTTTCCCAAGTTTCATATAAGGATTCCCCGTCCTCTTGTGAGTATGTATTAATTTCAGTC
ATTAATTTAGCCGTTTTAGCAGGAGGGAAACACTTATATAAAAACTTTTGGGCTAGTTCA
TCCCAGGTGTTTACCGAGCCAACTGGGAGGGTATTAAGCCAAGCCTTAGCTCGGTCTTTT
AGTGAGAATGGAAACATTCGAAGGCGGATGGCGTCATTTGATGCTCCATTGTTCCGAAAG
GTATCACATAT
>novel#fam1-13958
CAAGGGATGGTTTGCAAGTGAGCCAAGCACCCCAACTTATAGCCTGCAAAGAAGCCCGGA
CACGGCCCTGTGTCCACCCGTCTTCTCTTTCTTCATTAATTGCAGTTTGTCTGCATTAGT
TGACCACGCCCCCGTGTCCGCTGGGCACGGCCCCGTGTGTAGAAGCGTATCTGTACTATC
AAGAATTGCCTAGATTCTGCGAATCTTAGAGTTGACCACGGCCCCGTGTCCGCTGGGCAC
GCCCCTGTGGTGGGTTATAGAAGCTTCTACAACTTTGTCTTTTCTGCAGACACTTGGGCA
CGCCCCCGTGCTCATTGAGCACGGGGCGTGTTCAGCCTTCTGTTTTCTTGTTTTTGCTTG
GTAGGATGCTGTTGAGGGGTCGGGCATGCCATGTTTATTCTTTTTCTTGTATTTATGTTA
GATTTAGCTGCCTTTTTGCTTCTTTTGTTCATTTGAGCTCATTTAATCCTGAAAATACAA
AAGGAAGACAAAAACATACTTTTTCCAACATTAGTACTAAAAAAGGGTTAGTTTTATGCC
ACGTATTTATGTATGTTGCATTTTGCACACATCAAATACCCCCACACTTGAATCTTGCTT
ATCCTCAAGCAAAACTCTTTATAATGTAGCTTACCCTCCCAAATGGAATAGGTAGAAGAG
AAGGTTTTTGGGTTTGTCATAGAATGTCGGGATTCCAAGATTCTTTATTAGGTTTTATTT
TTATTTTTATTTTATTTACAATCCTATTCATCATGATTTATTTAGAACATTACTTAAGAT
AAATTACTTATTAGGGCGTAACATGCCACTTTAAAATTCCATTTATATACAAGTTCACAT
ACCTCACAGGGAATCACTCAACACTCGGCCGAAGGTGTATTTTTGTGAAACACTCGAGAG
CGGCATGGAACTTACTTCTACCATAAGCTTGGCAAGCAATCAATCCTCCTCCTTTTTAAC
TATATACCTTTGTAAATATCAAGAGGACTTTTGGGGGAAGGGTTAGGCTTGGGTTAAAGG
TAGGTGGTTGGGTTAGTGGTTAGTAGAAAAGGGCGAAAGGCGTAAAAAGCGCCGGTTTTC
GTAAGACTTTTTATTCTAATGAAGCAATTCTTCAAACAAAGTTCTTTTTGATAAACTTAT
TTGTTTATTTCTATTGGCTTC
>novel#fam1-4088
AACACGCCCCGTGTCTAGTTACCTGAACTGGGTGATTTCCTGCAGATTGTTCAGCACGGG
GACGTGTTGGGTGGGCACGACCCGTGCTGAACTTGCTGTAACGAAGAAAAACCGTTGAGA
GGGTCTGTTTTTGTGCATGGAGTGCTGGTTTAAGTTTCCCTTGGTATCCTTCACCATCCC
GAGTGTGGTTTATTCCTGAAAATTAAAACTAAACTAGAAAACATAAAAATTAATCTAAGC
TAAACTAAGGATAGTTCAGCGGAATGCCTCCGTGGTGCGCCACGTTTATAAGGGTCCTTG
GCTAGACCCAAAGCCAGTCATATGTTACCCAAGTGGGATGTTTTGCATC
>novel#fam1-9498
AACTGGGTGATTTTCTGCAGGGGCTCAGCACGGGGCCGTGTTGGTTGGGCACGGCCCGTG
TTGAGCCTTCTGTGATGGAGATTTTTGTCGGTTTGCTCTGTTCTTCGTGCATGGTTCCAT
TTTTCTCGTTCCCTTTTTCATCCATTACCACCATGAGTGTGTTTTATTCTGCAAAAACTA
AAAGATTAAACTAAACTAAACTAAGGATAGATCCGCGGAATGCCTCCGTGGTGCGCCACG
TTTATAAGGGTCCTTGGCTAGACCC
>novel#fam1-15642
GTGCCATTGAAAATTGGTTTGAGCAATTTCCTCAATTTGATTATAAATTTCATTTGGGCG
ACGATTACCTAAAAGTCCCCCGGAGCTAGAGTCAAGTGTTTGTCTTGTGTGTGGCAACAA
CCCATTATAGAAAGTGAATACTTGTTGTCATACTGCAAGACCATGATGAGGACACTTTCT
TAGTAGCTCCTTGAACCTTTCCCAAGTTTCATATAAGGATTCCCCATCCTCTTGTGAATA
TGTGTTAATTTCAGTCATTAATTTAGCCGTTTTAGCATGAGGGAAATACTTATATAAAAT
TTTTTGGGCTAGTTCATCCCAGATGTTTACCGAACCAACTGGGAGGGTATTAAGCCAAGC
CTTAGCTCGGTCTTTTAGTGAAAATGGAAACATTCGATGGCGGATGGCGTCATTTGATGC
TCCATTGATCCGAAAAGTATCACATATTTCCAAGAAGTTAGTAATATGTAAATGGGATCT
TCGTCCGCAAGCCCATTAAAGGTTGCAGAGTTTTGGAGCATTTGTATCAAATGCGGCCAA
AGATCGAAGTTGTTGGCCTAGACATTTGGTGTATTGATAGCGGCGCCAAGATTACCTACG
TGGGTCGTAGGTAATCCATGAGGGTACGTTGATCCGCCATTGGAAGTGGGTCCCCCAAAA
CTTTCTCTTGGTTTTAAGCTTTAAGTCTTTTTCTTAGAAAGCGTTCGGGTTTATCTAGAG
GTTCTTTTATGTCTCTACTAGAACTGGAACTCATACACTGTGTAGAACATTCAGATGTGG
CGCCTGGGTTCCAAGTCCTGCAATAAAAACAAAAAAGAACATTGGTCAGAAGTTTCACCA
TGGCCCCGTGCTCAGATGAACACGGTCCGCGGTCGGAGATACAGTAATTGTTTTCCGGAT
CCCTGTTACTGGGGAGCTCAACACGGCCCCATGCTACAACGACACTGCCCCGTGCTCAAC
TCTCTGTAACTCGGAAAATAAAAACTGCCAGAAACAACGCTGGGCATGACCCGTGTTTGA
CCAGGCACGGCCCGTGCTGAGCTCTGCAGAAGCT
>novel#fam1-15643
TTGAACCTTTCCCAAGTTTCATATAAGGATTCCCCGTCCTCTTGTGAATATGTATTAATT
TCAGTCATTAATTTAGCTGTTTTTGCGGGAGGGAAATACTTATATAGAAAATTTTGGGCT
AGTTCATCCCAGGTGTTTACTGATCCAGCTGGGAGGGCGTTAAGCCAAGCTTTTGCTCGG
TCTTTTAGTGAAAAAGGAAACATTCGGAGGCGGATGGCGTCATTTGATGCTCCATTGATC
CGAAAGGTATCACATATTTCTAAGAAATTAGTAATATATAGATGGGGATCCTCGTCCGCA
AGCCCATGGAAGGTTGCGGAGTTCTGAAGCATCTGTATCAAATGCGGCCGAAGTTCGAAG
TTATTGGCTTCAACATTTGGTGCATTGATAGCGGCGCCGAGATTACCTACGGTGGGTCGT
AGATAATCCCTGAGGGTACGTTGGTCCGGCATTGGAAGTGGGTTCCCGAAACCTTCTCTT
GGTTTTTGGCTTTTAGTCTTTTTCTGAGAAAGCGTTCGGGTTCTTCTAGAGGTTCTTTTA
TGTTCTTATTAGAACTGGAGCTCATACACTACGTAGGGTTGGCATCTGGTCCCAAGTCCT
GCAACAAAAACCGAAAAGAATGCTGGTCAGAAGGTTCACCACGGCCCCGTGCTCAGTGAA
CACGGCCCGTGGTTGGAGTTACAGTGATTTTTTTCCAGATCCCAGTTACTAGAGAGTTGG
ACACGGCCCCGTGTTGCACCGACACGGCCCGTGGTCAGCCTTTTATAACTTGGAAAACTA
AAAACTGCCAGGAACAACGCTGGGCACGGCCCGTGTCCGACCAGGCATGGCCCGTGCTGA
GCTCTGCAGAAGCTG
>novel#fam1-14366
GAAGTGAACCAAGCACCCCTATTTATAGCCTGCACAGAAGCCCGGACACGGCCCCGTGTC
CACTCATCTTCTCTTTTTTCATTAAATGCAG
>novel#fam3-6
GGGTTATTGGATTTTATAACCCTCAACTATTGGCTATTGGCCGCTGTCACCCCCAACTAT
CACTTTAACATCCGTCATCCTCAACATAACACTTAGTGAGTTCTGTCACCATGTCGTTAA
CTGATTATTAACTTTTGATCATTTTACTGTACTTTTGGGGGTTTCATAGGGATCTTAGGA
ATGTTTTAGGGATCTTAGGACACCTCTAAAAGTATAGTAACATGATCAAAAGTCAGTGAT
CAATTAATGACATGGTGACATAACACACT
>novel#fam3-11569
GGGTTATTGAATTTTATCACCCCAAACTATCAGCTATTGGCCGCTGCCACCCCGAACTAT
CACTTTGACGTCCGTCACCCCCAACTTAACACTTAGTGTGTTCTGTCACCACGTCGTTAA
CTGATCACTCACTTTTGATCCTGTTACTATACTTTTGGGGGTGTCATAGGGATCTTAGGA
AGGTTTTGGGGGATCTTAGGACACTCCCAAAAGTATAGTAACAGGATCAAAAGTTAGTGA
TCAGTTAACGGCGTGGTGACAAAACACACTAAGTGTTAAGTTAGGGGTGGCAGGCGTCAA
AGTGATAGTTGGGGGTGGCAGCGGCCAATAGCCAATAGTTAGGGGTGATAAAATCCAATA
ACCC
>novel#fam3-5026
AGGGTTATTGGATTTTATCACCCAAAACTATTGGCTATTGGTTGCTGCCACCCCCAACTA
TTACTTTAACATCCGTCACCCCCAACTTAACACTTAGTTTGTTCTGTCACCACATCTTTA
AATAATCACTAACTTTAGATCCCGTTACTGTACTTTTGGGGGTGTCATAGGGATCTTAGG
AAGGTTTTAGGGATCTTAGGAAGGTTTCAGGGATCTTGGGACACCACAAATGTATAGTAA
CAGGATCAAAAGTTAGTGATCAGTTAACGACGTGGTGACAGAACACACTAAGTGTTAAGT
TGGGGGTGGCGGGCGTCAAAGTGATAGTTGGGGGTGGTAGTGGCCAATAGCCAATAGTTA
GGG
>novel#fam3-12
CTAAGTGTTAAGTTTGAGGTGACAGACGTCAAAGTGATAGTTGAGAGTAGCAGCAGCCAA
TAACCAATAGTTAGGGATGATAAAATCCAATAACC
>novel#fam3-11581
AAGGGTTATTGGATTTTATCACCTCAAACTATTGGCCGCTGCCACCCCCAACTATCACTT
TGACGTCCATCACCACCAACTTAACACTTAGTGTGTTCTGTCACCATATCGTTAACTGAT
CACTAACTTTAGATCTCGTTACTATACTTTTGGAGGTGTCGTAGGGATTTTAGGAAGGTT
TTAGGGATCTTAGGACACCTTAAATGTATAGTAACATGATCAAAATTTAGTGATCAGTTA
ATGACGTGACAGAACACAGTAAGTGTTAAGTTGGGGGTGGCGGGCGTCAAAGTGATAGTT
GAGGGTGACAATAGCCAATAGCCAATAGTTAGAGGTGATAAAATCCAATAACCC
>novel#fam3-2834
CAGAACACACTAAATGTTAAGTTGGGAGTGTCGAACGTCAAAGTGTTAGTTGAGAGTTGC
AGTGGCCAATGACCAATAGTT
>novel#fam3-2934
GTGACACAACACACAAAGTGTGAAGTTGGGAGTGGTGGGAGTTAATGTGATAGTTGGGAG
TGGTAGCGGCCAATACCTAATAGTTGAGAGTGATAAAA
>novel#fam3-6984
TAAGGGTTATTGGATTTTATCACCCCCAACTATCGGCCTTTGGTAATTGCCACCCGCAAC
TAACACTTTGACACCACGGCACCCCCAACTTGACTTTTAGTTTGTGCTGGCACCAC
>novel#fam4-7
GGTATGTTTGACATAGAGCTTTTAGGAGCTTCTAGCTTTAAGCTTTTAAGAAAAAGCTCC
TACTCAATAATTTGATTGAAGGAGCTTGAAGCTTTTAGCTTAGGAGCTTGAAACCTTTGG
TTGAACG
>novel#fam4-14136
GGTATGTTTGGCATGGAGCTTTTAGGAACTTCTAGCTTTAATCTTTTAAGAAAAATCTCC
TACTCAATAAAAAGCCTTGTTTGGTTGAAGGAGCTTGAAACTTTTAGGTTAGAAGCTTGA
AGCTTTTGGTTGAACGCTTCTACTAGTAGCGTCTAGAAGGAACTACAAGCTTTTAGGGAA
AAAATGACTATTTTAACCTCTAAAGATAATGAGCTTTTTAATGCACAAACATTTTAAATT
TTTAGTTATGTCCATTTTGGTCATTTTATACATTTTAGTAAAAGCTACAACTACTCTGCC
AAACATCAAATATATTTAAAAAG
>novel#fam4-9474
GGTATGTTTGGCATGGAGCTTTTAGGAGCTTCTAGCTTTAAGCTTTTAAGAAAAAGCACC
TACTCAATAAAAAGCCTTGTTTGGTTGAAGGAGCTTGAAGCTTTTGGTTGAACGCTCCTA
CTAGTAGCGTTTAGAAGTAGCTACAAGCTTTTAGGGAAAAAATGACTATTTTAACCTTTA
AAGATAATGAACTTTTTAATGCACAAGCTTTCTAGATTTTAAGTTATGTCCATTTTGGTC
ATTTTATACATTTTATTAAAAGCT
>novel#fam4-14132
ATGTTTGGCATGGAGCTTTTAGGAGATTTTAGAAGCTTCTAGCTTTAAGCTTTTAAGAAA
AAGCTCCTACTTAATAAAAAGTCTTGTTTGGTTGAAGGAGCTTTAAGCTTTTAGGTTAGG
AGCTTCAAGCTTTTGGTTGAACGCTACTACTAGTAGCGTTTAGAAGGAGCTACAAACTTT
TAGGGAAAAATGACTATTTTAACCTCTCAAAATAAGAAACTTTTTAATGCACCAACTTTC
TAAATTTTTAGTTATGTCCATTTTGGTAATTTTATACATTTTATTAAAAGCTCCAGCTAC
TCTACCAAACACCAAATATATCTAAAA
>novel#fam4-14134
TATGTTTGGCATGGAGCTTTTAGGAGCTTTTAGGAGCTTCTAGCTTTAACCTTTTAAGAA
AAAGCTCATACTCAATAAAAAGTCTTGTTTGGTTGAAGGAGCTTTAAGCTTTTAGGTTAG
GAGCTTGAAGCTTTTGGTTGAAAGCTACTAGTAGTAGCGTTTAGAAGAAGCTACAAGCTT
TTAGGGAAAAATTGACTAATTTAACCTCTAAAAATAAGGAACTTTTTTAATGCACCAACT
TTCTAAATTTTTAGTTATGTCTATTTTGGTAATTTTATATATTTTATTAAAAGCTCCAAC
TACTCTACCAAACACCAAATATATCTAAAAAG
>novel#fam4-11
TTTAGTTATGTCCATTTTGGTCATTTTATACATTTTATTAAAAACTCCAGCTACTTTGCC
AATCACCTAAATATATCTAAAA
>novel#fam4-6085
TATGTTTGACATGGAGCTTTTAGGTGCTTTTATAAGCTTCTAGCTTTAAGCTTTTAAGAA
AAAACTCATACTCGATAAAAAACCTTGTTTGGTTAAGGGGGCTTGAAGCTTTTAGGTTAG
GAGCTTTAAGCTTTTGGTTAAACGCTCATACTAGTAGCGTTTAGAAGGAGCTACAAACTT
TTAGGGAAAATATGACTATTCTAACCTCTAAAGATAATAAACTTTTAGT
>novel#fam4-6084
TAAACTTTTAGTTATGTCCATTTTGCTCATTTTATATATCTTATTATAAGTTCCAGCTAT
TCTACCAAACACCTAAATATCTAAAAAGCT
>novel#fam4-10
AACGCTCCTACTTGTAGCATTTAGAAGGAGCTAAAAACTTTTAGGGAAAAAATGACTATT
TTAACCTATAAAGATAATGAAGTTTTAGTTATGT
>novel#fam5-8
TTGCTCGTTCTCTAGGATTGTTCCAATCTTACTCGTGCGTCACTTACAAGAAATCTCAAC
GCAACCAATGTGTGTATACTTGATCCCATTTTTATTTTATCACTTTTGGGTGCAACATGT
ATTCTATACAAAAACACGTAACGCTTGAAACTTGTTATATGCACACTCTATCCATATTTA
AACATGAAACAATTTGATGCTTTTTAATCTCGTATGCTATGTAAATTTTTCGTGTCTATA
TGCTCATTAAC
>novel#fam5-3619
TCGTTCTCTTGGATTTTCCAATCTTACTCGTGCGTACTTACAAGAAATCGCAACGCAATC
AATGTGAGTATACTCGATCCCATTTTCGTTTTAAACACATTTGGGTGCAACATGTATTCC
ATATTCAAATTACACAACACTTGAGTCTCGTTTTTAATCACACTCTATCCACATTTAAAC
ATGAAACAATTTGATGCTTGTTAATCTCTTATGCTATGCAAGTTGAACGT
>novel#fam5-10611
TTGCTCGTTCTCTTGGATTGTCCCAATCTTACTCGTGCGTTACTTACAAGAATCGCAACG
CCATCAATGTGAGTATACTCGAGCCCATTTTCGTTTTAAACACATTTGGGTGCAACATGT
ATTCCCTATTCAAATTACACAACACTTGAGTCTTGTTTTTAATCACACTCTATCCGCATT
TAAACATGAAACAATTTGATGCTTGTTAATCTCTTATGCTATGCATGTTGAACG
>novel#fam5-14139
CACACTCTATCCACTTTTAAACATGAAATCATGTGATACTTGTTAATCTCATATGCTATG
TATACATTATGTCTATATGCTCATTAACTTTGCTAGTCTACCTTAACAATTATAGCACTA
TAGGATAAATGCACCACCCCGACTCTTTGGGTATTGTTAAGTAAAACATGTTAC
>novel#fam5-2529
ACAAGAAATACGCAACGTAATCTAAGGTGAGTATACTCGATCCCATTTTCGTTTTAAACA
CTTTGGGTGCAACATGTATTCCATATTCAAATTACACAACACTTGAAACTTGTTATATTC
ACACTTTATCCACATTTAAACACGAAACATTTTGCTGCTTGTTAATCTCATATGCTATGC
AAGTTGAACGT
>novel#fam5-14142
ATGCTATGTATACTTGTGTCTATATGCTCATTAACTTTGCAAGCCTACCTTAACAATTAT
AGCGCTGTAGGACTAACGCCCTGCTCGTATTCTAGTGGTATTGTTAAGTAAACT
>novel#fam5-11092
ACCATGAGTATACTCGATCCCGTTTTCAATTTTATACACTTTGGGTGCAATATGTA
>novel#fam6-9
GTTGGAAACTTGGGTTTGACATATAGTGACATCCTTTCAGCATATTAGTAACTTGTATTA
TGTTGTTCATGTTGGATATGAGTACTTAAACTTTTTATTCTACTTTATGCTATGTATCAA
ACTTGTATACTCGTCAACATTTTTGTTGATGTTATTTTAATACATGTTGCAGGTTGATAG
ACGAAGTGATGAAGAAATCAAGTTATGATGGACTTAGAAACTCATTTGAATAATAAACAT
TATCATGTTATGATGCTACAATTTGTCTTTATTTGAAACAATGTATTTGGTTCTAGTCAT
TTATGAAATTTGATTTAAATTATATTGTCACAATAATGTTATAATGCTTTTGAGCGATTT
GTTCGTCTCATCTCGATGTTTCCGTCATCGGTTGG
>novel#fam6-2531
CAAAGTAGTAACTTGGATCATGTTATTCGTGTTGGATATGAGTATTTAAACTTTTATTCT
ACTTTATGCTATGTATTAAACTTGTATACTCGCCAACTTTTTGTTGATATTATTTTAATA
CATGTTGCAGGTTGATGGATGAAGTGATCAAGAAAACAAGCTAGGATGAACCTAGAAAC
>novel#fam6-2532
CATTTATGAAATTTGATTAAATCTATATTGTCACATTTAGTGTTATGTTGTTTTGAGCAA
TTCGTTCGTCTCATCCCGATGTTTTCGCCATCGGTTGGGGTGTGACAGATTGGTATCAGA
GCCATAACTATAGGGAATTAGGTAAGATTGCCTTACTTCTCCATAGTCTATAGTAGGAGT
ACTCTGATACCAGATTGGTATCAGAGCCATAACTATAGGGAATTAGGAATGCCTTGCCTA
GTCTATAGTTTAGGAGTTTTTTTCACTATGTGTTGCTTAAAACAACTTCCTTTCTACCTC
ACTTGCTTCTCTCTATTCTTTTGGACTTCTAATATACATGCCCTTCCTAAGGCTAACACA
ATACACACTTGGAGGCTATGAAGACACTCTTACAACACAATCGAAATGACTTATCAAGAT
AGGGGTGATTCCCACACTTGGTGATGATTTTCACTCAGCTATACTTTGATTTTTGCACGA
AATCTACCCTCAAGTTAGGAGTAATATCCAAACCTTGATGGGAGTTTTCCATTTCATATT
CCAGTGGACCCTTATCTTAGGATAAGTACCAACCACGTTAGGGTACGATGTTATCAAGTT
AGAGGTGATACTCGCATCTTGTTAACTAGTCCCACTCCTCGATTTTCGCTCTCGCCAAAG
TTTCGATTTCCCAATCAATTAAGGACGTGTAGTAACTGGAAGGACAAATATCATTAGTCG
CTCCTCGATGAGAGTATTTGTCTATTAGGCCAAAGCACGTTTCTTTAATTCGAGAAGGAC
TTTGATTTACCTTGGAAGTGTCGTATGTTACGTTCCATGACAATCCACGTTTTATGTTAA
ATCTCTTTTATGTTATCTCAATTTTTATGTGTTTTTACATTGAGCATTATCTTCATTTCA
AGCTAGGAAGTCACAACTCACACTATTGTCGCAATCTAAAACAATTAATGTTACTCTCTC
GTGAACAAATTAAATTTATTATGCTTTCATCATACATGTTACTCTATGTG
>novel#fam6-14137
GTTGGAAACTTTGGTTTGACATATAGTTATACTCGTTCAGCATATTAGTTACTTGTATGC
ATTACTCATGTTGGATATGAGCACGTTTAAACATTTTATTATTATGCTATATAATCAAAC
TTGTATACTCGCCAACATTTTGTTGATCATTATTTTAATACATGTTGCAGGTTG
>novel#fam6-10609
TGAACGATATGTGAACGATGTTGAACGATGTTGAACGAGATTGAACGATGTTGAATGACA
TAGTAGTAACATGTATCATTTTGTTCATGTTGGATATGAGCACATTTAAATATTTTATTC
TACTATGCTATGTATCAAACTTGTATACTCGCCAACATATTTTTGTTGATGTTATTTTAA
TACATGTTGCAGGTTGATAGTCAAGATGAAGAAATCAAGTTAGGATGGACTAGATACCCA
TTTTAATAATAAACCATGTTTGTTGTTTCTTGTCTTTATTTGAAACAATGTATTTGAATT
TAGTCATTTATGAAATTTGATTTAATCTATATTGTTACAATTAGTGTTATGTTGTTTTGA
GCAATTTGTTCGTCTCATCCCGATGTTTCCGCCATCGGTTGGGGTGTGACA
>novel#fam6-8274
CAGATTGGTATCAGAGCCATAACTATAGGGAATTTGGTAGAATTCCTATACTTTTCCCTA
GTCTATAGTAGTAGTACTCTGATACCAGATTGGTATCAGAGCCATAACTATAGGGAATTA
GGAATGCCTTGCTTGCCTAGTCTATAGTTTAGGAGCTTTCTCATTTACTTGCTGTTAAAG
ACATTATCCTTTTCTCTCTTCTTTGCTTCTCTCTATTCTTTTGGACTTCTAATATACAAG
CCTTTCCTAAGGCTAACACAATACACACTTGGAAGCTTTGAAGACACTCTTACAACACAA
TCGAAATGATTCATCAAGATAGGGGTGATTCCCACACTTGGTGATGATTTTCACTCAGCT
ATACTTTGATTTTTGCACGAAATCTACCCTCAAGTTAGGAGTGATATCCAAACCTTGTTG
GGAGTTTTCCTTTTCATATTCTAGTGGACCCTCATCCTTGGATGAGTACCAACCACATTA
GGGTACGATGTTATCAAGTTAGAGGTGAAACTCGCATCTTGTTAACTAGTCCCATTCCTT
GATTTTCGATCTCGCCAAAGTTTCGATTTTCCCAATCGATTAAGGACGTGTAGTAACTGG
AAGGACAAACATCGTTAGTCGCTCCTCGATGAGAATGTTTGTCTATTAGGCCAAAGCACG
TCTCCTTAATTCGAAAAGGATTTCGATTCACTTTGGAATAGTCTATGTTACGTTCCGTGA
CACTCCATATTTTTATGATGAATCTCTTTTTATGTTATCTCAATTATCATGTGATTTACA
TTTTGAGCGTTATCTTCATTTCAAGTTTGGGAACACGAAGCACGTTATTATCGCAATCCA
AAACAATTAATAATTACTCCTTCGTGAACAAACTAAATTTATCTTGCTTTCATTATACAT
GATATTCTATGTGTAACACTATGTTATTCTATGTGCAATACTATGCTATTCTATGTGAAA
CTATTTGGCAATTCATGTGAAAAACAATGTGCTATGTGATGCATACATGAAATCAATTTT
CCTAAACAAAAACATTATGATCAAAGTCTCATTTATTTCTCTCTTTTTGAATCATTAGAT
GTCATCTTTTCAAAAGTTTTCCTCTTAGATTTCGAGGACGAAATCTCCTAAAGTAGGGGA
GACTGTGACATCTCGTATTTTCAATCTTTCCATTTTTGGCAAGTCTACTTGTACTTTCTA
TTTTTGTAAGTTGTATCTTCGTGGTATTTGTTTCAAATTCCAAATTGTACTCGAGACTTG
AAATCATAATGAAAATGCATGATTTTATCCATATTTTGTGTTTGAATGTTATGTATTGTT
GAAGCAAGTGAAACACGTTGAAACTATGTTAAACACGTAAAAACAGTGAAATTACATCTT
AATCTCAGCTCTTAAATTCATCGTTGCCAAGAGATTACCCTAAACCGTACAAAAATTGGG
AATTTATACGCTAATTCGGTAAAAATATTGAAGTTTGGGTTAAATA
>novel#fam6-3618
TGAACGATATTTGAATGATGTTGAACGATATTGAACGATGTTGAACGATATTGAATGGCA
AAGTAGTAACATGTATCATTTTATTCATGTTGGATACGAGCACATTTAAACATTTTATTC
TACTATGCTATGTATCAAACTTGTATACTCGCCAACGTTTTTGTTGATTGTACTTTAATA
CATGTTGTAGGTTGATAGATGA
>novel#fam6-8507
TATTGTCACATTTAGTGTTATGATGTCTTTGAACAGTTTGTACGTCTCATCTCGATGTTT
CCGCCATCGGTTGGGGTGTGACAGATTGGTATCAGAGCCATAACTATAGGGAATTAGGTA
GAATTCCTATACTTTACCCTAGTCTATAGTAGGAGTACTCTGATACCAGATTGGTATCAA
AGCCATAACTATAGGGAATTAGGAATGTCTTGCTTTGCCTAGTCTATAGTTTAGGAGCTT
TCTCATTTATTTGCTGTTAAAGACATTATTCCTTTCTCTCTTCTTTGCTTCCCTCTATTC
CTTTGGACTTCTAATATACAAGCCTTTCCTAAGGCTAACACAATACACACATGGAAGCTT
TGAAGACACTCTTACAACACAATCGAAATGATTCATCAAGATAGGGGTGATTCCCACACT
TGGTGATGATTTTCACTCAGCTATACTTTGATTTTTGCACGAAATCTACCCTCAAGTTAG
GAGTGATATCCAAACCTTGTTGGGAGTTTTCCTTTTCATATTCTAGTGGACCCTCATCCT
TGGATGAGTACCAACCACATTAGGGTACGATGTTATCAAGTTAGAGGTGAAACTCGCATC
TTGTTTAACTAGTCCCATTCCTTGATTTTCGATCTCGCCAAAGTTTCGATTTTCCCAATC
GATTAAGGACGTGTAGTAACTGGAAGGACAAACATCGTTAGTCGCTCCTCGATGAGAATG
TTTGTCTATTAGGCCAAAGCACGTCTCCTTAATTCGAAAAGGATTTCGACTCACTTTGGA
ATAGTCTTATGTGACGTTCCGTGACAATCCATGTTTTTATGATAAATCTCTTTTTATGTC
ATCTCAATTATTATGTGATTTACATTTGAGCGTTATTTTCATTTCAAGTTTGGGAACACG
AATCACGTTATTATCGCAATCTAAAACAAATAAATAATTACTCTATCGTGAACAAACTAA
ATTTATCTTGCTTTCATTATACATGATATTCTATGTGTAACACTATGTTATTCTATGTGC
AATACTATGTTATTCTATGTGAAACTATTTGACAAATTATGTGAAAAACAATTTGCTATG
TGATGCATACATGAAACCAATTTTCCTAAACAAAAACATTATGATCAAAGTCTCATTTAT
TCTTTAAATATAATCTTTTCAAAAGTTTCCTCTTAGATTTCGAGGACGAAATCTCCTAAA
GTAGGGGAGACTGTGACATCTCGTATTTTCAATCTTTCCATTTTTGGCAAGTCTACTTGT
ACTTTCTATTTTTGTAAGTTGTACCTTCGTGGTATTTGTTTCAAATTCCAAATTGTACTC
GAGACTTGAAATCATAATGAAAATGCATGATTTTATCCATATTTGTGTTTAAATACTATG
TATTGTTGAAGCAAGTGAAACACGTTGAACTATGTTAAACACGTAAAAACAGTGAAATTA
CATCTTAATCTCAGCTCTTAAATTCATCGTTGCCAAGAGATTACCCTAAACCGTACGAAA
ATTGGGAATTTATACGTTAATTCGGTAAAAATATTGAAATTTGGGTTAAAATG
>novel#fam6-5971
TAACATCTCGCATTTTCGATCTTTCCATTTTTGGCAAGTCTGCTTGTACTTTCTATTTTT
GTAAGTTGTACCTTTGTGGTATTTGGTTTTATTCCCAAATTGTACTCGAGACTTGAAATC
ATAATGAAGATGCATGATTTTATCCATATTTGTGTTTGAACGCTATGTATTGTTGAAACA
ATTGAAACACGTTGAAACTATGTTAAGCACATAAAAACAGAGAAATCACATCTTAATTTC
AGCTCTTTAATTCATCGTTGCCAAGAGATTACCCTAAACCGTACAAAAATTGGGAATTTA
TACGCTAATTCGGTAAAAATATTGAAGTTTGAGTTAAATT
>novel#fam6-13225
CTCTCTTTGTGAATCTTTGGATGTCATCTTTTCAAAAGTCTTCCTCTTAGATTTCGAGGA
CGAAATCTTCTAAAGTAGGGGAGACTGTAAC
>novel#fam6-10610
TGAACGATATGTGAACGATGTTGAACGATGATGAACGATGTTGAACGATAT
>novel#fam6-936
CCAAGAAACGCAACGCAAACTAAGGTGAGTATACATGACCCATTTTCGTTCTACACTTTT
GGGTGCAATATGTATTCTATATCAAACAGCACAATCACATCAAACATTTTATGCACACTC
TATCCATACTCTATGTGATACATTTTAATCATGTTAGACATGTTATGCTAATGTAAACAT
TCATGACCATGTGTTCATTAACTTCGTACAAGCCTCCCCTAACAATGGTAGCGCTATAGG
TTGAGAAACGCCCATCTCGTTATATTAATGGGTATTGTTAGGTTAATCTATGTTAAAACC
ACCCATACTCTTTTGGGTAGGCACGTTAATTGCGTTAAACTTTGGTTTGGACACATAGAG
TAACATCGTTTCGAGTATATACTGTCAATATGATATTGTATTTCACATTTGGATATGAGC
AACATTTTAAACACGTATTATGCTATGTATGAAAACTTGTATACTCGCCAACATGCTTTT
TGTTGACTTTATTTTAATACATATTGCAGGTTGAATGTTCAAGAATCAAGAAACAAGCTA
GGATGGCTTTAGAAACCCATTTTAGCATTTTAGTTAATGATTGAATTTATGTTTGTTTAT
TTGAGACAATGTACCTTACTTTAGAATTTAATAAAATGATTTAATTTATATTGTCACATT
TAGTGTTATGTTGTTTTGAGCAATTTGTTCGTCTCATCCCGATGTTTCCACCATCGGTTG
GGGTGTGACA
>novel#fam6-12387
GATTTATAACGAGTTAAATTATAATAGGTAAATAACCACTTCGCAAATCATAAATGTTAG
AATTATTTATCTTTAATTAACGAGATATTCTAATCTTTTTAACATTATTGTCAATATTAT
ATAATTAGTAGATTGTTCTATTTTTTCTTTCCTTATAAATCCTCAAATCGATTAACCATT
TTCCAATTTTCTTTTAATGGATAAAAACCCTCTAAATTCATTATTAACCTAAATACGTAA
CAAGTTATTTTAACCCGTTTATAAGATAAAGTTTAATATCTAAATAACTAATACGCAAAT
ATTAGAGCATTCATTTTAAAACTTATGTAATCACCTCTCGTTATTTTAAATATCTAGGAT
AAACATATCTCGTTCGTTCTTTTGGAATTCACCACCTTTACTCGTGCGCTTTACAAGAAA
TCGCAACGCAATCAATGTGAGTATACATGACCCATTTTGGTTTTACACTTTTGGGTGCAA
TATGTATTACATATCAAACATCACAACACATTAAACATTTTATGCACACTCATTCCATAT
TCTATGTGACACACTCTATTCATGTTAGACATGTTATGCTACTGTAAACACCTAATGACT
ATGTGTTCATTAACTTCGTACAAGCCTCCCCTAACAATGGTAGCGCTATAGGTTGAGAAA
CGCCCCTCCTGTTCTACGAGTAGGTATTGTTAGGTTAAACTATGTCAACCTACTCAAACT
CGTTTGGGTACACTTTAATTGCGTTAAACTTTGGTTTGGACACATAGAGTAACATCGTTT
CGAGTATATACTGTTAACATGATATTGTATTTCACATTTGGAATTGAGTAAACATTTTAA
ACATGTATATACTATGTATGAAAACTTGTATACTCGCCAACATGCTTTTGTTGACTTTAT
TTTAATACATATTGCAGGTTGATTGATCAAGATACAAGAAAAACAAGCTAGGATGGCTTA
GAAACTCATTCTAGAAATAAACTATTGTTTGAATTTATATTTGGATGTTTGAAACTTTGT
ATTACCCTTTAGTTTTAATAAAATGATTTAATTCATATTGTCACATTTAGTGTTATGTTG
TTTTGAGCAATTTGTTCGTCTCATCCCGATGTTTCCGCCATCGGTTGGGGTGTGACA
>novel#fam6-10700
GGTAATCACTTGAAATCTCTTGGGTAATCTCTACGCTCTAATCTTTTTTCAAGAATCGCA
ACGCAATCACTGTGAGTATATACATGACCCATTTTTCATTTTACACTTTTTGGGTGCAAT
ATGTATTCTATATCAAACACCACAATCACATTAAACAATTTTATGCACACTCTATCCAAC
TCTATGTGATACATTTGATTCATGTTAGACATGTTATGCTATTGTAAACTCTCATGACTA
TGTGTTCATTAACTTTGCAAGCCTCCCCTAACAATGGTAGCGCTATAGGTTGAGAAATGC
CCCTCCCGCTATTCTCGCGGGTATTGTTAGGTTAATCTACGTTAAAACCTCCCGTTAAAC
TTTGGGATAGGCACGTTAATTGCGTTAAACTTTGGTTTGGACACATAGAGTAACATCGTT
TCGAGTATACTGTTAATATGATATCATGTATTTCACATTGGATATGAGCAAACTTTTGAA
CTTGTATTATGCTATGTATCAAACTTGTATACTCACCAACATGCTTTTGTTGATTTTACT
TTAATACATATTGCAGGTTGAATGTTCAAGATATCAAGTAACAAGCTAGCATGGCATAGA
AACCCATTTTAGCATTCTAGAAAATTTGTTGGATTTTATGTTTGCTTATTTGGAACAATG
TATCTCTCATTTACAATTAATAAAATGATTTAAATTTATATTGTCACAAATAGTGTTATG
TTGTTTTGAGCAATTTGTTCGTCTCATCCCGATGTTTCCGCCATCGGTTGGGGTGTGAC
>novel#fam6-8475
TGTGACATCTCGTATTTTCAATCTTTCCATTTTTGGCAAGTCTACTTGTACTTTCTATTT
TTGTAAGTTGTACCTTCGTGGTATTTGTTTCAAATTCCAAATTGTACTCGAGACTTGAAA
TCATAATGAAAATGCATGATTTTATCCATATTTGTGTTTAAATACTATGTATTGTTGAAG
CAAGTGAAACACGTTGAACTATGTTAAACACGTAAAAACAGTGAAATTACATCTTAATCT
CAGCTCTTAAATTCATCGTTGCCAAGAGATTACCCTAAACCGTACGAAAATTGGGAATTT
ATACGTTAATTCGGTAAAAATATTGAAATTTGGGTTAAAATG
>novel#fam6-12380
GATTTATAACGAGTTAAATTATAATAGGTAAATAACCACTTCGCAAATCATAAATGTTAG
AATTATTTATCTTTAATTAACGAGATATTCTAATCTTTTTAACATTATTGTCAATATTAT
ATAATTAGTAGATTGTTCTATTTTTTCTTTCCTTATAAATCCTCAAATCGATTAACCATT
TTCCAATTTTCTTTTAATGGATAAAAACCCTCTAAATTCATTATTAACCTAAATACGTAA
CAAGTTATTTTAACCCGTTTATAAGATAAAGTTTAATATCTAAATAACTAATACGCAAAT
ATTAGAGCATTCATTTTAAAACTTATGTAATCACCTCTCGTTATTTTAAATATCTAGGAT
AAACATATCTCGTTCGTTCTTTTGGAATTCACCACCTTTACTCGTGCGCTTTACAAGAAA
TCGCAACGCAATCAATGTGAGTATACATGACCCATTTTGGTTTTACACTTTTGGGTGCAA
TATGTATTACATATCAAACATCACAACACATTAAACATTTTATGCACACTCATTCCATAT
TCTATGTGACACACTCTATTCATGTTAGACATGTTATGCTACTGTAAACACCTAATGACT
ATGTGTTCATTAACTTCGTACAAGCCTCCCCTAACAATGGTAGCGCTATAGGTTGAGAAA
CGCCCCTCCTGTTCTACGAGTAGGTATTGTTAGGTTAAACTATGTCAACCTACTCAAACT
CGTTTGGGTACACTTTAATTGCGTTAAACTTTGGTTTGGACACATAGAGTAACATCGTTT
CGAGTATATACTGTTAACATGATATTGTATTTCACATTTGGAATTGAGTAAACATTTTAA
ACATGTATATACTATGTATGAAAACTTGTATACTCGCCAACATGCTTTTGTTGACTTTAT
TTTAATACATATTGCAGGTTGATTGATCAAGATACAAGAAAAACAAGCTAGGATGGCTTA
GAAACTCATTCTAGAAATAAACTATTGTTTGAATTTATATTTGGATGTTTGAAACTTTGT
ATTACCCTTTAGTTTTAATAAAATGATTTAATTCATATTGTCACATTTAGTGTTATGTTG
TTTTGAGCAATTTGTTCGTCTCATCCCGATGTTTCCGCCATCGGTTGGGGTGTGACAGAT
TGGTATCAGAGCCATAACTATAGGGAATTAGGTAGGATTGCCTTACTTGTCCCTAGTCTA
TAGTAGGAGTACTCTGATACCAGATTGGTATCAGAGCCATAACTATAGGGAATTAGGAA
>novel#fam6-13103
AATTCATATTGTCACAATAGTGTTATGTTGTTTTGAGCAATTTGTTCGTCTCATCCCGAT
GTTTCCGCCATCGGTTGGGGTGTGA
>novel#fam6-3635
TGTGACAGAATGGTATCAGAGCCATAACTATAGGGAATTAGGAAAATTGCCATGCTTTTG
ACCTAGTCTATAGT
>novel#fam6-10170
GATTTAAATCATGTTGTCACAAACTAGTGTTATGATGCTTTGAGCGATTTGTTCGTCCCG
CCCCAATGTTTCCACCATCGGTTGGGGTGTGACA
>novel#fam9-140
GGACATCGCGTCTACAAACCGCTAGTAAGCTAAGTATATTTCACAAAAGAATGTTCAAAG
GTAACAACCTACCTATCTTGCAATACTCAACTGTCGAATTGTGTCATTGAAACTTGTAAG
GAAAGATCGATTTCCATTCATGTGGGGGATTGTTGGAAATTATGTGAAAATATGAATTTT
CATAAATATAGGAAATGCATTTTTCCTATTTTTAGACTAGAAACAAATATAAGAAACTAA
GGTGGTTTTATATATTTATTTGTGGGTTTGTGTTCTACGTTGGAAGGGCTTCGCAACGAA
CTAAACCGCGTCCAAAACGGAGCTAAGATGAATGAGATATCGATGCTCAAAGTTTGGTGT
TTGAAACATTGAATGCTGAAAAAATTGGGAAAGTGGCACCTTGTCCCACATAGGAGGAGA
GATGAAACTTAAATGGGTATTCAAGTGGGAACACTCCATCCTTAATATTTCATGGAAGCA
CACACTAAGTGTACTCGCGAAGGGTGCGAAGTACCCTAACTCTAAATCGCACACACAAGT
GGCGTGGGCGATGGCGCTTTGATGGCGCACTTTACACTTGAGAGCCGCAACATCGCGAAC
CGCTTGAGAGCCTCCTTTATATTTTTGACCGCGTGCGCGTGGTGAAGCACATGGGCTGCA
AGGACCAGGTGGCAGGTACACCTTGGAGGGTGACGTGGC
>PRSgTERT00101228#fam9-8500
ATGAACGACCTGAGGTCGAGGAGGGTGAGCTTAGACGAAGTAAATGACAACGGGTTGAAA
AATCTTTTGGTCCGGACTTCATGAGCTATATGGTTTAGGGTGAGCCCAATACTTACCGCG
AGGCGGTTACCTCTGCAGAAGGACCTCAATGGCAAGAAGCAATTAAGAATGAAATTGATT
CTATATTGCAAAATCATACTTGGGAGTTAGTAGATCTTCCACCTGGTTGTAAACCACTTG
GATATCGTTTGATATTCAAAAGGAAGATGAAAGCTGACGGAAGTATTGATAAATACAAGG
CCAGGTTAGTGATCAAAGGATTTAGACAAAAGGAGGGTCTAGACTACTTTGATACTTACT
CGCCTGTAACGCGAATAACCTCTATACGATTGGTTCTTGCAATTGCGGCTCTAAGAAATT
TGGAAGTTCACCAAATGGATGTAAAGACCGCATTTCTAAATGGCGATTTAGAAGAAGAAA
TTTACATGGAACAACCTGAGGGGTTTTCCGCCCCTGGAAACAAGGGTAAAGTATGTAAAT
TGGTCAAGTCTTTGTATGGCTTGAAGCAAGCTCCAAAACAATGGCACCAAAAGTTTGATC
ACGTCATGATTGACAATGGTTTCAAAATAAATGAGTGCGACAAGTGTGTTTATTTTAAAG
ACACACCAAGAGGTTATGTGATTTTATGTCTTTATGTAGATGATATGCTTATCATTGGGA
GTAATGATAACATGGTTAACTCAACGAAAGACATGTTGAAAGCGAGGTTTGACATGAAAG
ACATGGGTCTCGCGGATGTGATTCTTGGTGTAAAAATCACTAGAACCCAAAATGGTCTTG
TGTTGAGTCAATCTCACTACGTGGACAAGATCCTTGGGAAATTCAATTCGGACGATACGA
GTATAGCTCGAAGTCTAATTGATAATACCCAACGCCTAAGGAAGAATAGAGGCGAGAGTG
TTTCTCAGTTAGAGTACTCAAGGATCATTGGTAGTCTAATGTATCTAATGACATGTACTA
GACCCGACTTAGCGTATGCTGTGAGCAGGCTAAGTAGATACACCAGTAATCCGAGCGAGG
ATCATTGGAAAGCTATCACGAGGGTGCTCAGATACATAAGGTACACGAGAGACTATGGAT
TGCATTATACCCGTGATCCAGCAGTGATCGAAGGATACACTGACGCGAACTGGATATCGG
ATATAAAAGATCATAGATCGACAAGTGGGTATGTGTTTACACTTGCTGGCGCAGCTATAG
CTTGGAAGTCTTCCAAGCAAACGGTTATAGCTAGATCTACGATGGAATCCGAATTCGTCG
CTTTAGATAAAAGCGGGGAAGAGGCGGAGTGGCTACGTCAATTTGTGGAAGATATTCCAA
GATGGCCAAAGCCGTTGACGGCGATCTGCATACATTGTGACAATCAGTCTGCTCTTGCTA
GAGCACAAAGCATGATGTACAATGGCAGATCAAGGCACATTCGACGTAGACACAACACGG
TATGACAACTTATCTCAACGGGTGTTATCTCAGTTGACTATGTGAGGTCAAATGAGAACA
TTGCGGACCCGTTAACAAAAGGCTTAAGCACAGATAAGGTGTATAGGTTGTGAAGAGGAA
TGGGACTAAAGCCCATGGATGAAGGGAATATGAGGGAAACCTAACCTAGTTGACTGGAGA
TCCCAAGATCTAGGTTCAATAGGCAAACTTAATCATAAACCCAAAGGGAGTCACTGTGGG
GGGTGCTCCAAAATTAATGAAGGGAGTTTGTATACTTCCTAGTCCATTCCAATCAGTGAC
ATGAAGGAAAGGTTAAGCATGTTGAGGTTAAGGATTTTGAGGAAATCCAAATTAACCATG
ATGCTTTTAATGATTCAGAGGAATCACCTATGTTAGAGAGAAGTGGGGTCGCTTTGAATG
GATTTGTGGGGAGGCGCAAATCCTAGAGCTCTCGCAGAACTAGGAACGTGTTCCATGACC
ATAAACGGACACAACCATGAGGTCTTGACTCGACTAGGGAGAGTATTGTGTGAATGTATA
TTGTCGCCTACGTAAATGGGGGATTGTTCAAGGACACCGCGTCTACAAGACCCTAGGAGG
CTAAGTATGCTTCACAAAAGAAGGTTCAAAGGTTACACCTACCTATCTTGCAATGCTCAA
CTGTTGAACGTGTATCGTTGGAACTTGATAGATCGATTTCTATTCATGTGGGGGATTGTT
GGAAATTT
>novel#fam9-10492
AATCACCTATGTTAGAGAGAAGTGGGGTCACTTTGAATGGAATTGGGGGCACAATTCCTA
GAGCTCTCGCAGAACCAGGATGGTGTTCCATGACCATAACGGACACAACTATGAGGGGTT
AGCCAGACCAGGAAGAGTAATGTGTGATGTGTAATAACGTCTACGTATAAAGGGGTTGGT
TCAAGGACATCGCGTCTACTAACCGCTAGGAGACTAAGTATATGTCACAAAGGAGGGTTC
AAAGGGAAACCTACCTATCCTGCATTACTT
>ORSgTERT00100482#fam9-10795
TTCAAGGTAACCTTCGGGTTGTAGGCGAACTCCGGCAGTACGCTGCTTAGGCTGTTGTAC
CCTGGGAAACAAAACGAGTACTCTTGGGAGACTCGGAATTTGTTTTAAGGGAAGCGTGTG
GACACGTGCCTCAGCCATTCTTCTTCTACCCCATTCTTGTATTTTGGTTTTATTTCAGTT
GTAATTGTATTGTATTTTTTGCTTTCTTCATTTTGTATTGTAATCAGTAATAATAAAATT
TGTTTTATTTTATTCAATTACGCGAACGGTTCCTACAATCTTAAAACAAATTTTTAAAAC
CGTTCGTGTAATCAAAACCATTCTGTTTGTGATTCAAACCAGTTTTGTTTTCACTCAGTT
TGTGTTTTAAAAACAGATTTTTTTTGGTTTTCATCTTCAAAGGTGCGACTTTGGTTGAAA
ACCATTTTGGTTACTTTCAGATTGTCCTAAAAATTGGTAATAAACTTTCTGATTTGGTCT
TCAAAGTTGGACTTAGAAGCCAATCAGTAAGTTATAACTAATAAAAATTTTCTGTTTTTG
GTCTTCAAAGTTGGACTTAGAAGCCTAAACAGTAAATTTGTGGTAAAAATTAAAATTTAA
TTGTTTACTTCTGGTTTTTGCGTAAATCAGAATTTTTTTACTAAACTTTTAAAATTTTAA
TTTTTTCAGCATGTCGAACGAAAATGTCAACGTTAACAACACCTCAAATGTTGTGACGGG
AACCCCTCTCAACGCCACCACTGTGGGAGCGTCCACAGTGGCAAATCACGCTGAACGACC
CGAGAAGTTCTCGGGTCTACACTTCAAGAGGTGGCAGCAGAAGATGTTCTTCTACCTGAC
CACCATGAACCTTGCGAGGTTCTTAACGGAAACCGCTCCCCAACCTGTGGAAGGGGAGAC
CGACGCACAAAGACAGTGCGCGGTAGATGCATGGAAGCATTCGGATTTCATATGTCGAGG
CTATGTACTCAACGGTCTCTCGGATGCACTGTATAATGTGTACTACAATATCAAGACTTC
CAAAGAGTTATGGGAGTCTTTGGAGAAAAAGTACAAAACGGAGGATGCGGGAACAAAGAA
ATTTGTTGTCGCCCGTTTCTTGGACTTCAAAATGGTTGATAACAAGACTGTTATGAACCA
AGTCCAAGAGTTGCAAATTATACTACATGACATCCATGCTGAGGGAATGGTACTTAGCGA
GACATTCCAAGTGGCAGCGATGATTGAAAAGTTACCTCCTAGTTGGTTTGATTTTAAGAA
TTATCTTAAACACAAACGAAAGGAGATGACTATAGAGGACCTTGTTGTTCGTCTTCGGAT
TGAAGAGGACAATAGAATTGCCCTAAAAGGCAGCCTTGCGCAAACTTCTGCTAGCGCAAA
TTTGGTTGAGCATGGGCAATCCTCTAAGGGCGCGAAGGGTAAGGGGAAAAAGGACAAAGG
GAAAGCAAAGGCTAGCAACCTTGGACCGAAGAAAGGGGTTGTGAAAAAGAAACCTCAAAC
GTTCCAAGGGACTTGTTACAACTGTGATGAGCCGGGGCATCGGGCTAACCAATGCAAGAA
ACCAAAGCGTGAGCGTGCGCACATGGTGGACGAAGACGGAATGCCTTTAGTGGCAATGAT
TTCCGACAAAAGCGCAATGATGGATGAGGTCAATACTGTAACCAACACTCCAAAAGGTTG
GTGGGTTGATACGGGAGCGACCCGTCATGTTTGTGCAGACAAAAGCCTCTTTACCACCTT
CAAGCCGCTTTCTGGAGAAGAGAAGCTGTATATGGGAAATGCAGCCACCGCTGACATCAT
GGGTGAAGGAACGGTGATCTTGAAGTGGACTTCGGGGAAGGAGCTCACTCTAAGCAACGT
GTTGTATGTCCCAGACTTGCGGAAGAATCTAGTCTCGGGATGGTTGCTTAACAAGTTTGG
ATTTCGTTTAGTTTTTGAGAGCGATCAATTTGTACTAACTAAACGAGGAACGTATGTAGG
CAAGAGCTATGCCCAAAATCGTATGTTCAAATTGAATGTAATGGCTGTCAAGAACATGAA
TAAAATTGCTACTACTACTGCTTATATGCTTGAGTTTTCTGAATCGAATAAATGGCATGG
TAGATTAGGTCACGTTAATTTTAATTCAATACGCCGTTTAATCAATTTAAATTGTATACC
AACATTCCATATTGATTCACACTATAAATGTGAAACATGCGTTGAATCCAAACTTACAAG
ATCATCATCAAAATCGGTTGAACGAATAACCGAACCCCTTGATTTAATTCACACTGATAT
TTGTGATTTAAAAGCAGTACCCACAACAGGTGGAAATAAGTACTTCATCACGTTTATTGA
CGATAGTACTAAATATTGCTATGTATATTTAATAAAAAGTAAAGATGAAGCAATAAGTAA
ATTTATCTTGTATAAAAATGAAGTTGAGAATCAACTTCAAAAGAAGATAAAAGCTTTGCG
AAGCGATCGAGGAGGAGAATATGTTGCACCTTTTGCCGAGTTATGCGCAAAAAGTGGCAT
TGTACATGAGTGTACACCTCCTTACTCTCCACAATCAAATGGCGTGGCGGAACGAAAGAA
CCGCACATTGAAAGAAATGATGAACGCCATGTTGATAAGTTCTGGGGTGAGCCACGAACT
GTGGGGGGAAGCCATTCTCTCGGCCAATTATCTTTTGAACAGGATACCACTCAAAAAGAG
AGACGAAACTCCATATGAGTTATGGAAAAGGAAGAAACCTTCATACAAATACTTGAAAGT
GTGGGGGTGCCTAGCAAAGGTGACTGTACCACCTCCTAAGGCTCTTAGGATAGGACCCAA
AACTGTTGATTGCATATTTATTGGGTATGCACATCAAAGTAGTGCACATCGCTTTCTTGT
ACATGAGTCCAAGAATCCTGATGTACACGTAAACACTATTATGGAGGTGAATTCTAACGT
TGTGTCTTACTTTGAAAATGTGTTTCCTTTGAGAAGACAAACACATGCAACGTCATCAAC
ACCTAATTTTGAAGTAGGTGAAAGTTCATCTACACCAGTTGATGAGGTGGTTCATGATAA
GACACATGAACGACCTGAGGTTGAAGAAAGCGATCGTAGGCGAAGTAAAAGGCCAAGGGT
TGGAAAATCCTTCGGTCCAGACTTCGTTAGCTATATGGTTGAGGGCGACCCCAATACATA
TCGCGAAGCGGTTTCCTCTTCAGAAGGACCTCAATGGAAATAAGCAATAAGAAATGAAAT
AGATTCTATATTGCAAAATCATACTTGGGAGTTAGTAGATCTTCCACCTGGTTGCAAACC
ACTTGTATATCGTTGGATATTCAAAAGGAAGATGAAAACTGATGGAAGTATTGATAAGTA
CAAGGCTAGGTTGGTGATTAAAGGATTTAGACAAAAGGAAGGTCTAGATTACTTTGATAC
CTACTCGCCTGTGACGCGCATAACCTCGATAAGATTGGTTCTTGCTATAGCGGCTTTGAG
AAATTTGGAAGTTCACCAAATGGACGTTAAAACCGCATTTCTAAATGGCGATTTAGAAGA
AGAGATTTACATGGAGCAACCGGAAGGTTTCTCCGCCCCAGGTCAAGAGGGAAAAGTATG
TAAACTCGTCAAGTCTTTGTATGGCTTGAAGCAAGCACCAAAACAATGGCACCAAAAGTT
TGATCATGTCATGATTGATAATGGTTTCAAAATAAATGAGTGCGACAAATGTGTTTATTT
CAAAGACACAAATGAAGGTTATGTGATATTATGCCTTTATGTAGACGATATGCTTATCAT
TGGGAGTAATGATAAAATTATCAAAGGTACTAAAAGCATGTTGAAAGCGAGATTTGACAT
GAAAGACATGGGTTTAGCTGATGTGATTCTTGGAGTAAAGATCATAAGAACCCAAGATGG
TCTTGTGTTAAGTCAATCTCACTATGTGGATAAAATTCTTGAAAAATTCAACTCGGGAGA
TACGAGTGTAGCTCGAACTCCAGTTGATACCTCCCAACATCTCAAGAAGAATAAAGGAGA
AGGAGTTGCTCAGTTAGAGTATTCAAGAATTATTGGCAGTCTAATGTATCTAATGACATG
TACTAGACCCGACTTGGCTTACGCGGTGAGTAGGCTAAGTAGATACACCAGCAATCCGTG
CGCGGATCATTGGAAAGCTATCACGAGGGTGCTTAAATACATAAGATACACAAGAGATTA
TGGACTGCATTATACCCGACAACCAGCAGTGATCGAAGGATACACTGATGCAAACTGGAT
ATCGGATAATAAAGATTCCAAATCAACAAGTGGTTACGTGTTTACACTTGGAGGAGCTGC
TATTGCTTGGAAGTCTTCTAAGCAAACAGTCATAGCTAGATCCACAATGGAATCTGAATT
TATCGCCTTGGATAAGTCAGGCGAGGAGGCGGAATGGCTACGTCAATTCGTGGAAGATAT
TCCAAGATGGCCAAAGCCTTTGCCAGCCATATGTGTACATTGTGATAGCCAATCAGCGAT
TGGTAGAGCTCAAAGCTTGATGTACAATGGCAGATCAAGGCATATGCGACGTAGACATAA
CACGATACGACAACTACTCTCAACGGGTGTTATCACAATTGATTATGTGAGATCAGCGGA
TAACATTGCGGACCCGTTTACAAAAGGCTTAAGCAAAGAGTTAGTAGAAACGTCGTCAAG
AGGAATGGGACTAAAGCCCGTGGTAACTGTGAATATGAGGGAAACCTAACTTAGTTGACT
GGAGATCCCAAGATCTAAGTTCAATAGGACAACTTAATCATATTACCAAAACGACGTCAT
CGTGGGGGAGTACCCCAAACTAAATAAAAGGGAGTTATATATACTTCCTAGTCCATTCCA
ATCAGTGACATGAACTGAGGTTAAGCATATTAAGGTTAATGATTTCGGGAAATCAAATAA
CCATGATGCTTTTAATGATTCATGGGAATCACCTATGTTAGAGAGAAGTGGGGTCGCTTC
AAATGGATTTGTGGGGTGCGCAAATCCTAGAGCTCTCGCAGAACCAGGCTAGTGTTCCAG
GACCATAATAGGACACGACAATGAGGAGTTGGCCAAACCAGGGAGAGTATTGTGTGAAGT
GTATTGTCGTTTACACAAATGGGGGTATGTTCAAGGACATCGCGTCTACACACCGCTAGT
AAGCTAAGTGCGCTTCACAAAAGAAGGTTCAAAGGCTTCAACCTACCTATCTTGCAATGC
TCAACTGTCGAAGTTTATCGTTGAAAAGTGTAAGGAAAAGATCCATTTCCATACATGTGG
GGGATTGTTGGAAATTTGATGAAAATAGCATTTTTCATGTGGGGGATTGTTGGAAAAATA
GGTGAAAATAGCATTTTTCACAAATATAGGAAAATGATTATTTCCTATTTTGGACTAGAA
ATAAATATAATAAAATGAGCGGGTTTTATATATTTATTTGTGGGTTTGTGTTCTATGTTG
GAAGAGCTTCGCAACGAACTAAACCACGTCCAAAACCGAGCTAAGATGAATGAGATATCG
ATGCTCAAAGTTGGGTGTTTGGAACATTCAATGTTGAAACTAAAGGGAAAGTAGCACCTT
GTCCCACATAGGAGGAGAGATGGAACTTAAATGGGTATTTAAGGTGGAACTCTCCATCCT
TATTGTTTCATGGAAGAACACACTAGTGTCCTCGCGAAGGGTGCGGAGCACCCTAACTCG
CACTCGCACCCGCTCGCGCACGCGCGCGTGGCGTGGGCGATGA
>PRSgOTOT000-00052Slyc#fam9-3109
GGAATGAGACTAAAGCCCATGGAAAAGGGACATGTGGGAAACCTAACCTAGCTGACTGGA
GATCCCAAGATCTAGGTTCAATAGGACAACTTAATCATGAACCGAAGGGTAGTCATTGTG
GGGG
>novel#fam9-9446
TTCAAGAGGAAGATGAAGGTGGATGGCACTATTGATAAGTTCAAAGCCAGATTAGTAATC
CAGGGGTTTAGACAAAAGGAGGGTATTGACTTCTTTGATAC
>novel#fam9-2019
ATTGTTGGAAAATAAGTGAAAATAGCATTTTTCACAAATATAGGAAAATGATTTTTTCCT
ATTTTGGACTAGAAATAAATATAATAAAATGAGCGGGTTTTATGTATTTATTTGTGGGTT
TGTATTCTATGTTGGAAGAGCTTCGCAACGAACTAAACCACGTCCAAAACCGAGCTAAGA
TGAATGAGATATCGATGCTCAAAGTTGGGTGTTTGGAACATTCAATGTTGAAACTAAAGG
GAAAGTAGCACCTTGTCCCACATAGGAGGAGAGATGGAACTTAAATGGGTATTTAAGGTG
GAACTCTCCATCCTTATTGTTTCATGGAAGCACACACTAGTGTCCTCGCGAAGGGTGCGG
AGCACCCTAACTCGCACTCGCACTCGCACACGCTCGCGCGCGCGCGCGTGGCGTGGGCGA
TGAGGCGCAATGTGGCGCTTTGATGGCGCACTTTGCACTT
>novel#fam9-1899
ATTGGCAGTCTAATGTATCTAATGACATGTACTAGACTCAACTTGGCTTACGCGGTGAGT
AGGCTAAGTAGATACACCAGC
>ORSgTERT00100482#fam9-2027
TAAATGGCATGGTAGATTAGGTCACGTAAATTTTAATTCAATACGCCGTTTAATCAATTT
AAATTGTATACCAACATTCCATATTGATTCACACTATAAATGTGAAACATGCGTTGAATC
CAAACTTACAAGAACATCATCAAAAACGGTTGAACGAATAACCGAACCCCTTGATTTAAT
TCACACTGATATTTGTGATTTAAAAGCGGTACCCACAACAGGTGGAAATAAGTACTTCAT
CACGTTTATTGACGATAGTACTAAATATTGCTATGTATATTTACTAAAAAGTAAAGATGA
AGCAATAAGTAAATTTATCTTGTATAAAAATGAAGTTGAGAATCAACTTCAAAAGAAAAT
AAAAGCTTTGCGAAGCGATCGAGGAGGCGAATATGTTGCACCTTTTGCCGAGTTATGCGC
AAAAAGTGGCATTGTACATGAGTGTACACCTCCTTACTCTCCACAATCAAATGGCGTGGC
GGAACGAAAGAACCGCACATTGAAAGAAATGATGAACGCCATGTTGATAAGTTCTGGGGT
GAGCCACGAACTGTGGGGGGAAGCCATTCTCTCGGCTAATTATCTTTTGAATAGGATACC
ACTCAAAAAGAGAGACGAAACTCCATATGAGTTATGGAAAAGGAAGAAACCTTCATACAA
ATACTTGAAAGTGTGGGGGTGCCTAGCAAAGGTGACTGTACCACCTCCTAAGGCTCTTAG
GATAGGACCCAAAACTGTTGATTGCATATTTATTGGGTATGCACATCAAAGTAGTGCACA
TCGCTTTCTTGTACATGAGTCCAAGAATCCTGATGTACACGTAAACACTATTATGGAGGT
GAATTCTAACGTTGTGTCTTACTTTGAAAATGTGTTTCCTTTGAGAAGACAAACACATGC
AATGTCATCAACACCTAATTTTGAAGTAGGTGAAAGTTCATCTACACCAGTTGATGAGGT
GGTTCATGATAACATACATGAACAACCTGAGGTTGAAGAAAGTGATCGTAGGCGAAGTAA
AAGGCCAAGGGTTGAAAAATCCTACGGTCCAGACTTCGTTAGCTATATGGTTGAGGGCGA
GCCCAATACATATCGCGAAGCGGTTTCCTCTTCAGAAGGACCTCAATGGAAAGAAGCAAT
AAGAAATGAAATAGATTCTATATTGCAAAATCATACTTGGGAGTTAGTAGATCTTCCACC
TGGTTGCAAACCACTTGGATATCGTTGGATATTCAAAAGGAAGATGAAAACTGATGGAAG
TATTGATAAGTACAAGGCTAGGTTGGTGATTAAAGGATTTAGACAAAAGGAAGGTCTAGA
TTACTTTGATACCTACTCGCCTGTGACGCGCATAACCTCGATTAGATTGGTTCTTGCTAT
AGCGGCTTTAAGAAATTTGGAAGTTCACCAAATGGACGTTAAAACCGCATTTCTAAATGG
CGATTTAGAAGAAGAAATTTACATGGAGCAACCTGAAGGTTTCTCCGCCCCAGGTCAAGA
GGGTAAAGTATGTAAACTCGTCAAGTCTTTGTATGGCTTGAAGCAAGCACCAAAACAATG
GCACCAAAAGTTTGATCATGTCATGATTGACAATGGTTTCAAAATAAATGAGTGCGACAA
ATGTGTTTACTTCAAAGACACAAATGAAGGTTATGTCATCTTATGCCATTATGTAGACGA
TATGCTTATCATTGGGAGTAATGATAAAATTATCAAAGCTACTAAAAGCATGTTGAAAGC
GAGATTTGACATGAAAGACATGGGTTTAGCGGATGTGATTCTTGGAGTAAAGATCATAAG
AACCCAAGAAGGTCTTGTCTTAAGTCAATCTCACTATGTGGATAAAATTCTTGAAAAATT
CAACTCGGGAGATACGAGTGTCGCTCGAACTCCAGTTGATACCTCCCAACATCTCAAGAT
GAATAAAGGAGATGGAGTTGCTCAGTTAGAGTATTCAAGAATTATAGGTAGTCTAATGTA
TCTAATGACATGTACTAGACCCGACTTGGCTTACGCGGTGAGTAGGCTAAGTAGATACAC
CAGCAATCCGTGCGCGGATCATTGGAAGGCTATCACGAGGGTGCTTAGATACATACGATA
CACAAGAGACTATGGACTGCATTATACCCGACAACCAGCAGTGATCGAAGGATACACTGA
TGCAAACTGGATATCGGATAATAAAGATTCCAAATCAACAAGTGGTTACGTGTTTACACT
TGGAGGAGCTGCTATTGCTTGGAAGTCTTCTAAGCAAACAGTCATAGCGAGATCCACAAT
GGAATCTGAATTTATCGCCTTGGATAAGTCAGGCGAGGAGGCGGAATGGCTACGTCAATT
CGTGGAAGATATTCCAAGATGGCCAAAGCCTTTGCCAGCCATATGTGTACATTGTGATAG
CCAATCAGCGATTGGTAGAGCTCAAAGCT
>PRSgOTOT000-00160Slyc#fam9-2925
ACGCCACCACTGTGGGAGCGTCCACAGTGGCTAATCACGCTGAACGACGCGAGAAGTTCT
CGGGTCTACACTTTAAGAGGTGGCAGCAGAAGATGTTCTTCTATCTGGCCACCATGAACC
TTGGGAGGTTCTTAACGGAAACCGTTCCCCAACCTGCGGAAGGGGAGACCAACGCTCAGG
CTCTGAGCACGATAGAGGCTTGGAAGCACTCGGATTTCATTTGTCGAAGCTAT
>novel#fam9-8503
CGGAAGAATCTCGTATCAGGATGGATGCTCAACGAGTTTGGATTTCGTCTAGTGTTTGA
>PRSgTERT00100182#fam9-10494
GAAGGATTCAGTGATGCCAACTGGATATCCGATACGAAAGATTCTAGATCTACAAGTGGT
TATGTGTTTACCCTTGGAGGAGCAGCTATATCTTGGAAGTCGTCCAAACAAACTCTTATA
GCTATATCCATGATGGAATCTGAGTTTATCGTGTTAGATAAAGTTGGAGAAGAGGCAGAA
TGGTTGCGTCAATTCTTGGAATATGTTCCAAGATGGCCTTAGCCTGTGACTGCTATTTGC
ATACATTGTGATTGCCAATTAGCTATTGGTAGAGCTCAAAGTACAATGTATAATGGCAGA
TCAAGGCACATGTGACGTCGGCACAACACGATACGACAACTACTCTCAACTGGAGTTATC
ACGATTGACTATGTGAGGTCAAAGGATAACATTGCAGATCCGCTTACAAAAGGCTTAAGC
AGAGAGGTAGTACATAAGTCGTCGATGGGAATGGGACTAAA
>novel#fam9-14155
GCCAACACTGTGGGAGCGTCCACAGTGGCAAATCATGCTGAAAGACCTGAAAAGTTCTCG
GGTCTACACTTCAAGCGGTGGCAACAGAAGATGTTCTTCTACTTGACCACCATGAACCTT
GCGAGGTTCTTGACGGAAACCGCTCCCCAACCTGCGGAAGGGGAGACCGACGCTCAGGCT
CTGAGCGCGGTAGATGCGTGGAAGCATTCGGATTTCATATGTCGAGGCTATGTACTCAAC
GGTCTCTCGGATGCACTGTATAATGTGTACTACAATATCAAGACTTCCAAAGAGTTGTGG
GAGTCTTTGGAGAAAAAGTACAAAACGGAGGATGCGGGAACAAAGAAATTTGTTGTCGCC
CGTTTCTTGGACTTCAAAATGGTTGATAACAAGCCGGTTATGAACCAAGTCCAAGAGTTG
CAAATTATACTAAATGACATCCATGCCGAGGGAATGGTACTTAGCGAGACATTTCAAGTG
GCAGCCATGATTGAGAAATTACCTCCTGCTTGGTTGGATTTTAAGAATTATCTTAAACAC
AAGCGGAAGGAAATGTCGGTGGAGGACCTTGTTCTTCGTCTTCGTATAGAAGAGGAGAAT
AGGATTGCCCTAAAAAACAGCCTTGTGCAGCCTAGTGCTAGTGCAAACGTGGTTGAGCAT
GGGCAATCCTCTAAAGGCACAAAGGGCAAGGGGAAAAAGGACAAAGGGAAAGGGAAAGCA
AAGGCTAGCAACCTTGGACCGAAGAAAGGGGTTGTGAAAAAGAAACCTCAAACGTTCCAA
GGGACTTGTTACAACTGTGACGAGCCGGGGCATCGGGCTAACCAATGCAAGAAACCAAAG
CGTGAGCGTGCGCACATGGTGGATGAAGACGGAATGCCTTTGGTGGCAATGATTTCCGAC
AAAAGCGCAATGATGGATGAGGTCAATACGGTGACCAATACTCCAAAAGGTTGGTGGGTT
GATACGGGTGCGACCCGTCACGTTTGTGCAGACAAAAGTCTCTTTACCACCTTCAAGGCG
CTTTCTGGAGAAGAGAAGCTGTATATGGGAAATGCAGCCACCGCTGACATCATGGGTGAA
GGAACGGTGATCTTGAAGTGGACTTCAGGGAAGGAGCTCACTCTAAGCAACGTGTTGTAT
GTCCCAGACTTGCGCAAGAATCTAGTCTCGGGATGGTTGCTTAACAAGTTTGGATTTCGT
TTAGTTTTTGAGAGCGATCAATTTGTACTAACTAAACGAGGAACGTATGTAGGCAAGGGT
TATGCCCAAAATGGAATGTTCAAATTGAATGTAATGGCTGTCAAGAACATGAATAAAATT
GC
>ORSgTERT00100482#fam9-14159
GTTTTATTTTATTTAATTACACGAACGATTCTTACAATCTTAAAACACATTTTTAAAACA
CCGTTCGTGTATTCAAAACCATTCTGTTTTTGATTCAAACCAGCTTTGGTTCACACAGCT
TGTGTTTTAAAAACATATCTTATTTCTGTTTTCATCTTCAAAGGAGCGATTTTGGTTGAA
AATAGTTTTTTGATTACTTTCAGATCTCATAAACTTTCTGTCTTGGTCTTCAAAGTTGGA
CTTAGAAGATGAACAGTAAGATTGCTTAAATACTTATAAAAATTTTCTGTTTTGGTCTTC
AAAGTTGGACTTAGAAGCCGCACAGTAAATTTGTGGTAAATTAAAATTAATAGTTTACTT
CTGTTTTTAATTGTTTAAAACAGAAATTTTGGACTAAGCTTGAAATTTTAATTTTTTAAG
AATGTATACTGAAAATGTTAACGTCAACAACAGTATGAATGTCGTGACGGGAACCCCCTT
GAACGCCAACACTGTGGGAGCGTCCACAGTGGCCAATCACGCTGAAAGACCCGAGAAGTT
CTTGGGTTTACACTTCAAAAGGTGGCAGCAGGAGATGTTCTTCTACTTGACCACCATGAA
CCTTGCGAGGTTCTTGACCGAAACCGTTCCCCAACCTGCGAAAGGGGAGACCGACGCCCA
GGCTCAGTGCGCGGTAGATGCTTGGAAGCATTCAGATTTCATATGTCGAGACTACGTGTT
AAACGGTCTGTCAGATGCATTGTATAATGTGTACTACAATGTCATGACTTCCAAAGACTT
ATGGGATGCCTTGGACAAAAAGTACAAAACGGAGGATGCTGGCACAAAGAAATTTATGGT
AGCCCGTTTCTTGGAATACAAAATGGTTGATTCTAAAACCGTTATGAGTCAAGTCCAAGA
ATTGCAAATTATACTACATGACATCCTCGCGGAAGGCATGACACTTAGCGAGACATTTCA
AGTGACAGCGATGATTGAAATGTTACCTCCTAGTTGGGTGGATTTTAAGTTATCTTAAAC
ACAAACGAAAGGAGATGACTATAGAGGATCTTATTGTTCGTCTTCGGATTGAAGAGGACA
ATAGAGTGGCCCCAAAAGGCAGCCTTGCGTAAACTTCTGCTAGCGCAAATATGGTTGAAC
ATGGGCAATCCTCTAAGGGCAACAAGGGTAAGGAGAAGAAGGACAAAAAGAAAGCAAAGG
CTAGCAAGCTTAGACCAAAGAAAGGGGTTGGGAAAAAGAAGCCTCAAGCGTTCCAAGGGA
CTTGTTACAACTGTGACGAGACGGGGCATCGGGCTAACCAATGCAAGAAACCGAAGTGTG
AGCGCGCGCACATGGTTGATGAAGATGGTATGCCTTTGGTGGCAATGATTTCCGACAAAA
CTGCAATGATGGATGAGGTCAATACTGTGACCAACACTCCAAAAGGATGGTGGGTTGATA
CAGGCACGACCTGTCATGTTTGCCCAGACAGGAGCCTCTTTACCACCTTTAGGGAGCTTA
CGGGAGATGAGAAGTTGTACATGGGAAATGCAGCCACCGCGGACATCAAAGGTGAAGGCA
CGGTGATTTTGAAGTGGACTTCGGGGAAGGAGCTCACTCTAAGCAACGTGTAGTACGTTT
CGGACTTGTGCAAGAGCCTAGTCTCGGGATGGTTGCTTAATAAGTTTGGTTTTCGTTTAG
TTTTTGAAAGTGACAAGTTTGTACTTACTAAACGAGCCACGCATGTTGGAAAGGGCTATG
CCCTCAATGGAATGTTCAAATTGAATGTAACGGCTTTCAAAAAGAACATGAATAAAATTG
CCACACTTCTACTTATATGCTTGAGTTTTCTGAGTCAAATAAATGGCATGGTAGATTAGG
TCACGTTAATTTCAATTCAATACGCCGTTTAATCAATTTAAAATGTATACCAACATTCCA
TATTGAGTCACATTCTAAATGTGAAACATATGTAGAATCCAAACTTACAAGATCATCATC
GAAATCGGTTGAACGAATAACCGAACCCCTTGATTTAATTCAAACGGATATTTGTGATTT
AAAAGCGGTACCCACAAGAGTAAGAAATAAGTACTTTATCACGTTTATTGATGATTGTAC
TAAATATTGGTATGTATATTTACTTAAAAGTAAAGACGAAGCAATAAATAAATTTATTTT
TTTTATAAAATGAAGTTGAGAATCAACTTCAAAAGAAGATAAAAGCTGTGAGAAGCGATC
GAGGAGGCGAATATGTTTCACCTTTTGCGGATTATACGCAAAAAGTGGCATTATACATGA
GTGTACACCTCCTTATTCTCCACAATCAAATGGCGCGGCGGAACGAAAGAACCGTACATT
GAAAGAAATGATGAACGCCATGTTGATAAGTTCTGGGGTGAGCCAGGACATGTGGGGGGA
AGCCATTCTTTCGGCCAATTATCTTTTGAACAAGATACCACTCAAAAAGAGGGACGAGAC
TCCATATGAGTTATGGAAACGAAGGAAGCCTTCATGCAAATACTTGAAAGTGTGGGGGTA
CCTAGAAAAGGTGATTGTACCACCACCTAAGGCTCTTAGGATAGGACCCAAAACTGTTGA
TTGCATATTCATTGGGTATGTGCATCAAAGTAGTACACATCGCTTTCATGTACATGAGTC
TAAGAATCCAGATGTACACGAACACACTATCATGGAGGTAAATCCTAACGTTGTTTTCCA
CTTTGAAAATGTGTTTCCTTTGAGAGGACGAACACATGCAACATCATCAACACCTAATTT
TGAAGTAGGTGAAAGCTCATCTACACCAGTTGATGAGGTAATTCATGACAAGACACATGA
ACGACCTGAGGTTGACGAGGGTGATCGTAGGCGAAGCAAAAGGCTAAGGGTTGAAAAATC
CTTCGGTCCAAACTTCATTAGCTATATGGTTGAGGGCGAGCCCAATACATATCACGAAGC
GGTTTCCTCTTCGGAAGGACCTCAATGGAAAGAAGCAATAAACAATGAAATTGATTCTAT
ATTACAAAATCATACTTGGGAGTTAGTAGATCTTCCACCTGGTTGCAAACCACTTGGATA
TCGTTGGATATTCAAAAGGAAGATGAAAACTGATGGAAGTATTGATAAATACAAGGCTAG
GTTGGTGATTAAAGGAATTAGACAAAAAGAAGGTCTAGATTACTTTGATACTTACTCGCC
TGTGACATGCATAACCTCCATCAGATTGGTTCTTGCTATAGCGACTTTAAGAAATTTGGA
AGTTCACCAAATGGATGTTAAAACCGCATTTCTAAATGGCGATTTAGAAGAAGAGATTTA
CATGGAGCAACATGAAGGTTTCTCCGCCCCAGGTCAAGAGGTAAAGTATGTAAACTCGTC
AAGTCTTTGTATGGCTTGAAGCAAGCTCCAAAACAGTGGCACCAAAAATTTGATCATGTC
ATGATTGACAATGGTTTCAAAATAAATGAGTACGACAAATGTGTTTATTTCAAAGACACA
AATGAAGGTTCTGTGATCTTATGCCTTTATGTAGATGACATGCTTATCATTGGGAGTAAT
GATAAAATGATCAAAGCTACTAAATACATGTTGAAAGCGAGATTTGACATGAAAGACATG
GTTTTAGCGGATGTGATTATTGGAGTAAAGATCATAAGAACCCAAGATGGTCTTGTGTTA
AGTCAATCTCACTATGTGGATAAGATTCTTGAAAAATTCAACTCGGGAGATACGAGTGTA
GCTCGAACTAGAGGTGATACCTCCCAACATCTAACGAAAAAATAGAGAAGAGGGAGTTGC
TCAGTTAGAGTACTCAAGAATTATTGGCAGTCTAATATGTCTAATGACATGTACTAGACC
CGACTTGGCTTACGCGGTGAGTAGGCTAAGTAGATATACTAGCAGTCTAAGTCATGAACA
TTGGAAAAGTGTAACAAGGGAGATTAGATACATAAGATACACAAAAGATTATGGGCTGCA
TTATACCCGACAACCAGCAGTGATCGAAGGATACACTAATGCAAACTAGATATCGGATAA
TAAGGATTCCAAATCAACAAGTGGTTAGGTGTTTACACTTGGAGGGGCGACTATAGCTTG
GAAGTCATCCAAGCAAACTGTCATAGCAAGATCCACAATGGAATCTGAATTTATCGCCTT
GGATAAGCCAGGAGAGGAGGCGGAATGGCTACGTCAATTTGTGGAATATATTCCAAGATG
GCCAAAGCCTTTGCCAGCCATACGTATACATTGTGATAGCCAATCAGCGATTGGTATAGC
TCAAAGCTCGATGTACATAGGCAGATCAAGGTACGTTCGACGTAGACACAACATGGTACG
ACAACTACTCTCAACGGGTGTTATCACAATTGGCTATGTGAGATCAAAAGATAACAATGC
GGGCCCGTTTACAAAAGGCTTAAGTAAAGAGTTAGTTGAAATGTCATCAAGAGGAATGGG
ACTAAATCCCGTGGTAAATGGGAATATGAGGGAAACCTAACTTAGTTGACTGGAGATCCC
AAGATCTAAGTTCAATAGGACAACTTAATCATATTACCAAAACGGAGTCACTGTGGGGGA
GTACCCCAAACCAAATAAAAGGGAGTTATATAGTTCCTAGTCCATTCCAGTAGTGACATT
GAAGTGAGGCTAAGCATATTAAGGTTAGCGATTTAGCGAAATCAAATAACCATGATGCTT
TTAATGATTCATGGGAATCACCTATGTGAGAGAGAAGTAGGGTCGCTTTGAATAGCTTTG
TGGGGTGCGCACTCCTAGAGCTCTCGCAAAACCATGCTAGTGTTCTAGGACCATAATAGG
ACACGACAATGAGGGGCTGGCTAGACTAGGGAGAGTATTGTGTGAAGTGTATTGTCGCTT
ACACAAATGGGGGTATGTTCAAGGACATCGCGTCTACAAACCGCTAGTAAGCTAAGTATA
TTTCACAAAAGAATGTTCAAAGGTAACAACCTACCTATCTTGCAATACTCAACTGTCGAA
TTATATCATTGAAACTTGTAAGGAAAGATCGATTTCCATTCATGTGGGGGATTGTTGGAA
ATT
>novel#fam9-14157
GCCAACACTGTGGGAGCGTCCACAGTGGCAAATCATGCTGGATGACCCGAGAAGTTTTCG
GGTCTCCACTTCAAAAAGGTGGCAACAGAAGATGTTCTTCTACTTGACCACCATGAACCT
TGCGAGGTTCTTGACGGAGACCGTTCCCCAACCTGCGGAAGGGGAGACCGATGCTCAGGC
TCTGAGCGCGGTAGAGGCGTGGAAGCACTCGGACTTTATATGTCGAGGCTATGTTCTCAA
CGGTTTCTCGGGTGCATTGTATAATGTGTACTATAATATCAAGACTTCCAAAGAATTATG
GGAGTCCTTGGATAAGAAGTACAAAACGGAGGATGCGGGAACAAAGAAATTTGTTGTCGC
CCGTTTCTTGGACTTTAAAATGGTTGATAACAAGACTGTTATGAACCAAGTCCAAGAGTT
ACAAATTATACTTCATGACATCCACGCTGAGGGTATGGTACTCAGCGAGACGTTTCAAGT
GGCAGCCATGATTGAGAAATTACCTCCTGCTTGGTTGGATTTTAAGAATTATCTTAAACA
CAAGCGGAAGGAAATGACGATTGAGGAACTTGTCGTCCGTCTTCGTATAGAAGAGGACAA
CAGGGTGGCCCAAAAAGGCACCATTTTGCAAGCTGCGGCTAAGGCGAACATGGTGGAAGT
TGGGGCGTCTTCAAAGGGCAAGAAGGGCAAGGGTAAAAAGGATAACAAAGGGAAAGCAAA
GGTTAACAACCTTGGACCGAAAAAGGGGGCTGTGAAAAAGAAGCCTGCGCCTTTCCAAGG
TACTTGTTACAATTGTAACGAGACGGGGCACCGTGCTAACCAATGCAAGAAACCTAAGCG
TGAGCGTGCGCACATGGTTGATGAGGATGGTATGCCT
>PRSgTERT00100710#fam9-2927
ATGGAAAAAGAAGAAGCCTTCATATAAATACTTGAAAGTGTGGGGGTGCCTAGCAAAGGT
GATTGTACCACCTCCTAAGGCTCTTAGGATAGGACCCAAAACTATTGATTGCATATTTAT
TGGGTATGCGCATCAAAGTAGTGCATATCGCTTTCTTGTACATGAGTCCAAGAATCCTGA
TGTACACGTAAACACTATCATGGAGGTGAATCCTAACGTTGTGTCTTACTTTGAAAATGT
GTTTCCTTTGAGAAGACAAACACATGCAACGTCATCAACACCTAATTTTGAAGTAGGTGA
AAGCTCACCTACACCAGTTGATGAGGTAGTTCATGATAAGACACATGAATAACCTGAGGT
TGAAGAAAGTGATCGTAGGCGAAGTAAAAGGCCAAGGGTTGAAAAATCCTTCGGTCCAGA
CTTCGTTAGCTATATGGTTGAGGGCGAGCCCAATACATATCGCGAAGCGGTTTCGTCTTC
AGACGGACTTCAATGGAAAGAAGCAACAAGGAATGAAATTGATTCTATATTGCAAAATCA
TTCTTGGGAGTTAGTAGATCTTCCACCTGGTTGCAAACCACTTGGATATCGTTGGATATT
CAAAAGGAAGATGAAAAATGATGGAAGTATTGATAAGTACATGGCTAGGTTGGTGATTAA
AGGATTTAGACAAAAGGAAGGTCTAGATTACTTTGATACATACTCGCCGGTGACGCGCAT
AACCTCGATTATATTGGTTCTTGCTATAGCGTCTTTAAGAAATTTGGAAGTTCACCAAAT
GGACGTTAAAACCACATTTCTAAATGGCGATTTAGAAGAAGAGATTTACATGGAGCAACC
TGAAGGTTTTTCATCCCCAGGTCAAGAGGGTAAACTATGTAAACTCGTCAAGTCTTTGTA
TGGCTTAAAGCAAGCACCAAAACAATGGCACCAAAAGTTTGATCATGTCATGATTGACAA
TGGTTTCAAAATAAATGAGTGCGACAAATGTGTTTATTTCAAAGACACAAATGAAGGTTA
TGTGATCTTATGCCTTTACGTAGATAATATGCTTATCATTGGGAGTAATGATAAAATTAT
CAAAGCTACTAAAAGCATGTTGAAAGCGAGATTTGACATGAAAGACATGGGTTTAGCTGA
TGTGATTCTTGGAGTAAAGATCATAAGAACCCAAGATGGTCTTGTGTTAAGTCAATCTCA
CTATGTGGATAAAATTCTTGAAAAATTTAACTCGGGAGACACGAGTGTAGCTCGAACTCC
AGTTGATACATCCCAACATCTCAAGAAAAATAGGGGAGATGGAGTTGCTCAGTTAGAGTA
TTCAAGAATTATTGCCAGTCTAATGTATCTAATGACATGTACTAGACCCGACTTGGCTTA
CGCGGTGAGTAGGCTAAGTAGATACACCAGCAATCCATGCGCGGATCATTGGAAGGCTAT
CACGAGGGTGCTTAGATACATAAGATACACAAGAGATTATGGACTGCATTATACCCGACA
ACCAACAGTGATCGAAGGATACACTGGTGCAAACTGGATATCAGATAATAAAGATTCCAA
ATCAACAAGTGGTTACGTGTTTACACAGGGAGGAGCTGCTATTGCTTGGAAGTCTTCTAA
GCAAATGGTCATAGCAAGATCCACAATGGAATCCGAATGTATCGCCTTGGATAAGTCAGG
CGAGGAGGCAGAATGGCTACGTCAATTCGTGGAATATATTCCAAGATGGCCAAAGCCTTT
GCCAGCCATATGTGTACATTGTGATAGCCAATCGCGATTGGTAGAGCTCAAAGCTTGATG
TACAATGGCAGATCAAGGCACATGTGACGTAGACATAACACGGTACAATAACTACTCTCA
ACGGGTGTTATCAGAATTGATTATGTGAGATCAAAGGATAACATTGCAGACACGTTTACA
AAAGGCTTAAGCAGAGAGTTAGTAGAAATGTCATCAAGAGGAATGAGACTAAAGCCCGTG
GTAAATGGGAATATGAGGGAAACTTAACTTAGTTGACTGGAGATCCCAAGATCTAAGTTC
AATAGGACAACTTAATCGTATTACCAAAAAAGGAGTCACTGTGGGGGAGTACCCCAAACA
GCATAAAAGGGAATTATATACTTACTAGTCCATTCCAGTCAGTGACATTTAATTGAGGCT
AAGCATATTAAGGTTAACGATTTCGGGAAATCAAATAACCATGATGCTTTTAATGATTCA
GAGGAATCACCTTTCTTAGAGAGAAGTGGGGTAACTTCAAATGGATTTGTGGGGTGTGTA
GATCCTAGAGCTCTCGCAGAACCAGGCTAGTGTTCCAGGACCATAATAGGACACGACAAT
GAGGGGTTGGCCAAACCAGGGAGAGTATTGTGTGAAGTGTATTGTCGTTTACACAAGTGG
GGGTATGTTCAAGGACATCGCGTCTACAAACCGCTAGTAAGCTAAGTATGCTTCACAAAA
GAAGGTTCAAAGGTAACAACCTACCTATCTTGCAATACTCAAATGTCGAAATTTATCGTT
GAAAAGTGTAAGGAAAAGATCCATTTCCATACATGTGGGGGATTGTTGGAAATTTGATGA
AAATAGCATTTTTCATGTGGAGGATTGTTGGAAAAATAGGTGAAAATAGCATTTTTCACA
AATATAGGAAAATGATTTTTTCTTATTTTGGACTAGAAATAAATACAATAAAATGAGCGG
GTTTTATATATTTATTTGTGCGTTTGTGTTCTATGTTGGAAGAGCTTCGCAACGAACTAA
ACCACGTCCAAAACGGAGCTAAGATGAATGAGATATCGATGCTCAAAGTTGGGTGTTTGA
AACATTGAATGCTGAAACAAAAGGGAAAGTAGCACCTTGTCCCACATCGGAGGAAAGATG
GAACTTAAATGGGTATTTAAGTGTGAACTCTCCATCCTTATTGTTTCATGGAAGCACACA
CTAAGTGTCCTCGCGAAGGGTGCGGAGCACCCTAACTCGCACACACTCGCTCGTGCGCGC
GTGGCGTGGGTGATGAGGCGCAATGTGGCGCTTTGATGGCGCACTTTTCACTTCGCACGC
TCGCATCGCTGCGAGCCGCTTGAGAGCCGCCTTTGTATTTTGACCACGTGCGCGTGGTGG
ATCATAGAGGCTGCAAGGACCAAGTGGTTGTAGTGGCGTGCAGGTTCGAGGTGCGTGACG
TGGCAGTCCGCGTGCGAGTACACGAAGGCGTGCGGTTGCGCATGGTGCATGGGTCCTGTT
GGGGCGTGCGCGGTGCACCAGAGTGAGCCTATACGGCGCGACTGTGTGGCGTGCTCGTAT
TGGCTCACATGTGATGTGGCGCACGCGCGCATGGACCTGAGTCAGTGTGGCGCACGCGCG
CATGGCAGTGAGCCAAAAGGACGCACCGCACATGGGCGTGCAGACCTGGGCGCACGCGCA
CCAGTGTGTCTTGCGCGCGCACG
>novel#fam9-10437
TTGGACTATAAAATGATTGATTCAAAAACTGTGATGAGTCAAGTCCAAGAACTGTAGATT
ATTCTTAGTGACATTCTGTCGGAAGAAATGAATCTGAGTGAAACATTCCAAGTGGCAGCA
ATTGTTGAAAAGTTGCCTCCTAGTTGGGTGGACTTCAAGAATTACCTTAAGCATAAGCGA
AAGAAAATGACCATCGAAGACCTTGTTGTTCGTCTTCGTATTGAGGAGGACAATAGA
>novel#fam9-10438
ATGGTTGATGATGATAGTATGCCTTTAGTGGCCATGATTTCAGACCTCACTGCCATGGAG
GATGAGGTAAATTTTGTGGCTAACGAGCCAAAAGGGTGGTGGGTTGATACTGGGGCAACC
CGCCATGTGTGCCCAGATAGGACCCTCTTTA
>ORSgTERT00100482#fam9-12465
CAGCTTTCTTATTTCTGTATTGTAATCAGTAAATTAAATTTGTTTATTTTATTTAAATTA
CGCGAACGGTTCCTACAATCTTAAAACAAATTTTTAAAACCGTTCGTGTAAACAAAACCA
TTCTGTTTGTGATTCAAACCAGTTTTGTTTTCACTCAGTTTGTGTTTTAAAAACAGTTTT
TTTTTTTGTGTTTTCATCTTCAAAGGAGCGACTTTGGTTGAAAACATTTTTTGATTACTT
CAGAATTTGTCCTATAAATTGTTAATAAACTTTCTGCCTTGGTCTTCAAAGTTGGACTTA
GAAGCCAATCAGTAAGTTCTAATTATTAAAAATTTTCTGTTTTTGGTCTTCAAAGTTGGA
CTTAGAAGCCTAAACAGTAAATTTGTGGTAAAATTAAAATTTACTAGTTTACCTCTGGTT
TTTGCGTAAATCGGATTTTTTTTTACTAAACTTGAAAATTTTAATTTTTTCAGCATGTCG
AACGAAAATGTCAACGTTAACAACACCACAAATGTTGTGACGGGAACCCCCCTGAACGCC
ACCACTGTGGGAGCGTCCACAGTGGCTAATCACGCTGAACGGCCCGAGAAGTTCTCAGGT
CTACACTTTAAGAGGTGGCAGCAGAAGATGTTCTTCTATCTGACCCCCATGAACCTTGCG
AGGTTCTTAACGGAAACCGCTCCCCAACCTGTGGAAGGGGAGACCGACACACAAAGACAG
TGTGCGGTAGATGCGTGGAAGCATTCGGATTTCATATGTCATGGCTATGTGTTAAACGGC
TTGTCGGATGCGTTGTATAATGTGTACTACAACGTCAAGACTTCCAAAGACCTTTGGGAT
GCCTTGGACAAGAAGTACAAAACGGAGGATGCTGGCACAAAGAAATTTGTGGTAGCCCGT
TTCTTGGATTTCAAAATGGTTGATTCTAAAACAGTTATGAATCAAGTCCAAGAATTCCAA
ATTATACTTCATGACATCTCTGCGGAAGGCATGACACTTAGCGAGATATTCCAAGTGGCA
GCGATGATTGAAAAGTTACCACCTAGTTGGGTTGATTTTAAGAATTATCTTAAACACAAA
CGAAAGGAGATGACTATAGAGGACCTTATTGTTCGTCTTCGGATAGAAGAGGACAATAGA
ATTGCCCTAAAAGGCAGCCTTGTGCAGACTAGTGCTAGCGCAAATCTGGTTGAGCATGGG
CAATCCTCTAAGGGCAATAAGGGCAAGGGGAAAAAGGACAAAGGGAAAGCAAAGGCTAGC
AAACTTGGACCGAAGAAAGGGGCTGTGAAAAAGAAACCTCAGACGTTCCAAGGGACTTGT
TACAACTGTGACGAGCCGGGGCATCGGGCTAACCAATGCAAGAAACCAAAGCGTGAGCGT
GCGCACATGGTGGATGAAGATGGAATGCCTTTGGTGGTGATGATTTCCGACAAAACCGCA
ATGTTGGATGAGGTCAATGTTGTGACCAACACTCCAAAAGGATGGTGGGTTGATACAGGA
GCGACCCGTCATGTGTGCCCAGACAGGAGCCTCTTTACCACCTTCAAGGAGCTTGCGGGA
GATGAGAAGCTGTACATTGGAAATGCAGCCACCGCGGACATCAAGGGTGAAGGAACGTTG
ATTTTGAAGTGGACTTCAGGGAAGGAGCTCACTTTAAGCAACGTGTTATATGTCCCAGAC
TTGCGCAAGAGCCTAGTCTCGGGTTGGTTGCTTAATAAGTTTGGATTTCGTTTAGTTTTT
GAGAGCGATCAATTTGTACTAACTAAACGAGGAATGTATGTAGGCAAGGGCTATGCCCAA
AATGGAATGTTTAAGTTGAATGTAATGGCAGTCAACAAAAACATGAATAAAATTGCTACT
ACTTCTACTTATATGCTTAAGTTTTCTGATTCGAATAAATGGCATGGTAGATTAGGTCAC
GTTAATTTTAATTCAATACACCGTTTAATCAATTTAAATTGTATACCAACATTCCATATT
GATTCACATTATAAATATGAAACATGCGTTGAATCCAAACTTACAAGATCATCATCAAAA
TCGGTTGAACGAATAACCGAACCCCTTGATTTAATTCACACTGATATTTGTGATTTAAAA
GCGGTACCCACAAGAGGTGGAAATAAGTACTTCATCACGTTTATTGACGATAGTACTAAA
TATTGCTATGTATATTTACTAAAAAGTAAAGATGAAGCAATAAGTAAATTTATCTTGTAT
AAAAATGAAGTTGAGAATCAACTTCAAAAGAAGATAAAAGCTTTGCGAAGCGACCGAGGA
GGCGAGTATGTTGCACCTTTTGCCGATTTATGCGCAAAAAGTGGCATTGTACATGAGTGT
ACACCTCCTTATTCTCCACAATCAAATGGCGTGGCGGAACAACCGTTCATTGAAAGAAAT
GATGAACGCCATGTTGATAAGTTCTGGGGTGAGCCAGGAAATGTGGGGGGAAGCCATTCT
CTCGGCTAATTATCTTTTGAACAAGATACCACTCAAAAAGAGAGACGAAACTCCATATGA
GTTATGGAAAAGGAAGAAGCCTTCATACAAATACTTGAAAGTGTGGGGGTGCCTAGCAAA
GGTGATTGTACCACCTCCTAAGGCTCTTAGGATAGGACCCAAAACTATTGATTGCATATT
TATTGGGTATGTGCATCAAAGTAGTGCACATCGATTTCTTGTACATGAGTCCAAGAATCC
TGATGTACACGTAAACACTATCATGGAGGTGAATCCTAACGTTGTGTCTTACTTTGAAAA
TGTGTTTCCTTTGAGAAGACAAACACATGCAACGTCATCAACACCTAATTTTGAAGTAGG
TGAAAGCTCATCTACACCAGTTGATGAGGTAGTTCATGATAAGACACATGAACGACCTGA
GGTTGAAGAAAGTGATCGTAGGCGAAGTAAAAGGCCAAGGGTTGAAAAATCCTTCGGTCC
TGACTTCGTTAGCTATATGGTTGAGGGCGAGCCCAATACATATCGCGAAGCGGTTTCCTC
TTCAGAAGGACCTAAATGGAAAGAAGCAATAAGGAATGAAATTGATTCTATATTGCAAAA
TCATAATTGGGAGTTAGTAGATCTTCCACCTGGTTGCAAACCACTTGGATATCGTTGGAT
ATTCAAAAGGAAGATGAAAACTGATGGAAGTATTGATAAATACAAGGCTAGGTTGGTGAT
TAAAGGATTTAGACAAAAGGAAGGTCTAGATTACTTTGATACCTACTCGCCTGTGACGCG
CATAACCTCGATTAGATTGGTTCTTGATATAGCGGCTTTAAGAAATTTGGAAGTTCACTA
AATGGACGTTAAAACCGCATTTCTAAATGGCGATTTAGAAGAAGAGATTTACATGGAGCA
ACCTGAAGGTTTCTCTGCCCCAGGTCAAGAGGGTAAAGTATGTAAACTCGTCAAGTCTTT
GTATGGCTTGAAGCAAGCACCAAAACAATGGCACCAAAAGTTTGATCATGTCATGATTGA
CAATGGTTTCAAAATAAATGAGTGCGACAAATGTGTTTATTTCAAAGACACAAATGAAGG
TTATGTGATATTATGCCTTTATGTAGATGGTATGCTTATCATTGGGAGTAATGATAAAAT
TATCAAAGCAACTAAAAGCATGTTGAAAGCGAGATTTGACATGAAAGACATGGGTTTAGC
GGATGTGATTCTTGGAGTAAAGATCATAAGAACCTAAGATGGTCTTGTGTTAAGTCAATC
TCACTATGTGGATAAAATTCTTGGAAAATTCAACTCGGGAGATACGAGTGTAGCTCGAAC
TCCAGTTGGTACCTCCCAACATCTCAAGAAAAATAAAGGAGATGGAGTTGCTCAGTTAGA
GTATTCAAGAATTATTGGCAGTCTAATGTATCTAATGACATGTACTAGACCTGACTTGGC
AGTAGGCTAAGTAGATACACCAGCAATCCGTGCGCAAATCATTGGAAGGCTATCACGAGG
GTGCTTAGATACATAAGATACACAAGAGATTATGGACCGCATTATCTCCGACAACCAGCA
GTGATCGAAGGATACACTGATGCAAACTGGATATCGGATAATAAAGATTCCAAATCAACA
AGTGGTTACGTGTTTACACTTGGAGGAGCTACTGTTGCTTGGAAGTCTTCTAAGCAAACG
GTCATAGCGAGATCTACAATGGAATCTGAATTTATCGCCTTGGATAAGTCAGGCGAGGAG
GCGGAATGGCTACGTCAATTCGTGGAATATATTCCAAGATGGCCAAAGCCTTTGCCAGCC
ATATGTGTACATTGTGATAGCCAATCAGCGATTGGTAGAGCTCAAAACTTGATGTACAAT
GGCAGATCAAGGCATATGCGACGTAGACATAACACGGTACGACAACTACTCTCAACGGGT
GTTATCACAATTGACTATGTGAGATCAAAAGATAACATTGCAGACCCGTTTACAAAAGGC
TTAAGCAGAGAGTTAGTAGAAACGTCGTCAAGAGGAATGGGACTAAAGCCTGTGAGAAAT
GGGAATATGAGGGAAACCTAACTTAGTTGACTGGAGATCTCAAGATCTAAGTTCAATAGG
ACAACTTAATCATATTACCAAAACGGAGTCACTGTGGGGGAGTACCCCGAACTAAATAAA
AGGGAGTTATATACACATCCTAGTCCATTCCAATCAGTGACATTGAAGTGAGGCTAAGCA
TATTAAGGTTAACGATTTCGGGAAATCAAATAACCATGATGCTTTTAATGATTCATGGGA
ATCACCTATGTTAGAGAGAAGTGGGGTCGCTTCAAATGGATTTGTGGGGTGCGCAAATCC
TAGAGCTCTCGCAGAACCAGGCTAGTGTTCCAGGACCATAGTAGGACACGACAATGAGGA
GTTGGCCAAACCAGGGAGAGTATTGTGTGAAGTGTATTGTCGTTTACACAAATGGGGGTA
TGTTCAAGGACATCGCGTCTACACACCGCTAGTAAGCTAAGTGCGCTTCACAAAAGAAGG
TTCAAAGCTGACAACCTACCTAGCTTGCAATACTCAACTGTCGAAGTTTATCGTTGAAAA
GTGTAAGAAAAAGATCCATTTCCCTACATGTGGGGGATTGTTGGAAATTTGATGAAAATA
GCATTTTTCATATGGGGGATTGTTGGAAAAATAGGTGAAAATAGCATTTTTCACAAATAT
AGGAAAATGATTTTTTCCTATTTTGGACTAGAAATAAAAATAATAAAATGAGCGGGTTTT
ATATATTTATTTGTGGGTTTGTGTTCTATGTTGCAAGAGCTTCGCAACGAACTAAACCAC
GTCCAAAACGGAGCTAAGATGAATGAGATATCGATGCTCAAAGTTGGGTGTTTGAAACAT
TGAATGCTGAAACAAAAGAGAAAGTAGCACCTTGTCCCACATCGGAGGAGAGATGGAACT
TAAATGGGTATTTAAGGTGGAACTCTCCATCCTTATTGTTTCATGGAAGCACACACTAGT
GTCCTCGCGAAGGGTGCGGAGCACCTAACTCGCACTCGCACACGCTCGCTCGCTCGCGCG
CGCGTGGGCGATGAGGCGCTTTGATGGCGCACTTTGCACTTCACATGCTCGCATCGCCGA
GAGCCGCCTTTGTATTTTTGACCATGTGTGCGTGGTTGATCACAGGGGCTGCAAGGACCA
AGTAGCGTGCGAGTTCGACGCGCGTGACATGGCA
>novel#fam9-14151
GCCAAAGCCTTTTCCAGCCATATGTATACATTGTGATAGACAATCAGCGATTCGTAGAGC
TCAAAGCTCGATGTACATAGGTAGATCAAGGCACATTCGACGTAGAAACAACACAGTACG
ACAACTACTCTCAACGGGTGTTATCACAATGGGCTATGTGAGATCAAAAGATAACAATGC
GGGCCCGTTTACAAAAGGCTTAAGCAAAGAGTTAGTTGAAATGTCGTCAAGAGGAATGGG
ACTAAAGCCCGTGGTAAATGGGAATATGAGGGAAACCTAACTTAGTGGACTGGGATCCCA
AGATCTAAGTTCAATAGTACAACTTAATCATATTACCAAAACGGAGTCACTGTGGGGGTG
TACCCCAAACCAAATAAAAGGGGGTTATATAGTTCCTAGTCCATTCCAAGCAGTGACATT
GAAGTGAGGCTAAGCATACTAAGGTTAGCGATTTAGGGAAATCAAATAACCATGATGCTT
TTAATGATTCATACGAATCACCTATGTGAGAGAGATGTAGGGTCGCTTTGAATAGCTTTG
TGGGGTGCGCAATCCTAGAGCTCTCCCAGAACCAGGATAGTGTTCCAGGACCATAATAGG
ACACGAAAATGAGGGGTTGGTAAGACTAGGGAGAGTATTGTGTGAAGCGTATTGTCGCTT
ACACAAATGGGGGTATGTTCAAGGACATCGCGTCTACAAACCGCTAGTAAGCTAAGTATA
TTTCACAAAAGAATGTTCAAAGGTAACAACCTACCTATCTTGCAATACTCAACTGTCGAA
TTATATCATTGAAACTTGTAAGGAAAGATCGATTTCCATTCATGTGGGGGATTGTTGGAA
ATT
>PRSgOTOT000-00160Slyc#fam9-10436
AAGAGATGGCAACAAAAGATGTTGTTCTATCTGACCACTCTAAACCTTGCGAGGTTTTTG
ACGGA
>novel#fam9-2922
ATGGCGCACTTTGCACTTCGCACGCTCGCATCGCCGCGAGCCGCTTGAGAGCCGCCTTTG
TATTTTGACCACATCCGCGTGGTGGATCACAGAGGCTGCAAGGACCAAGTGGTTGTAGTG
GCATGCGGGTTCGAGGCGCGTGACGTGGCAGT
>novel#fam9-2923
GGTGCATGGGTCCTGTTGGGGCATGCGCGGCACACCAGAGTGAGCCAATACGGCGCGACT
GCGTGTCGTGCTCGTATAGGCTCATAGGTGACGTGGCGCACACGCGCATGGATCTGAGTT
AGTGTGGCGCACGCGCGCATGGCAGTAAGCCAAAAGGACACACCGCGCATGGGCGTCCAG
AACTGGGCGCGCGCACCAGTGTGTCTTGCGCGCACGCACGGAAGTTTCCAGCATTGAATG
ACAGTGCAGTTACAGTTCAGCTTCGAAACTGACGAGTTAACGGTCTTTGACTAAGAATTA
AATGACGTATTAAATTGCATTGAAGACGTTTAATGCAATTTAAACCTCTCTTTTATTCCT
TTTTGACTGTTTCGACTTAGGAGCTGTATAAATACAGCTCCATACC
>ORSgTERT00100013#fam9-8501
TGGCATGGTAGACTAGGACATGTAAATTTTAATTCATTACGACGTTTAATTAAATTAAAC
TTTATTCCAACATTCCATATCGAGTCCAATCACAAATGCGAGACATGTGTTGAATCCAAA
CTTACGAGATCATCGTTTAAATCGGTTGAACGAATAACCGAACCCCTTGATTTAATTCAT
ACCGATGTGTGTGATTTAAAAGCGGTTCCCACGAGTGGAGGAAATAAGTACTTCATCACG
TTTATTGATGATTGTACGAAATATTGCTACGTGTATTTACTTAAGAGTAAAGACGAAGCA
ATAGAGAAGTTTATCTTGTACAAAAACGAAGTTGAGAATCAACTTAAAAAGAAGATAAAA
GCTTTGAGAAGCAATCAAGGAGGTGAATATGTTGCACCTTTTGCGGATTTATGCGCAAAA
AGTGGCATTGTACATGAGTGTACACCTCCTTATTCTCCACAATCAAATGGCGTTGCGGAA
CGAAAGAACCGCACATTGAAAGAAATGATGAACGCCATGTTGATAAGCTCGGGAGTGAAC
CGAGAAATGTGGGGGGACGCCATTCTCTCAGCAAACTATCTTTTGAACAAGATACCTTTG
AAAAATAGGGACGAAACTCCATATGAGTTATGGAGAAAAAGGAAGCCATCGTACAAATAC
TTGAAAGTGTGGGGGTGCCTAGCTAAGGTGATTGTACCACCTCCTAAGGCTCTCAGGATA
GGACCCAAAACTGTTGATTGCATTTTCATTGGATATGCACATCAAAGTAGTGCGCATCGT
TTTCTTGTACATGAGTCCAAGAATCCCGATGTATACAAACACACTATCATGGAGGCAAAT
CCTAACGTCATCTCGTACTTTGAAAATGTGTTTCCTATGTTAGGTCAAACACAAGCGACT
TCATCAACA
>novel#fam9-9917
TGTTGGAAATTTTGTGAAAATAGCATTTTTCACAAATATAGGAAAATGATTTTTTCCTAT
TTTGGACTAGAAATAAATATAATAAAATCAGCGGGTTTTATATATTTATTTGTGGGTTTG
TGTTCTACGTTGGAAGGACTTCGCAACGAACTAAACCACGTCCAAAACGGAGCTAAGATG
AATGAGATATCGATGCTCAAAGTTTGGTGTTTGAAACTTGAATGCTGAAATATGTGGGAA
AGTGGCACCTTGTCCCACATCGGATGAGAGATGAAACTTAAAGGGGTATTTAAGTGGGAA
CTCTCCATCCTTATTGTTTCATGGAAGCACTTACTTATGTACTCGCGAAGGGTGCGGAGC
ACCCTAACTCGCACACGCGCGCGTGGCGTGGGCGATAAGGCGCAATGTGGCGCTTTGATG
GCGCACTTTGCACTTCGCATCGCCGAGAGTCGCCTTTGTATTTTTGACCGCGTGCGCGTG
GTGGAAGCACAAAGGTTGCAAGGACCAAGTGGTTGGTAATGTGGCATGCTGGTGCATGAC
GTGGCAGTCATGCGCATACGCGCGCGAGCGAGTACACATGAGCGCGCGGTTGCGCGCATG
GTGCATGAGCCTGATGTGACGTGCGCGGCGCACCAAAGTGAGCCAAAAGGCGCGACTGTG
TGGCGTGCTCGTAGAGGCTCACAGGTGACGTGGCACACGCGCGCAGGCGCGCATGGACCT
GAGTGAGTATGGCGCACGCGCGCATGGCAGTGAGCCAAGTGGACGCACCCGCGTGAGGTT
GCAGACCTGCGCGCGCACCAGTGTGTGTTGCGCGCACACGCGCGCGGAAGCTTCCTGCTG
CAGTTAATGCCAGTGCAGTTACATTCAGCATTTGAAACTGGCGAAGTTAATGCGTTTGAC
TGAGAATTAAGTGACAAATTAAAGTGCATTAAAGACGTTTAATGCAGTTTAATTCACCCA
TTTAATTCGTTTTTCAGTTTCTTCAAGACCTGCAACTATAAATAGG
>novel#fam9-2902
AATTGTTGGAAAAATATGTGAAAATAGCATTTTTCACAAATATAGGAAAATGATTTTTTC
CTATTTTGGACTAGAAATAAATATAATAAAATGAGCGGGTTTTATACATTTATTTGTGGG
TTTGTGTTCTATGTTGGAAGAGCTTTGCAATGAACTAAACCACGTCCAAAACAGAGCTAA
GATGAATGAGATAGCGATGCTCAAAGTTGGGTGTTTAAAACATTAAATGCTGAAACAAAA
GGGAAAGTAGCACCTTGTCCCACATCGAAGGAGAGATGGAACTTAAATGGGTATTTAAGT
GGGAACTCTCCATCCTTATTGTTTCATGGAAGCACACACTAAATGTCCTCGCGAATGGTG
CGGACCCTAACTCTCACTCGCACTCGCACACGCTCGCTCGCGTGCGTGGCATGGGCGATG
AGGCGCAATGTGGCGCTTTGATGGC
>novel#fam9-2924
TCCGGCAGTACTTCTGCTCCGGCTGTTGTACCCTGGGAAACAAAACGAGTACTCCTGGGA
GACTCGGAATTTGTTTTAAGGGAAGCATGTGAACACGTGCCTCAGCCACTCTGCTTCTAC
ACCTTTCTTGTACTTTGGTTATTTTCAGTTGTAATTGTACTAGTTGTTTAGGCTTTCTTA
TATATGTATTGTAATCATTTAATAAAATTTGTTTTATTTTATTTAAATTACGCAAACGGT
TCCTACAATTTTAAAACAAATTTTTAAAACCGTTCGTGTAATCAAAACCATTCTGTTTTA
TGACTCAAACCAGTTTTGATTCACTCAGTTTGTGTTTTAAAAACAGATTTTTTTTGTTGT
TTTCTTCTTCAAAGGAACGACTTTGGTTGAAAACAATTTGGTTACTTCAGAACTTGTCCT
AAATTGCTAAAAAAACTTTCTGACTTGGTCTTCAAAGTTGGACTTAGAAGCCAATCAGTA
AGTTCTTATAAATTAAAAATTTTCTGTTTTTGGTCTTCAAAGTTGGACTTAGAAGCCTAA
ACAGTAAATTTATGGTAAAATTAAAATTTACTAGTTTACTTCTGGTTTTTGCGTAAATCA
GAATTTTTGACTAAACTTTAAAATTTTAATTTTCTCAGCATGTCGAACGAAAATGTCAAC
GTTAACAACACCGCAAATGTTGTGACGGGAACCCCCCCCCCTGAACGCCACCACTGTGGG
>novel#fam9-2926
ATGTGTACTACAATGTCAAGACTTCCAAAGATTTACGGGATGCCTTGGACAAGAAGTACA
AAACGGAGGATGCTGGCACAAAGAAATTTGTGGTAGCTCGTTTCTTGGATTTCAAAATGG
TTGATTCTAAAAGAATTATGAATCAAGTCCAAGAATTCCAAATTATACTACATGACATCT
TTGTGGAAGGCATGACACTTAGCGAGACATTCCAAGTGGCAACAGTGATTGAAAGTTATC
TCCTAGTTGGGTTGATTTTAAGAATTATCTTAAACACAAACGAAAGGAGATGACTATAGA
GGACCTTATTGTTCGTCTTCGGATTGAAAAGGATAATAGAATTGCCCAAAAAGGCAGCCT
TGCGCAGACTAGTGCTAGCGCAAATCTGGTTGAGCATGGGCAATCCTCTAAGGGCGCGAA
GGGAAAGGGGAAAAAAGAAAAATAGAAAGCAAAGGCTAGCAAACTTGGACCGAAGAAAGG
GGTTGTGAAAAAGAAACCTCAGACGTTCCAAGGGACTTGTTACAACTGTGATGAGCCGGG
GCATCGGGCTAACCAATGCAAGAAACCAAAGCGTGAGCGTGCGCACATGGTGGATGAAGA
CGGAATGCCTTTGGTGGCAATGATTTCCGACAAAAGTGCAATGATGGATGAGGTCAATAC
TGTGACCAACACTCCAAAAGGATGGTGGGTTGATACGGGCACGACCCGTCACGTTT
>novel#fam9-8505
TTTTATTTATTTTACACGAACGGATTCCTACAATCTTAAAACAAATTTTAAAACACCGTT
CGTGTA
>novel#fam9-10439
CCAAAAGGGTGGTGGGTTGATACTGGGGCAACCCGCCATGTGTGCCCAGATAGGACCCTC
TTTAATACGTTTAAAGAGGTGGTGGGAGAAAAGTTGTACATGGGTAATGCTGCTACAGCT
GATATCAAGGGAGAAGGTTATGTGATCTCGAAGTGGACTTCTGGGAAAGAGCTCACTTTG
AAGATGTGCTTTATATTCCAGACCAGCGCAAGAGTCTTGTGTCGGGTTGGATGCTTAACA
AGCATAGCTTTCGTCTGGTTTTTGAAAGTGATAATTTTGTTTTAACTAAGCGTGGTATGT
TTGTTGGAAAGGGGTATGCCCAAAATGGCATGTTTAA
>novel#fam9-10484
AATGTAATGGCTGTCAAGAAAAACATGAATAAAAGTGCTAGTACTTCTGCTTA
>PRSgTETNOOT00523#fam9-10485
AAATGTAAAACTTGTGTTGAAGCCAAACAAACAAGATCATTCTTCAAATCAGTTGAAAGA
ATAACTGAACCCCTTGATCTAATTCACACTGATGTGTGTGACTTAAAATCAATTCCCACT
AGAGGTGGTAATAAATATTTTATTACCTTTATCGATGACAATACAAGATATTGTTATGTT
TACTTACTTAAGAGTAAGGATGAAGCAACTGACAAGTTTATCTTGTATAAAGCTGAAGTT
GAGATTCAACTCAACAAGAAAATAAAACGTGTGAGAAGTGATAGAGGAGGTGAATATGTT
TCATCATTTGGGGAAGTATGTGCAAAAGGTGGCATAATACACGAGTGTACCCCTCCTTAT
ACACCCCAATCAAATGACATCGCAGAGCGAAAGAATCGTACACTAAAAGAAATGATGAAT
GCCATGTGGATAAGTTCTGGGATGAGCTAGGACATGTGGGGGGAGGCAATTTTGTCGGCC
AATTTTTTGTTAAATAAAATACCTTTCAAGAATAAGGATGTAACACCTCATGAGTTGTGG
TGGGGATATAAATCATCCTATAAATACTTGAAAGTGTGGGGGTGCCTGGCCAAGGTGATT
GTTACACCCCCTAAGGCACTTAGAATAGGGCCAAAAACTGTTGATTGCATTTTCATTGGA
TATGCCAAAAATGGTAGCTCACATCGTTTTCTTGTATATGAATCCAAGAATCCTGATGT
>novel#fam9-10796
CTTTGACTGAGAATTAAATGACGTATTAAATTGCATTGAAGACGTTTAATGCAATTTAAA
CCTCTCATTTAATTCATTTTTGGCTGTTTCAAACCGGGAGATGTATATATACAGCTCCAT
ACCTTGTTGAAGGAGACCCCAACGAATACCAGCGACACAACAGCTATTCAACTTTCTCTC
TAGAATTTTTTCTGATCTTTTCTTGCTGCTCTTCAAGGTAACCTTCGGGTTGTAGGCGAA
CTCCGGCAGTACGCTGCTTAGGCTGTTGTACCCTGGGAAACAAAACGAGTACTCTTGGGA
GACTCGGAATTTGTTTTAAGGGAAGCGTGTGGACACGTGCCTCAGCCATTCTTCTTCTAC
CCCATTCTTGTATTTTGGTTTTATTTCAGTTGTAATTGTATTGTATTTTTTGCTTTCTTC
ATTTTGTATTGTAATCAGTAATAATAAAATTTGTTTTATTTTATTCAATTACGCGAACGG
TTCCTACATTCTT
>novel#fam9-12443
TAATTTCAGCTTTCTTATTTCTGTATTGTAATCAGTAAATTAAATTTGTTTATTTTATTT
AAATTACGCGAACGGTTCCTACA
>novel#fam9-12470
AGCATTTTTCACAAATATAGGAAAATGATTTTTTCCTATTTTGGACTAGAAATAAATATA
ATAAAATGAGCGGGTTTTATATATTTATTTGTGGGTTTGTGTTCTATGTTGCAAGAGCTT
CGCAACGAACTAAACCACGTCCAAAACGGAGCTAAGATGAATGAGATATCGATGCTCAAA
GTTGGGTGTTTGAAACATTGAATGCTGAAACAAAAGAGAAAGTAGCACCTTGTCCCACAT
CGGAGGAGAGATGGAACTTAAATGGGTATTTAAGGTGGAACTCTCCATCCTTATTGTTTC
ATGGAAGCACACACTAGTGTCCTTGCGAAGGGTGCGGAGCACCTAACTCGCACTCGCACA
CGCTCGCTCGCGTGCGCGCGTGGCGTGGGCGATGAGGCGCTTTGATGGCGCACTTTGCAC
TTCGCACGCTCGCATCGCCGCGAGCCGCTTGAGAGCCGCCTTTGATTTTTTGACCACGTG
CGCGTGGTTGATCACAGGGGCTGCAAGGACTAAGTAGCGTGCGGGTTCGACGCGCGTGAC
GTGGCAGTCCGCGCGTGAGTACCAGTGGCACGAAGGCGCGTGGTTGCGCATGGTGCATGG
GTCCTGTTGTGCGTGCGCGGTGCACCAGAGTGAGCCAATACGACGCGACTGTGTGGCGTG
CTCGTAGAGGCTCATAGGTGACGTGGCGCACGCGCGCATGGTCCTAAGTCAGGGTGGCGC
ATGCGCGCATGGCAGTGAGCCAGTTTGACGCACCGCGCACGAGCGTGCAGAGCTGCGCGC
>novel#fam9-12796
CAACGAACTAAATCACGTCTAAATCGGAGCTAAAGTGAATGTGATAACAATGTTCGAAGT
TGGGTGGTTGAAA
>novel#fam9-14154
TTCAAGGTAGCCTTCGGGTTGTAGGCTTTCTCCGGCAGTACGCTGCTCCGGCTGTTGTAC
CCTGGGAAACAAAACGAGTACTCTTGGGAGACTCGGAATTTGTTTTAAGGGAAGCGTGTT
GAACACGTGCCTCAGTCAAACTCTGCTTCTACACCTTTCTTGTATTTTGGTTTTTTTCAG
TTGTAATAGTATTGTTTAATTTTCTGCTTTCTTTGTATTGTAATCAGTAATAAAATTGGT
TTATTTTATTTAATTTATGCGAACGGTTCCTACAATCTTAAAACAAATTTTTAAAACCGT
TCGTGTAATCAAAACCTTTCTGTTTGTGATTCAAACCAGTTTTGATTTCACTCAGTTTGT
GTTTTAAAAACAGATTTTTTTTTAGTTTTCATCTTCAAAGGAGCGACTTTGGTTGAAAAC
TATTTTTGGTTACATTTAAATTTGTCCTAAAAATTTGCTAAACTTTCTGATTTGGTCTTC
AAAGTTGGACTTAGAAGCCGATTAGTAAGTTTTAAATATTATAAATTTTCTGTCTCTGGT
CTTCAAAGTTGGACTTAGAAGCCAAAACAGTAAATTGTGGTAAAATTAAAATTTAGTACT
TTCCTTCTGGTTTGTGCGTAAATCAGA
>novel#fam9-2020
CACTTTGCACGCTCGCATCGCCGCGAGCCGCTTGAGAGCCGCCTTTGTATTTTTGACCGC
GCGCGCGTGGTGAAGCACAAGGGCTGCAAGGACCAAGTGGTAGGTGATGCGGCGCATGAC
GTGGCAGTCATGCGCATGCGCGCGCGGGTACACGAGGCGCGCGGTTGGGAGCATGGTGCA
TGGGTCCTACTGTGCCGTGTGCGGCGCACCAGAGTGAGCCAATACGGCGCGACTGTGTGG
CGCGCACGTATAGACTCACAGGTGACGTGGCGCACG
>novel#fam9-2022
AACTGACGAGTTAATAGGCTTTGACTGAGAATTAAATGACGTATTAAATTGCATTGAAGA
CGTTTAATGCAATTTAAACCTCTCATTTAATTCATTTTGACTGTTTCAACCTAGGAGCTG
TATAAATACAGCTCCATACCCACTTCAGAAGGACACCAGCAACAAC
>novel#fam9-14152
GCGCGCGCGCGCAGAAGCTTCCAGCATTGAATGACAGGGCAGTTTCAGTCCAGCTTCGTA
ACTGACGAGTTAATAGGC
>novel#fam9-8513
TTCAGCATTCGAAACTGACGAAGTTAATGCGTTTGACTGAGAATTAAGTGACGAATTAAA
GTGCATTAAAGACGTCTAATGCAGTCTAATTCTCCATTTAATTCGTTTTTCAGTTTCACC
TAGACCTGCAACTATAAATAGG
>novel#fam9-23
GTTGTTGTACCATGGGAAACAAAACGAGTTCTCTTGGGAGACTCGGAATTTGTTTTAAGG
G
>novel#fam9-10489
GGCGCAATGTGGCGCTTTGATGGCGCACTTTGCACGCTCGCATCGCCGCGAGCCGCTT
>novel#fam9-14153
CTTTGACTGAGAATTAAATGACGTATTAAATTGCATTGAAGATGTTTAATGCAATTTAAA
CCTCTCATTTAA
>novel#fam17-12435
AAAACCCAGTTGCGTATTGCACAAAAGACATAACGTAAAACACAATGAGTATCAAACTAA
AAACACAATGGAAAGGAGAACAAAAACACAATCGTTGAGAAAGATAAAAGACACAATGG
>novel#fam17-9663
AAAAACCCAGTTGTGTATTACACAATGCACATAACGTAAAACACAATGAACATCAAACTA
AAAACAAAATGGAAAGTAGACCTAAAACACAATCGATGACAATATATAAAAGACACAATT
G
>novel#fam17-14168
GAAAACCCAGTTGCGTATTACACAATGGACATAAAGTAAAACACAATGAGTATCAAACTA
AAAACACAATGGAAAGTAGACTAAAAACACAATCGATGACAACAGATAAAAGACA
>novel#fam17-12434
ACACAATGGACATAACGTAAAATATAACGAGTATCAAACTAAAAATGCATTAGAAAGTAG
ACTAGAAACACAATTGTTGACAGCAGATAAA
>novel#fam18-30
GATTGTTGGGATTGAACCCTACAAAGGAACAGTTGATAAAGCCAAAACTGGTTCAGAGCA
GGGGATTCATCATAAGCAGTTGATTGTACATAATCTTTCCCCTTGAAAGTGGCCTTAACA
TCTGATGACTCAAAGCACTGCTCTTCAGAACTGCTGCTGCCCTAAAGAACTGATGAACTC
AAAGTACTGAAGCTCAATCCACTGATATGTCTCAAGTACTGCTGAAGACCAAAGCACTGT
TGGAGCTATAACAGTAGAATGAAGAATCAATAGTTTAGTCTTGTATTGTATTTTATTTGT
TTATTGTAATCAGTGGTTTATGATTAGTGGTTGTATAGGTCAGTTGTTAGAGTTTGTTAG
GAGGTTAGATGTCACTTTCATGGTGACGTCAGCCGAAGATGCTTAGTGGTTGTTCTGTAC
TATAAATAGAACATTACCCTGTACTGTTCTATTAGCTCTCTTCTTCACCAAGTAATTTTG
TACGAACAATCAAGTGAGCTCAGGCTGAGGGGGAGATTTGTGCATGCATGCATTGTAATA
GAGTATTGTAATAAATACAATTATTCGATTTCATGTCAAACATGTTCGATTAAACTTATT
CTCTCATTGATTGTGTGTTAAAAGTTTATTTCATATTTCCGCTGCAATTAATCTCTGTTT
CATCTTCATTATTGTTAAACAAACACAATCAAAAGAAACTCAGATCCTAACAATTGGTAT
CAGAGCTAGGACAGTCAAATTTGATCTAATAATCATTTTGGCGTAAAAGTTCAGCTCAAT
TTTGTTGATACTCTCGATTGTTCGGTTTTAGTTGAAAAACAGAGTAAGGTGTAATCACGA
ACAAAAGTTGATTATTCAATACCTGTAACACAACCAGAATGGCGTCACAATCACAGGATA
ACACAAACAACACTAGTTCACTCTTCAAACCACCTATGTTGGTTAGATCTGAATACAACA
TCTGGGAGTGAAGGATGAGTCACATCTTAGCTCAACAGAATGCCGGATGTTGGAAGTCAG
TTGTCTTTGGACCACATGTTCCAATGGTGCCGAGTGCTGAGGATCTAAAAGTTCTTGTAC
CTAAGAAAGTTGAAAACTATTCTGACCAGGATTTTCAGAAAATTGAACTGGATGCCAAGG
CATTTAGCATCGTTGCATCTGCACTCCCAAATGAAATTTATATTGGGCTGTTACATTGTA
ACATTGCCAAGGAATTGTGGGATGCACTTAAGGAACAGTTTGGTGGGCCTAAAGAAGTAA
TTGAAAACAACAGGGAAGTTTTGAATCAACAGTATGAAACCTTTTTTCACATCAAGGGTG
AATCATTAACACAACAGTTTGAACGTTTTAGCTATCTCATAAGTGAACTAAAACTTGTTA
AGGTTGAATTTGCTAATTCAACACAAAATAGTAGGTTTCTTAGGTCACTTCCAGAAAAAT
GGGACATAATTGCTTTTGTAACCAGAAATTCAGTTGGGTTCAAAGATCTAACCCTGACCC
AGCTTCATGGTAGACTCTTGACCTATGAAAGGGAGTTGAACCAAAAAAAGAAGCTACAAG
AGACTGGGAAAGTTGCAGATGACTCCTCATTTGGCAACCCAACTCTTTTTGGTCAGGAAG
AATCTGGTAGTGGTAAGGATCAGGGTTATGATCATTACATTGACATAACAACTGGTGGAG
CTTTTAACAACTCTTATTCTTACTCATCCATTTATGCTTTTACAGCTAATGGAGAAAACC
AGCATTCTGACAATCTGTCCTTTAAACTCAATGATCTCCAGCATTTTGATCCAACTGATC
TGGAAGAAATGGATATTTTGCACCAACTTGCACTACTGAGTGTTAGAACCAGCAAGTTTT
ACAAGAGAACAGGGAGAAAATTTCCAGGGTTACATGGGAACTTGAAAGTAGGGTTGGATA
ATTCAAAGATAAAATGCTACAAGTGTAATAGGTTAGGTCATTTTGCTAGAGAGTGTAGGA
GTCAAAACAGTGGACCAATCATCACACATCCTAGCCCTAGACCATAAAATAACCAAACCA
CTGTGCAGTATTCCCAATATGCCCCTGCTGCTCATGTTAACACTGCTCATTATGCACACC
CTGCAACCCCTGTTCCTGTGCACTATGTCCAAACCACTGTTCCTTAGATACAGTATGTCC
AGGCCCCAGTTCCTCAGGTTCAGGTGCAACAAGTTGCACCTCAACAAGCTACACAAACAG
TTGTTCAACCAGATCAGCAAAGCTTTTTCACCCAAGGCTTTGTTGATTGGAGTAGCTTGC
CTGAGGATCTAGGTGATGAAAACTTTGCTCTATATGCTGATAATGCTGTTTCTAGTGATG
AGTTCTGTTTTGCAACATTAGAGTCAATACCAGAAGGACTGGAGACTGAAGAAGGAACAT
CCAGTGCTGAAACAGTGCATACAATTGCTGAAGCAGAGGTTACTGCTGTTGTTGGTGAAC
AACTGTTGAAAGAAAGTTCAGAACCCCTGTTGGAACCACTGTCTGACCCCTGGTCTGTT
>novel#fam18-6388
GTTGGTGAACTATTGTTGGAAGAGAAATCAGAACCTCTGTTGGAACCACTGTCTGACCCA
TGGTCTGTTGAAGAAGA
>novel#fam18-6410
CAGTATGAAACCTTTTCTCACATTAAGGGTGAATCATTAACACAGCAGTTTGAGCGATTT
AGCTGTCTCATAAGTGAACTAAAACTTGTTAAGGTTGAATTTGCTAATGCAACACAAAAT
AGCAGGTTTCTTAGCTCACTTCCTGATAAATGGGACACAATTGCTTCTGTAACCAGGAAT
TCTGTTAGGTTCAAAGATCTGACACTAACCCAGCTTCATGGTAGACTTGTAACCTATGAA
AGGGAGTTGAATCAGAAAAAGAAGTTACAAGAGTCTGGAAAAGTTGCAGATGACTATTTA
TTTGGTAGCACAGCTCTTTTGGGTCAGGAAGAATCTGGTAGTAGTAAGGATCATGGTTAT
GATCATCACATTGACATAACAGCTGGTGGAGCTTTTAATAACTCTGATTCTTACTCATCC
AATTATGCTTTTACAGCTAATGGAGAAAACTAGAATTCTGACAATCTGTGCTTTGAACTC
AATGATCTCCAGCATTTTGATCCAACTGATTTAGAGGAAATGGACATATGACACCAACTT
GCACTGCTGAGTGTTAGAACCATCAAGTTTTACAAAAGGACAGGGAGAAAATTTCTAGGA
TTGCATGGGAATCTAAAAGTAGGGTTGGATAAATAAAAAATCAAATGCTACAAGTGCAAC
AGGTTAGGTCACTTTGCTAGAGAGTGTAGGAGTCAAAACAGTGGACCAATTATCACACAC
CCTAGCCCAAGACCACAAAATAACCAAAAAAACTGTGCAGTATTCCCAATATGCCCCTGC
TGTCCATGTAAACACTGCTCATTAGGCAAATCATGGAACCCCTGTTCCTGTGCAGTATGT
CCAAACCACTGTTCCTCAAATTCAGTATGTCCAAGCCCCTGTCCCTTAGGTTCAAGTGCA
ACCAGTTGCACCTCAACAAGCTACACCAGCAGTGGTTTAACCAGATCAGCAAAGCTTCTT
CACCCAAGGCTTTGTTGACTGGAGCAGCTTACCTGATGAACTAGGAGATGAAAATTTTGC
TCTATATGCTAATGATGCTATTTCTAGTGATGAATTCTGTTTTGTAGCATTAGAGTCAAT
ACCTGAAGGGCTGGAAGCTGAAGAGGGACAGTAAAATGAAGAAATAGTGGATGAAATTGC
TGAAGCAGTGGTTACTGCTGTTGCTGGTGAAATACTGTTGGGAGAAAATTCAGAACCCCT
GTTGGAACCACTGTCTGACCCCTGGTCTG
>novel#fam18-11079
GACCACATGTTCCGATGGTGCCGAGTGCTGAAGACCCCAAGGTTCAAGTACCAAAGAAGC
CAACTACTCCGAGCAAGATTTTCAGAAAATCGAGTTAGATGCCAAAGCATTTAGCATTGT
TGCTATGGCTCTACCGAATGATATCTGTGTTGGCCTATTGCATTGCAATAATGCTAAGGA
GTTGTGGGATGCATTGAAAGAGCAGTTTGGTGGCACAAAGGAAGTTACTGAAAACAATCG
AGAAGTTCTGAACCAACAGTATGAAACATATTGTCATGTTAAAGAAGAATTATTAACTCA
ACAATTTGAGAGGTTTAGTTGTCTAATAAGTGAATTAAAACTGGTAAATGTTGAGTTTCC
TAATTCAACCTTAAATAGCTTATTTCTAAGATCATTACCAGACAAATAGGACACTATTGC
CTTTGTAACTAGAAACATTGTTGGTTTCAAAGAGATAAGTTTGACTCAGCTTTATGGTAG
GCTCCTAACTTATGACAGAGCGCTTAACCAGAAAAAGAAGCTACAAGAGTCAAAGTTGCT
GATGACTATGCTTTTGGTAGTACAACACTTTTTGGCAAGGAGGAAACCTCTAGTTGAAGT
AAGGATCAGGGTTATGATCATTTATTGACATAACATCTTGTGGAGGATTTAACTCTGATT
CTTACTCACCCAATTATGCTTTTGCAACAAATGGGGAAAACCAACTTTCTGACAACTTAT
CTTTTGAGTTAAATGATCTTCAACACTTTGACCCCCCTGATTTGGAAGAAATGGACCTCT
TGCACCAACTTGCATTGTTAAGTGTTAGAACTAGCAAATTTTAC
>novel#fam18-14193
TCTGCCATAACCACTGATTGTTCAAAAGTCTGCTCTACTTCAAAAAGCCTGCCCACTACT
GAAAGGCAACCTCTGTTCTCTCATTTCTTGATAACCTCTGTTGTTCAATAGCAGTGTCTT
ATCCACTGATATGCTATCCACTGATAGTGAAAATCATCCACTGCCCCCTTTCCACTGCTT
TCGTCAGTTGCTTTCATCAAAAGTACTGTCCTTCATTTTCACCAGTGGTTGTCGCGTGGG
CAGTACATAGCAGTCAGACCTTTTGTAACGGCTGCCACGTCAGCATTCATTCTCTTTCCT
ATAAAATTCCCCACTCACCACCAAAACAGGGTTTTACTTTCGAATTGAATTCTTAAAAAT
TCTCTTCTCAAAGCAGTTTTTCTTCTCATCTCTCACAAAATTCATTCGATCGTTCGTTTC
AAAAATGACAAAATCGAAGTCATCTGCAAAACCCACATCAAAATCATCGAAAACAACCTC
TCAAAAGGCAACCTCCACTGAAATTCCATTCAAAAAATCTCACAATCTCCTGGGTCTTCT
CACAAAACCAGGAACCACAGATGTTTTCGATTCCATTATTACCATCATGGCAAAGTCAAA
GTACAAAACTTTGCTCACCACCGATGCACCAATCTATTTGGCGACCCAAAGGGAATTTTG
GAAAAATGCAACCCTTGAAAAACAAGGAGACATTGCAACCACCATTCACTCTTCTATAAA
GGGTAAAACTGTCCAAATCTCGCCACAATCCATCTTCGAAGTCTTTCAACTCGATGATCA
GGCAGGTAAAACTTCCTTCACTAAAAACGAGTTGCACATTGACTTCATTGAAAGAGGGTA
TGAAGCCACCATGATGAAGAAACTGACCTTAGAAAAAGGTTATTTTCCTCCTGCACCCAG
ATTCCTATTTCATACCCTCCTACTGTGTGTTTCAAACAAAACCACTTCTTTTAATGAGAT
CCCTATAAAGATTCAAAATCTGGGATATGCAATTCTTCAAGAAGAAAATTATAACTATTC
TGGGGAAATCTTTAAAGATTTGGTTAATAATGTTGAAACCAAATCATTCTTATTGTTTCC
AAGGTTTTTAAGTTACTATTTTGAAAAGAAATTCAGTAAGGATGATTTAGCTTTAATAAA
CCAAGGTGAAATAACTGTAATAAACTGCCTAACATCTGAAACTTTTTCACGAATGTTAGC
ACCTTGCAAAACACAAGCAGGGGTACCTGAGCAGAATTTAGCAGCTACCACTGCTCCTCA
GGTATCTGCTGCTGAGCCTACTGCTCTAGGTGATCAAAGCAGCAGACCAACTGTTTTGAA
ACCCACACCTACAAAACCCAAAAAGCTTTACAAAAAGAATAATCAAAACCCCCCCAAACC
AATCAAAACGGCAACTCTGGAGGATGAGATACCAGAGTTAATGCCTGTGACAACACAAAT
GTCACAAGAAACCACTGCTGCTTCTTCCTCACAGCAGTTGGTACAAATATCTCAACCCAT
AACCATAACTCCTCCTACTTCTTCACAAAAAGAACAGGTTGTACACAAAGGGCCACCACA
TTATGATGCTCTGGATACACTCGTTTCCATCATCCACAGCTCAATGCCCGGAGCAAATCC
ACTTTCTACACCCACCATCACATCCTCAATTCCACCAAAAACACAACTGTTGTTGGATGC
AATTGATTTGAACCAGGCATTACTCAGTCCTTCTCAATCACCTGTCAATGAGAATATACC
TCAACAAATGACTGAGCCTGCTGTATCATTCTTTGCTAACCCACCAACACAACCTGAGGA
GGTTACACCCATTGAGTTACAAGTAACTCTTTGTGGTAATCCAAGTGAAGCAGCCACTAC
AACTGTTGAACCCACTGGTTTACAGTTGGACACTGGTTACATCAATAAAACTTCCTTGGA
GGCAATTCCTTTTATAGCACCTCTGCCAACCACCAGTGGATTTATTTATCCTACTGGCAA
CATCAAAAGGTTGTCAAGTGTTGAAGGAAGAAGACCCCAGTACCAAGAAAAAGGGGCATC
AGTGGTTAATGTTTGGAGTAAACTCCCTACTTCAACCACTGATAAAACCACTGTTAGTGG
GAAATCAGATGATCCCATTAAATTGGGTGATGATTTAAAGTACCAGAAATTGACGGCTCG
TGTTGAAAAACTTGATAACTCTGTTGCAGAGCTCAAAGATATGCTCCAACAGTTGTTACA
GGTACAAAAGGTACAATCCACTGCTGTTCCACCTCAAGCACCTGCTCTCCAACAGGCACC
TGCTACAAATGAGCTCTGGAATCTTTTTCAACCTTTTCTCCATCATCAAGCACAAGCAGC
AGATTAGCAAAACATGAAAAACATGTTCAAGAGCTGAGAAATGCTATGGAGTCTAGGTTC
AAAGACACTCAGGCTGATCTAAAGGCTCTCAAAACTCAGATCCTGCACAACTCTGGCACT
GCTCGTCCACCATTATTCTTCATTGATCAACTCCCCGAAGATAATGCCAAAAAGGGGGAG
AAAATTCAGGAGTGGAGAAGGAAAGGAATAACAGATGGTCTCTACCTTGCACCAGAAAAT
TCAAATATGACCAAAAAGATTCCTTTGCTAGATGGGAGTAAGAAAATTGATGTGACCACA
AATGCACTTGCAGAAGCACTTGCATGTGTGAAAAGGGATAGAGAGGCCAAAAGGAAAGCC
AGGGTGGATTATCTGGATCAGGGTACTTCAGGGTCAAGAGATGATGAAAATCTTATTGAT
GAAAAGAAGAAGCCTACTAGAAAAGTAAGGCTACCCAAATCCATTCCGGTCAGACGTTCA
AAGTCTGCTCAAAAACCACCACCTAAAACAGCTGTTGTAACTCCTGTTGTATCAGCAGCT
GCTGGTATTTCAGTAGTTTCAACATCTGCTCCCACTTCAACACACACCATCTCAACACAC
ACACCACATCCACTGCTTTACCACCATCACCACCAAAATCTAAATCACCTCCTATCAAAA
GGCAGAAGACAGCAATTGTTATAACTTCTGCTGTAAAGACAACAGTGGTTGGAACACCAG
TTGTTTCAACAACTGTTAGTCTATCACAAACCACTGCCACTACAACCACCTTTCCATCCA
AAACATCATCAGTCCCTCCTCAAATAAAGAGGAGAAGGCTAATTCCTAAAGATGATGTCA
CTGCACCATCCCAAACATCTTCAAAACCTTTAGCTCTTGTCAAAATACCAAAACCAGTCC
CACTCTCTTCTGTTCCAATGCACAAGCCCTTACCTCCTGCAGGTGTTCAATTTCCTCTTG
AACTAGAAGCTGTTAGAGAAGAAATAAAATCTTTCTATACTGAGGATGACCCTGCCAAAA
GGAGTTTTCCTTCAATCAAAGGATATCCCTGGCCCAAAAATATTGAAGAATATTTGAAGA
TAAAGGCCAAGCAAGCAGAGGATATCTCGAAAAGAAACACACAAGGGAAATACGACAAAG
AAGTATCAAGATACTACCAATATCTGCTCACACAAGTCAGTTCCCTAGAACGTTTTGCAA
AGAATGTCAGTCAACAAATTTCAGAAAGAGCAGCTGAAACTTTGAAGAAAGACTACATTG
AAAGCATTATGTTTCACAAAAGATACAAAGGAGAGAGACACATGTACAAAGAGTGGACTG
TTCCTGAACTTGAAGTTGAAGCTGCAAGAATTCAAGACATGATAAAAAGGAAAGTCACTC
ACACTCCTCCTGATTGGGCAAAGTTCAGAAAGAATGTACCTGATAAGCAAATGGAACTGA
AGAGAATGAAAGAAGAACTGGTTGTTGCTGATTTTGGTACAAAAAGACAAATTGCTAGAT
GGAAAGAAGATGTGGTCAGGTCAACCTACAAAAGGTTGGAGGAATTAAGAAAGAAAGATC
CAAAAATTCCTCAAAAACCTGACTATCCTGAAGCAGCGGTTTCAAAAGGACCATCAAAGC
TGCAAATCAGGAGAGCCACTGCTCCAGCTGGTAATGCCATCTACAAAAGAAGGAAACAAA
GCCAGTTAGGAGCTGAAACTGTTCAAGAAATTCTTACTGGAAATGTTGTTGTAAAAGAAG
GTTTGTTAAGAACGTTAAAAGAAGAACTTGAACAGGAAAACTCTGCTACCACTGCTCAAC
CATGATGAACAGGCCAGCCTCACCAAATACTTCTGCTAATAAACATCTCCCAAGAAACCC
ACCAGGCTCAAAAATACAAAAGTGGGAAACTGCCAAACAGACCTGCGTATTGACTTTGCT
CAGGTCTGGTGGAGAAGTGGAGAAAATATCAAGGGAACAAGCTCTTGGCCTGAGTCTTGA
AGATTTGCAGGATCTCCTTGATCTTCCACTTAGCAGGGATGATGAAGATACAGATGCCCT
TGACTTTGAATTACAATTTAAAGGTCAGATAAGGGAGCTGTTAATGAGGCAATAAAATAT
CCACAAATAATGAAGGATTTTGGCATTATCTGTTCCAGGGGGAGATTGTTGGGATTGAAC
CCTATCAGAGGAACAGATAATTAAAGCCAAAACTGGATCAGAGCAGT
>novel#fam18-32
TGTTGGGATTGAACCCTATCAAAGGAACAATTGATTAAAGCCAAAACCGGATCAGAGCAG
TGGATCCAGAATAAGCTGATGTTATGTATTCAATCTCTCCCCTTGAAAGTGGCTAAACAA
CGGATGACCTCTATCTACTGCTCATATACAACATCTGCCCTTCAACAACTTCTGATGATT
AAAGAACTGTTGAAGACTAATACTGATGCTCAATCTACTGATCTGGGTCAAGCACTGCTG
AAGACATAAAGTACTGCTGGAGTCACAACAGTGGAATGGGGAGCAGTAGTTTGTTTATTC
TTTGTATTTGTAATGTAATCAATAGTTAGCAGCAGTAGTTGTTTTAGGTCAGTAGTTACA
GGTTGTTAGGAGGTTAGATGTCGCTTTTATTGGTGACGTCAGCCAAGATGCTTCTGTGGT
TTGTTCGTGCCTATAAATAGAACTGTACCCTGTACCGTTCTATTAGCTCTTCCACCACTT
GTCTTCCTGCACGAACAATTCATTGTGAGCTCAGGCTGAGGGGGAGTTTGTATTACATGC
ATGCAAAATTGTAATTGAAGTTTGAAATAAATTCAAGCATTCGGTTCAATGTTAAACTTG
TATGTTGAAAGCATTTCTCCTGTTTAATTGTGTGCAAAGTTTATTTCCATTTTAATTCTG
CTGCATTACTTGTTCATCTTCTTATTTCTTAAACAAAAACACAATAAAAAAGAAACTCAG
ATCCTAACAATTGGTATCAGAGCTTGGACAGTCAAATTTGATCTAACAATCATTTTGACG
TAAATAGTTCAGCTCACAATCGTTGATACTGATAGTTGTTTGTTTTGTTGAAAAACAGAG
TAAGGTTTAACCACGAGCAAAGTTGATTAATTAGTACCTGTAAAAGAACCAGGATGACGT
CACAATCACAAGATGCTAACAATAACATCGGTTCACTTTTCAAACCAACCATGTTGAAAC
GAAATGAATACAACATCTAGGGAGAGAAGGATGTGTCACATCCTTGCTCAACAAAATACC
GGATGTTGGAGATCGGTTGTCTTTGGACCACATGTTCAAATGGTGCTGAGTGCTGAGGAT
ACAAAGAAGTTCGAACCTAAGAAACCTGAAAACTATACTGAAACTGATTTTCAAAAATTC
GAACTGGATGCCAAAGCATTTAGCATCATTGCATCTGCACTACCCAATGAAATTTATGCT
GG
>MRSiTERTOOT00002#fam18-122
TGTTGGGATTGAACCCTATCAGAGGAACAGATAATGTAAAGCCAAAACTGGATCAGCTCA
GTGGATTTAGAATAAGCAGATGCTGATATACATATCTCTCCCCTTGAAAGTGATTACAAC
AACTGATGACCTCCTATTTGTTGAACTTACTAACTGTTGACTAATAACTGCTGCTCAATC
AAAGATCTGATGAAGACTCAAGTCCTGCTGATTCAATCTACTGCCTTGAGTCAAGCACTG
CTGATCCGGATAAGTGTTGCTGGGTTCACAGCAGTAGAAGGTTGCAGCAGTAGTTCTAAA
GTCTGTTTGTAATAGAATGTAATAGCAGTAGTTAACACAAGCAGTGTCTGTGTAGATCAG
AGGTTAGAGTTTGTTAGGAGGTTAGATGTCACTTTCATGGTGACGTCAGCTAAAGATGCT
CAGTAGTTTGCAAGTGCTTATAAATAGTACACTACTTTGTACTGTTCTATCAGCTCTTCA
CATCATTCGTCTTCTTTGCACGAACAAACTACTGAGCTCGGGCTGAGGGGGAGTTTGCAT
TCATACATCATCATTGTAATCGTGTTTGAAATAAATTCAATCATTCGGTTCTTTGTGTAA
AGATGTTTGATTAAAGTATTACTCTCATTTGATTGTATGCAAAGTTTGTTATCATTTTAA
TTCCGCTGCACAACTCATCCATTTTCCATTTTAACTTCAAACAAAAATACAATCAAAAGG
AAACTCAGATCCAACAATTGGTATCAGAGCTAGAACAGTCAAATTTGATTTAACAATCAT
TTTGACGTAAATAGTTCAGCTCAAAACAGTTGATACTGATCGTTTGTTTGTCGTTGAAAA
ACAGAGTAAGGATTAATCACCATTATAGTTGATTTCTCAGTACCTGTAAAACAACAAGAA
TGACGTCACAATCTCAGGACGATAAAAACAACATTGGCTCGCTCTTTAGACCACCTATGC
TAAAAAGAAATGAGTACAACATCTGGCAGAGGAGGATGGGTCACATCCTCGCTCAACAAA
GCACAGGTTGTTGGAAGTCTGCTATCTTTGGTCCTCATGTTCCTACAGTGCCAAGCGCTG
AAGATGCTAAAAAACAAGTTCCTAAACCTGTTGAAAATTATACTGAAACGGATTATCAAA
AATTTGAATTGGATGCTAAAGCATTTAGTATTGTTGCATCAGCGCTCCCCAACGAAATAT
ATGCTGGACTGTTACACTGTAACAGTGCCAAAGAGTTGTGGGACGCACTTAAGGAACAGT
TTGGAGGTACCGAAGAGGTCATAGAAAACAATAGGGAAATCCTGAACCAACAGTATGAAA
CATTTTGTCATGTTAAAGGTGAATCACTGACTCAACAATTTGAGCGTTTCAGTTGTCTCA
TCAGTGAACTGAGGCTTGTTAAGGTCACGTTTTCAAACTCGACTCAAAATAGCAGGTTCC
TCAGATCACTGCCACAAAAATGGGACACAATAGCTATTGTCACCAGAACTTCACCTGAGT
TCAAGGATCTGACCTTGACCCAACTCCATGGTCGACTCCTGACCTTTGAGAGGGAGTTGA
ACCAGAAAAGGAAGTTACAAGAGTCAGGGAAAACCGTTGATGATTATTCATTCGGTAACA
CTGCTCTTCTGGGTCAAGAAGAATCTGGTGGTAGTGGTAAGGATCAGGGTTATGATCACT
TCATTGACATAACTGCTGGTGCAAACTTTAACAACCCTGATCCTCACTCTACAGGTTATG
CATTCACTGCAAATGAAAACCAGATGTCAGACAATTTAAGCTTTGAACTCAATGATTTAC
AGCATTTCGACCCCACTGACCTAGAAGAAATGGACATCCTGCACCAACTGGCTTTGCTAA
GTGTTAGAACTAGCAAGTTTTATAAGAGAACTGGGAGAAAATTTCCAGGTCTTCATGGGA
ACCTAAGGGTTGGGTTGGATAAATCGAAAATCAAGTGTTACAAGTGTAACAGGTTGGGAC
ACTTTGCTAGGGAATGTAGGAGTCAAACAACTGGTCCCATAGTCACTCACCCTAGTTCAA
ATACTAGACCTCAAACTCAAAACACTGTGCACTATGCCCAATATGCCCCAGCAGCACATG
TGAACACTGCTCACTATGATGTTGCCCCTATGCCAGTGCATTATGTCCAAACAGCTGCTC
CACAGATCCAATTTGTTCAAACCCCTGCTCCCCAGGCACAAGTGCAATCTGCACCTCAAA
CTACTGCTCCAGTAGTTACACAACCTAAACAACAAAGTTTCTTTAGTCAAGAGTTTGTTG
ACTGGAGCAGTATGCCTGAAAATCTTAATGATGAAAATTTTGCACTATATGCTTCAAATG
ATTCTTCTCACAATGAATTTTGTTTGATGGCATTAGAGTCAATACAGGAGGGGGTTGAAT
CTGAGGAGGAACAGCTGAAGGTTGAAACAGTGGAAGAGGTGACTGAAGCAGTGGTTACTG
CTGTGACTGATGAAGTACTGCTGGGAGAAAGTTCAGGTACCCTGATTGAACCAATGATAG
ATCTATGGTCTGAAGAAGACAAGAAAGATGAAAAGGCTGGTGAGGAAGAAGAGAGAGCTG
ATGAGGAAGAAAATCCTAAATGTGATTGTGCAATGATGGCTGCTGCCAAGGTATCACCTC
AAGTTCTAGAAAAACTATGTTCTGACAATTGCATTATTGCTTTTGCTAACATCAAAGAGG
TGAACGAAAACCTTAGGAACAAAATCTTAACTGATGAAGTCAAATTTGAAAGATCTTTAA
AAGAACTTAAAAACAAGTTGACTGAAAAGGAAAAAGAGATTAGCAGTTTGAAAGAAGAGC
AAAGCATAACCAAAACCCAACTCTAAACTATGGTAGAAAAATACCAAGTTTGCAAAAAGG
AGTTAGAATCCACCCAGATCACTTGTGAAAGATGGGTGGAATCATGCAAAGGGTATGAGG
TTATGCTTGAGAAACAGATAAAAAGCAATGTAAAATTTGGGGTTGGTTATAGAAAACATG
ATGATGAAAACACTGCTTTTGAAAAATCTGTTTCAACCACTGATGTAACTACTGAGTTCA
TCCCAACAAACAAGGATGGCCAAGAAGTGAAAATCACTGACAAACTTGGTAACAAAATCA
CACTTGACAGACCAATGGGTCCCTCTGCATTTGAGGAGATTGAAAATCATCAATTTAAAC
CAAGATGGTCTGATGAGTGTGATATCCTTGAAAATTTCAAGCCAATGGACTTTACATCAA
CTGATGGTGTTAAGGCTCCAAAAGCTAAAGTCATTCCTCTTAAGGATATTCCAGCAGTGG
TCAAAACCTCTGCTACAAAGGAGTCTGAAAAGAGAAAGAAGAAAGAGAAAATTGATAACT
TGTTTTGTGAATTCTGTGAGAAGAGGAACCATCTAACAAAAGATTGTTTCCATCTAAAAG
CTTATGACTTAACCAAAACAAGGGTCAGTACTTCAGCTGAAAGTTGCAGTGTTTGTGGTA
AAACAAACCATAAAACTCAGGCATGTGTGTACCTCAAAAACTTCAATGAAAATAAGAATG
AGTACATGGCTAAAACATCCTTGAGTTCATCAGCATCTGCACCATCTGTCAAGTTCACAA
AGAAACAACCATTTTTTGTGCCAGTTCAAACAGCTGTCACAAAACAGCTGAACCAAACAT
CTGACAAAAGAGATGTTCAGGTTACTGATGCACCTCCTGCCAATCAGTTCAGAAAGGGCA
AGGAAAAACAGTCTTACCAAAGGATTCCACACGTTTATGAGGTCTACAAAAAGCCCTCTA
AACCCAGAGTGAATAGGCATCCTTTCGGTTACCAGCAGTTGATTGGGCAAGACCCCCAAC
AGTGGTTAGCAAGAAACAGTACTAAAACTGTCCAAACCCCTGACTAAACCACTGCCCATC
ACACTGCATCCATACCAGACACTGTTGAGACCCCATCTAAAGCCCTGTTGGCTATGGAGT
CCTTAATGAACTAATCCTTTTACTTCATGTGCAGGGAGCTTCTGCATGCTTTGATAGTCT
ATGGTATGTAGATAGTGGAGGCTCCAGGCACATGACAGGATGTAAAGCCCTCCTCAAAGA
CTTTAAAATCCATGGTGGGGGTGATATATCCTTTGGAAATAATAGTAAAGGGAAAGTTCT
GGGGTCTGGCACAGTGCAATCTGGCAATGTAAAATTTGAAAATGTCAATCTAATAGACAA
TCTAAAATTCAACCTTCTAAGTGTGTCTCAAATGAGTGACAAAGGGTTTGGGTCATTCTT
CACAAAAGATTATTGTAGGATTGTTGGACCAGAAATGGTCAAAAAGATTGAAGCAATAAT
TAAAAATGGTCAAACTAAACTTGTTGCTCAAAGAAGTGGCAATGTTTATGTTGTTGACAT
GTCTAAAGAGTGTCCCAGAGCTGATGCCTGTCTGTTCTCAGCTGCCTCTAACAAAGAGAC
AGAACTTTGGCACAAAAGACTAGGACACACAAATCTTAAGACAATAACAGAAATTTCAAA
AAATGGTTTGGTGAGAGGCCTTCCACAAAAATTGTTTTCATGTCCTGAACATTGCATTTC
CTGTTTAAAAGGAAAACAGCATAAAAGTTCCTACAAGTCCATTGAGGAGTCCAAAACAAC
CCAGTGCTTGCAAATGCTGCACATGGATTTGTTTGGCCCAGTTCAAGTCATGAGCCTCAA
AAAGAAAAGATATTGTTTAGTTATAGTTGATGACTTTTCTAGGTTTACATGGACTTTCTT
TTTGCACTCTAAAGATGAAACTGCAGGCATTTTGCAAGACTTTGTGACACAGGTTGAAAA
GCAATTTGATCTTCCAGTGAAAAGTTTTAAGAGTGACAATGGCATAGAATTTAAAAATAG
GGAGTTGGATGCCTTCTGTGTGAAGAAAGAGATTGTAAGGCAGTACAGCATCCCTAGAAC
ACCAGAGCAAAATGGGGTTGTTGAGAGAAAGAACAGAACTTTGATTGAGGCTGCCAGAAC
CATGCTTGCAGATTCAGGTTTGCCATTAACTTTCTGGGCAGAGGCAGTAAACACTGCTTG
CTATGTCCAGAACAGAGTTTTAATCAACCCCAGGCACAAAAAGACTGCCTATGAAATTCT
GTACAAAATCAAACCACTGATCTCATACTTCAAGGTATTTGGCTGCCCATGCTTTATTTT
GAACTTAAAAGATTCCATTTCAAAATTTGCAGCCAAAATTGATTGTGGTTATTTTCTGGG
ATACTCAACCATTGCCAAGGCCTACAAAGTGTTCAATGCACGGACCAAGGTAGTGGAGGA
GACTTTGGATGTAAAGTTCAATGAACTTTCATCAATGAAAATCCCAGCAAATCCTGCTGA
ACTGTTTGATCTTGAAAAATTCACTTTTGAAAATACTGCTGTCAAGACTAACAGTGCAGG
TCCATCAGAGGATACAACACCAGACTATGGGTATGAAGTCATCATCCCTCAAAGGTCTGC
CACCAAAGGGAAAGCATCAGTTGTTCAAAACATCTGTGAAAGCTCAACCACTGCTACATC
AACAGTTGTTGATCAAAGTAGCCCATCTACCACTGCTTCCATATCCTCAACTACTGCTGA
CAAAAGTCCTCAAACAGTGGATAAAAGTCAGCAGTGGTCCACTCCATTACCACCCATTCC
ACCACCTTTCGAAGCCACTGCTGGGTCATCAAAGTCGCCAGCAGTGGTTAGCTCAGATGA
TACACATTTGCAGCCTTCACCAACAAATGCCATCATACCATACCAAGGAGATTTAATCTT
CTTGAGATCTCATCCACCTGATCAAATCATTGGCAACATCAATGAAGGGGTGCTCACAAG
AAGCCAAACCCAAAACATTTGTCTTTTTGCTGGTTTTCTATCACTCCATCAGCCAGTCAA
GTACCAAGAGGCACTAAAAGACAATAGCTGGATAGAAGCCATGCAAGAGGAGCTCCAACA
GTTTAAGAGACAACAAGTATGGGAGCTTGTACCACTGCCAAAAGAGGTCAGTCCTATTGG
CACAAAGTGGGTCTTCAAGAACAAAACAGATGAAAGGGGCATTGTTGTCAAGAACAAAGC
CAGGCTTGTGGTTCAAGGTTACAGACAGGAAGAGGGGATTGACTATGATGAAACATTCGC
CCCTGTTGCAAGATTGGAAGCTATCAGACTGTTTCTGGCCTTTGCTGTCAACCACAACAT
GAAGGTGTTTTAGATGGATATCAAAAGTGCTTTCCTCTATGGTACATTGCAAGAAGAGGT
ATATGTATGTCAACCTCCTGGCTTTGAGGATCCATTTTATCCTGATCATGTCTACAGGCT
AAACAAAGCCTTGTATGGCCTGAAACAAGCACCTAGAGCCTGGTATGAAACTCTTTCCAA
CTTTCTTCTCTCAAATGGTTTCAAAAGAGGTACCATTGATAAAACACTGTTTCTTAAATG
GAGAGGGAAAGATTTAATGATCGTCCAAATTTATGTGGATGACATTATTTTTGGAAGTAC
ATGTACCAAAATGTGTGAAGAGTTTAGAGAACTCATGACAGCTGAGTTTGAAATGAGTGC
AATGGGTGAGCTGCAATGCTTTCTTGGTCTCCAAGTACAGCAAATGCAAATTGGAACTTT
CATTCATCAAAGCAAATATGCTAAAGAACTTTTAACCAAATTTGATATGAATGATTGTAA
ACCATGCAGCACACCCATGGCCACAAATAAGCTGGTCATGTCTGATGAAAAGGATGAGCT
GATTGACCAAACACTTTATAGGAGCATGATTGGGTCTTTATTGTACCTAACTGCATCCAG
ACCAGACATCATGTTTGCAACATGTGTCTGTGCAAGAAGTCAATCAGCTCCCAGAAAATC
TAATCTCATTGCTGTAAAAAGGATTCTCAGATACATAAAAGGTGCTCCCACACCTGGTAT
CTGGTATCCAGCTAATGGGAATATCAAGCTTTCAGGTTTTTCAGACAGTGACTTTGCTGG
TTGTCACACAACAAGGAAGTCCACTTCAGGAGGGTGCCAGTTTCTAGGTGATTGCTTAGT
TTCTTGGCAAAGCAAAAAGCAAGCAGCAGTTTCAACATCCACTGCTGAGGCTGAATACAT
TGCTGCTGCAAGTTGTACAGCCCAACTCCTGTGGCTTCAAAATCAGTTACTGGATTTTGG
TATCACTGCCTTAAAGACACCACTTATGCTGGATAGCCAGGCAGCAGAAAATATCATCAA
AAATCCAGTTTCCCTTTCTACCACCAAACACATCGACATCAGACATCACTTTGTGAGGGA
TTGCTATGAAAAAGGTTTGATTTCTCTGCATCATGTCCCAACTAAAGACCAGCTGGCAGA
TGTGCTCACAAAAGCACTTGATACAGCCACTTTTGAAAGTCTGGTCTCTAGGATTGGGAT
GCTGAACATGGAATAACAAGCAACATCTTGTTTTTCTATGAATAAAAACAACAAAATGTT
TTTAGAAAATCAAAAATCCATCCTTAAAAATAGCTTAAAAAAGAAAATTTCATTAAAATC
CTTAAAAGTCTGCCATAACCACTGATTGTTCAAAAGTCTGCTCTACATCAAAAAGTCTGC
CCATTGCTGAAAGGCAACCTCTGTTCTCTCATTCCTTGATAACCACTGTTGTTCAAAAGC
AGTGTCTTATCCACTGATATGCTATCTACTGATAGTAAAAATCATCCACTGCCCCCTTTC
CACTGCTTTCATCAGTTGCTTTCATCCAAAGTATTGTCCTTCATCTTCACCAGTGGTTGT
CACGTGGGCAGTACATAGTGTCAGACTTTTTGTAACGGCTGCCACGTCAGCATTCACTAT
CTCTCCTATAAAACTCCCCACTCACCATCCAAACAGGGTTTTACTGTCGAATTGAATTCA
TAAAAATTCTCTTCTCAAAGCAGTTTTTCTTTCCATCTCCCACAAAATTCCTTCGATCAA
TCGTTTCAAAAATGACAAAATCGAAGTCATCTGCAAAACCCACATCAAAATCTTCGAAAA
CAGCCTCTCAAAAGGCAA
>novel#fam18-1330
CTCAACACACACTACATCCACTGCTTTACCACCATCACCACCAAAATCAAAATCACCTCC
TGTCAAAAGGCAGAAGACAGCAGTTGTTATAACTTCTGCTGTAAAGACAACAGTGGTTGG
AACACCAGTTGTTTCAACAACTGTTAGTCTATCATAAACCACTGCCACTACAACCACCTT
TCCATCCAAAACATCATCAGTCCCTCCTCAAATAAAGAAGAGAAGGCTAATTCCTAAAGA
TGATGTCACTGCACCATCCCAAACATCTTCAAAACCTTTAGCTCTTGTCAAAATACCAAA
ACCAGTCCCACTCTCTTCTGTTCCAATGCACAAGCCCTTACCTCCTGCAGGTGTTCAATT
TCCTCTTGAACTAGAAGCTGTTAGAGAAGAAATAAAATCTTTCTATACTGAGGATGACCC
TGCCAAAAGGAGTTTGCCTTCAATCAAAGGATATCCCTGGCCCAAAAATATTGAAGAATA
TTTGAAGATAAAGGCCAAGCAAGCAGAGGATATCTCGAAAAGAAACACACAAGGGAAATC
TGACAAAGAAGTATCAAGATACTACCAATATCTGCTCACACAAGTCAGTTCCCTAGAACG
TTTTGCAAAGAATGTCAGTCAACAAATTTCAGAAAGAGCAGCTGAAACTTTGAAGAAAGA
CTACATTGAAAGCATTATGTTTCACAAAAGATACAAAGGAGAGAGACACATGTACAAAGA
GTGGACTGTTCCTGAACTTGAAGTTGAAGCTGCAAGAATTCAAGACATGATAAAAAGGAA
AGTCACTCACACTCCTCCTGATTGGGCAAAGTTCAGAAAGAATGTACCTGATAAGCAAAT
GGAACTGAAGAGAATGAAAGAGTAACTGGTTATTGGTGATTTTGGTACAAAAAGACAAAT
TGCTAGATGGAAAGAAGATGTGGTCTGGTCAACCTACAAAAAGTTGGAGGAATTAAGAAA
GAAAGATCCAAAATTCCTCAAAAACCTGACTATCCTGAAGCAGCGGTTTCAAAAGGACCA
TCAAAGCTGCAAATCAGGAGAGCCACTGCTCAAGCTGGTAATGCCATCTACAAAAGAAGG
AAACAAAGCCAGTTAGGAGCTGAAACTGTTCAAGAAATTCTTACTGGAAATGCTGTTGTA
AAAGAAGGCTTGTTAAGAACGTTAAAAGAAGAACTTGAACAGGAAAACTTTGCTACCACT
GCTCAGCCAGTGATGAACAGGCCAGTCTCACCAAATACTTCTGCTAATAAACATCTCCCA
AGAAACCCACCAGGCTCAAAAATACAAAAGTGGGAAACTGACAAACAGACCTGCGTATTG
ACTTTGCTCAGGTCTGGTGGAGAAGTGGAGAAAATATCAAGGGAACAAGCTCTTGGCCTG
AGTCTTGAAGATTTGCAGGATCTCCTTGATCTTCCACTTAGCAGGGATGATGAAGATACA
GATGCCCTTGACTTTGAATTACAATTTAAAGGTCAGATAAGGGAGCTGTTAATGAGGCAA
TAAAATATCCACAAATAATGAAGGGTTTTGGCATTATCTGTTCCAGGGGGAGATTGTTGG
GATTGAACCCTATTAGAGGAACAGATAATTAAAGCCAAAACTTGATCAGAGCAGTGGATC
CTGAATAAGCAGATGTTGATATACAAATCTCTCCCCTTAAAAGTGATTACAACTACTGAT
GACCTCCTATCTGCTAATCTTGCTAAACTGCTGACCCATAACTGCTGCTCAACTAAAGAT
CTGATGGAAGACTAAAGTTCTGCTGATTCAATCTACTGCCTTGAGTCAAGCACTGCTGAT
CCGGACAAGTGCTGCTGGGTTCACAGCAGTAGAAGGTTGCAGCACCTGTTCCAAAGTCTG
TTTTGTAATAGAATGTATTAGCAGTAGTTAACACAAGCAGTGTCTGTATAGATCAGAGGT
TAGAGTTTGTTAGGAGGTTAGATGTCACTTTCATGGTGACGTCAGCAAAGATGCTCAGTA
GTTTGCAAGTGCCTATAAATAGTTCAGTACTTTGTACTGTTCTATTAGCTCTTTGCATCA
TTCTTCTTCTTTGCACGAACAAACTACTGAGCTCTGGCTGAGGGGGAGTTTGCATTCTTA
CATCAATCATTGTAATCGTAGTTGAAATAAATTCAATCTTTCGGTTCTATGTGTAAAGAT
GTTTGATTGTATGCAAAGTTTGTTTTCATTATAATTTCCGCTGCACACTCATCCATCTTC
ATCTTATTTTCAAACATAAAATACAATAAAAAACAAACTCAGATCCAACAG
>novel#fam18-1344
TGCCTGTGACAACACAAATGTCACAAGAAACCACTGCTGCTTCTTCCTCACAGCAGTTGG
TACAAATATCTCAACCCATAACCATAACTCCTCCTGCTTCTTCACAAAAAGAACAGGTTG
TACACAAAGGGCCACCACATTACGATGCTCTGGATACACTCGTTTCCATCATCCACAGCT
CAATGCCCGGAGCAAATCCACTTTCTACACCCACCATCACATCCTCAATTCCACCAAAAA
CACAACTGCTGTTGGATGCAATTGATTTGAACCAGGCATTACTCAGTCCTTCTCAATCAC
CTGTCAATGAGAATATACATCAACAAATGACTGAGCCTGCTGTATCATTCTTTGCTAACC
CACCAACACAACCTGAGGAGGTTACACCCATTGAGTTACAAGTAACTCTTTGTGGTAATC
CAAGTGAAGCAGCCACTACAACTGTTGAACCCACTGGTTTATAGTTGGACAGTGGTTACA
TCAATAAGACTTCCTTGGAGGCAATTCCTTTTATAGCACCTCTGCCAACCACCAGTGGAT
TTATTTATCCTACTGGCAACATCAAAAGGTTGTCAAGTGTTGAAGTAAGAAGACCCTAGT
ACCAAGAAAAAGGGGCATCAGTGGTTAATGTTTGGAGTAAACTCCCTACTTCAACCACTG
ATAAAACCACTGTTAGTGGGAAATCAGATGATCCCATTAAATTGGGTGATGATTTAAAGT
ACCAGAAATTGATGGCTCGTGTTGAAAAACTTGATAACTCTGTTGCAGAGCTCAAAGATA
TGCTCCAACAGTTGTTACAGGTACAAAAGGTACAATCCACTGCTGTTCCACCTCAAGCAC
CTGCTCTCCAACAGGCACCTGCTACAAATGAGCTCTGGAATCTTTTTCAACCTTTTCTCC
ATCATCAAGCACAAGCAGCAGATCAGCAACATGAAAAACATGTTCAAGAGCTGAGAAATG
CTATGGAGTCTAGGTTCAAAGACACTCAGGCTGATCTAAAGGCTCTCAAAACTCAGATCC
TGCACAACTCTGGCACTGCTCCTCCACCAGTATTCTTCATTGATCAACTCCCCGAAGATA
ATGCCAAAAAGGGGGAGAAAATTCAGGAGTGGAGAAGGAAAGGAATAACAGATGGTCTCT
ACCTTGCACCAGAAAATTCAAATATGACCAAAAAGATTCCTTTGCCAGATGGGAGTAAGA
AAATTGATGTGACCACAAATGCACTTGCAGAAGCACTTGCATGTGTGAAAAGGGATATAG
AGGCCAAAAGGAAAGCCAGGGTGGATTATCCGGATCAGGGTACTTCAGGGTCAAGAGATG
ATGAAAATCTTATTGATGAAAAGAAGAAGCCTACTAGAAAAGTAAGGCTACCCAAATCCA
TTCCGGTCAGACGTTCAAAGTCTGCTCAAAAACCACCACCTAAAACAGCTGTTGTAACTC
CTGTTGTATTGGCTGCTGCTGGTACTTCAGTAGTTTCAACATCTGCTCCCACTTCAACAC
ACACCAC
>novel#fam18-1523
TTGTTGGGATTGAACCCTACCAGAGGAACAGATGATGTAAAGCCAAAACTGGTTCAGAAC
AGTGGATTCATCATAAGCAGCGGTCTACACTAAACTTTCCCCTTGACAGTGGCTCCAACA
TCTGATGCAACTCAAAGTACTGATATTCTACAACAAATGTTGACCTACAACAACTGCTGA
TTCCTAAAGACTGCTGGAGACTAAGCACTGATGTCCAATCTACTGATGTCTCAAAATACT
GCTGAGGACCATAGCCCCTGTTGAAGACAAGCACCGTTGAACCAAAGGCCTGATCAACCA
AAGGTGAACCACTGCTCAACCACAACAATGGCTTAGTATCAACAGCAGATTCAACAACAG
CAGTTTAACTTATATCTTGTAGTCAGTTGTTTAGTAAGCAGGGCTTGTACTAGTCAGTAG
TTACAGGTTGTTAGGTTGTTAGATGTCACTTTCATGGTGACGTCAGCTTTGATTCTCAGT
GGTTTGATCTGCACTATAAATAGAGCAGTACATGTACTGTTCTATT
>novel#fam18-5030
TGTTGGGATTGAACCCTATCAGAGGAACAGATAATTAAAGCCAAAACTGGATTAAGGCAG
TGGATCCAGAATAAGCAGATGTTATGTATTCAAGTCTCTCCCCTTGAAAGTAGTTTCAAC
ATCCGATGACCTCTAATCTACTGATCATTACAACTGTTGACCTACAACTGCTGATCAAGT
CAAAGACTGATAAAGATTAAAACCCTGCTATTCAATCTACTGCTATAAGTCAAGCTCTGC
TGGATATGTCAAGTACTGCTGGGCTCACATCAGTGGAAGGATGCAGCAGTAGTTTAGTTT
ATCTCATGTAATGTATTGTAATCAATGTTTAGCATAGCAGTACTTGTATAGATCAAATGT
TAGAGTTTGTTAGGAGGTTAGATGTCACTTTCATGGTGACGTCAGCAAAGATGCCACAGT
GGTTTGTCTGTGCCTATAAATAGAACAGTACCCTGTACTGTTCTATTAGCTCTTCACCAT
CTTTCTTCCTGTACGAACAAATCAATGTGAGCTCAGGCTGAGGGGGAGTTTGTTACATAC
ATGCAATTGTAATCGTTGATGAAATAAATTCAATCATTCGGTTCTATGTTGAAAATATGT
GTTGAAAGCAATTCTCCTGTTTGATTGTGTAAAGTTTGTTTCCATATTATATCCCGCTGC
ACTACTTGTTCATTGTTCATCTTAATTTCAAACATAAAACACAATCAAAACCAAACTCAG
ATCCTAACAATTGGTATCAAAGCTCGGACAGTCAAATTTGATCTAACAATCATTTTGACA
TAAATAGTTCAGCTCAGAATTATTGATACTGATAGTTGTTCGTTTTGTTGAAAAACAGAG
TAAGGTTTAATCACCATTAAAGTTGATTAATTAGTGCCTGTAAAACAACCAGGATGACGT
CACAATCACAAGATGCTAATAACAGCATTGGATCACTCTTCAAACCACCCATGTTGAAGC
GCAATGAGTACAACATCTGGCAGAGAAGGATGGGTCACATCCTTGCTCAACAGAATACCG
GATGTTGGAAGTCGGTTATCTTTGGACCTCATGTTCCAATAGTGCCAAGTGCTGAGGATA
CAAAGAAGTTCGAACCTAAAAAACCTGAAAACTATTCTGAAACTGATTTTCAAAAGTTTG
AACTGGATGCCAAGGCATTTAGCATTGTTGCATCTGCTTTACCAAATGAAATATATGCTG
GACTGTTACATTGTAACAGTGCCAAAGAGCTATGAGATGCACTTAAGGAACAGTTTGGGG
GAACTGAAGAAGTGATTGAAAACAACAGGGAAATTCTGAATCAACAGTATGAAACATTTT
GTCACATTATGGGTGAATCATTAACACAGTAGTTTGAGAGGTTTAGTTGTCTCATGAGTG
AG
>novel#fam18-6705
TTGTTGGGATTGAACCCTATCAGAGGAACAGATAATTAAAGCCAAAACTGGATCAGAGCA
GTGGATCTTGAATAAGCAGATGTTGATATACAAATCTCTCCCCTTGAAAGTGATTACAAC
TACTGATGACCTCCTATCTGCTGATCTTGCTAAACTGCTGACCCATAACTACTGCTCAAC
TAAAGATCTGATGGAAGACTAAAGTCCTACTGATTCAATCTACTACCTTGAGTCAAGCAC
TGCTGATCCGGACAAGTGCTGCTGGGTTCACAGCAGTAGAAGGTTGCAGCAGCTGTTCTA
AAGTCTGTTTTGTAATAGAATGTATTAACAGTAGTTAACACAAGCAGTGTCTGTATAGAT
CAGAGGTTAGAGTTTGTTAGGAGGTTAGATGTCACTTTCATGGTGACGTCAGCAAAGATG
CTCAGTAGTTTGCAAGTGCCTATAAATAGTTCAGTACTTGGTACTGTTCTATTAGCTCTT
TGCATCATTCGTCTTCTTTGCACGAACAAACTACTGAGCTCTGGCTGAGGGGGAGTTTGC
AATCACTCATCAGTCATTGTAATCGTGTTTGAAATAAATTCAATCTTTCGGTTCATTGTG
TAAAGATGTTTGATAAAAGTATTACTCTCGTTTGATTGTATGCAAAGTTTGTTTTTATCT
TAATTTCCGCTGCACACTCATCCATCTTCATCTTATTTACAAACGTAAAATACAATCAAA
AACAAACTCAGATCCAACA
>novel#fam18-8082
TGTTGGGAATGAACCCTACAAAGGAACAGTTTATTAAAGCCAAAACTGGATCAGATAAGT
GGATTCAAAATAAGCAGATGTTTGCATCAGTCTTTCCCCTTGGAAGTGGCCCTAACATCT
GATGACCTCCATCCACTGTTCGTCTACAACAACTGCTGATCTTCAACAACTGCTAAAGAC
TATTAAGGACTGTTGAAGGGTAAGCACTGATGCTCAATCTACTGTCATGGTTCAAGTACT
ACTGAAGACACAAGCACTGCTGGTAGTATAACAGTGGAATGAGAAGCAGTAGTTTAGTTT
ACTTCTTTGTATTGTATTGTAATCAGTGGTTAGATAACAGTGCTTGTATAGATCAGTGGT
TGTAGGTTGTTAGGAGGTTAGATGTCACTTTCATGGTGATGTCAGCAAAGATGCTTTAGT
GGTTTGTTCTGTACTATGAATAGAACAGTACCCTGTACTGTTCTATTAGCTCTTTCTTCA
CAAGTCATTCTGTAAGAACAAACCATTTGTGAGCTCAGGCTGAGGGGGAGATTGTATTGC
ATGCATGCAAGTGTAATTGAATCATTGTAATAAATATAATCATTCGATTTCATGACAAAC
ATGTGTGTTAAAAGCAATTCTTCCATTTGATTGTGTGTTGAAAGTTGTTCCATTTTAATT
CCGCTGTAATTACTTATTCATATTCATAATTCTCAAACAAAAACACAATCATAAAAAACT
CAGATCCTAACAA
>novel#fam18-14182
TGGGATTGAACCCTATCAGAGGAACAGATAATTAAAGCCAAAACTGGATCAGAGCAGTGG
ATCCTAAATAAGCAGATGTTTACATACAAATCTCTCCCCTTGGAAGTGATTTCAACAACT
GCTGACCTCCTATCTGCTGATCTTGCTAAATGCTGACCTACAACTGCTGCTCAAATAAAG
ACCTGATGAAAGACTAAAGCCCTGATGATTCAATCTACTGCTTTGAGTCAAGCTCTGCTG
ATCCGGACAAGTGCTGCTGGGTTCACAGCAGTAGAAGGTTGCAGCAGCTGATCAATAGTC
TGTTTTGTTTTATAATGTAATGGCAGTAGTTAACACAGCAGTGTTTGTATAGATCAGAGG
TTAGAGTTTGTTAGGAGGTTAGATGTCACTTTCATGGTGA
>novel#fam18-14211
CTGCCATAACCACTGATTGTTCAAAAGTCTGCTCTACTTCAAAAAGTCTGCCCACTGCTG
AAAGGCAACCTCTGTTATCTCATTTCTCGATAACCTCTGTTGTTCAAAAGCAGTGTCTTA
TCCACTGATATGCTATCCACTGATAGTGAAAATCATCCACTGCCCCCTTTCCACTGCTTT
CATCAGTTGCTTTCATCAAAAGTACTGTCCTTCATTTTCACCAGTGGTTGTCACGTGGGC
AGTACATAGCAGTCAGACCTTTTGTAACGGCTGCCACGTCAGCATTCATTCTCTTTCCTA
TAAAATTCCCCACTCACCACCAAAACAGGGTTTTACTGTCGAATTGAATTCTTAAAAATT
CTCTTCTCAAAGCAGTTTTTCTTCTCATCTCTCACAAAATTCCTTCGATCGTTCATTTCA
AAAATGACAAAATCAAAGTCCTCTGCAAAACCCACATCAAAATCATCGAAAACAGCCTCT
CAAAAGGCGACCTCCACTGAAATTCCATTCAAAAAATCTCACAATCTCTTGGGTCTTCTC
ACAAAACCAGGAACCACAGATGTTTTCGATTCCATTATTACCATCATGGCAAAGTCAAAG
TACAAAACTTTGCTCACCGCCGATGCACCAATCTATTTGGCGACCCAAAGGGAGTTTTGG
AAAAATGCAACCCTTGAAAAACAAGGAGACATTGCAACCACCATTCACTCTTCTATAAAG
GGTAAACCTGTCCAAATCTCGCCACAATCCATCTCCGAAGTCTTTCAACTCGATGATCAG
GCAGGTAAAACTTCCTTCACTAAAAACGAGTTGCACATTGACTTCATTGAAAGAGGGTAT
GAAGCCACCATGATGAAGAAACTGACCTTAGAAAAAGGTTATTTTCCTCCTGCACCCAGA
TTCCTATTTCATACCCTCCTACTGTGTGTTTCAAACAAAACCACTTCTTTTAATGAGATC
CCTATAAAGATTCAAAATCTGGGATATGCAATTCTTCAAGAAGAAAATTATAACTATTCT
CGGGAAATCTTTAAAGATTTGGTTAATAATGTTGAAACCAAATCATTCTTACTGTTTCCA
AGGTTTTTAAGTTACTATTTTGAAAAGAAATTCAGTAAGGATGATTTAGCTTTAATAAAC
CAAGGTGAAATAACTGTAATAAACTGCCTAACATCTGAAACTTTTTCACGAATGTTAGCA
CCTTGCAAAATACAAGCAGGGGTACCTGAGCAGAATTTAGCAGCTACCACTGCTCCTCAG
GTATCTGCTGCTGAGCCTACTGCTCTAGGTGATCAAAGCAGCAGACCAACTGTTTTGAAA
CCCACACCTA
>novel#fam18-46
GTTGGGATTGAACCCTATCAGAGGAACAGATAATGTAAAGCCAAAACTGGATCAGCTCAG
TGGATTTAGAATAAGCAGATGCTGATATACATATCTCTCCCCTTGAAAGTGATTACAACA
ACTGATGACCTCCTATTTGTTGAACTTACTAACTGTTGACTAATAACTGCTGCTCAATCA
AAGATCTGATGAAGACTCAAGTCCTGCTGATTCAATCTACTGCCTTGAGTCAAGCACTGC
TGATCCGGATAAGTGTTGCTGGGTTCACAGCAGTAGAAGGTTGCAGCAGTAGTTCTAAAG
TCTGTTTGTAATAGAATGTAATAGCAGTAGTTAACACAAGCAGTGTCTGTGTAGATCAGA
GGTTAGAGTTTGTTAGGAGGTTAGATGTCACTTTCATGGTGACGTCAGCTAAAGATGCTC
AGTAGTTTGCAAGTGCTTATAAATAGTACACTACTTTGTACTGTTCTATCAGCTCTTCAC
ATCATTCGTCTTCTTTGCACGAACAAACTACTGAGCTCGGGCTGAGGGGGAGTTTGCATT
CATACATCATCATTGTAATCGTGTTTGAAATAAATTCAATCATTCGGTTCTTTGTGTAAA
GATGTTTGATTAAAGTATTACTCTCATTTGATTGTATGCAAAGTTTGTTATCATTTTAAT
TCCGCTGCACAACTCATCCATTTTCCATTTTAACTTCAAACAAAAATACAATCAAAAGGA
AACTCAGATCCAACAT
>novel#fam18-123
GTCTGCCATAACCACTGATTGTTCAAAAGTCTGCTCTACATCAAAAAGTCTGCCCATTGC
TGAAAGGCAACCTCTGTTCTCTCATTCCTTGATAACCACTGTTGTTCAAAAGCAGTGTCT
TATCCACTGATATGCTATCTACTGATAGTAAAAATCATCCACTGCCCCCTTTCCACTGCT
TTCATCAGTTGCTTTCATCCAAAGTATTGTCCTTCATCTTCACCAGTGGTTGTCACGTGG
GCAGTACATAGTGTCAGACTTTTTGTAACGGCTGCCACGTCAGCATTCACTATCTCTCCT
ATAAAACTCCCCACTCACCATCCAAACAGGGTTTTACTGTCGAATTGAATTCATAAAAAT
TCTCTTCTCAAAGCAGTTTTTCTTTCCATCTCCCACAAAATTCCTTCGATCAATCGTTTC
AAAAATGACAAAATCGAAGTCATCTGCAAAACCCACATCAAAATCTTCGAAAACAGCCTC
TCAAAAGGCAACCACCACTGACATTCCATTCAAAAAATCTCACAATCTCCTGGGTCTTCT
CACAAAACCAGGAACCACAGATGTTTTCGATTACATTATCACCATCATGGCAAAATCAAA
GTACAAAACTTTGCTCACAGCCGACGCACCCATCTACTTGGCAACCCAAAGGGAGTTTTG
GAAGAATGCAACCCTTAAAAAACAAGGAGACATTGTCACTGCAATCAAATCTTCCATAAA
GGGTAAAGCTATCCACATTACACCACAATCCATCTCCAAAGTCTTTCAACTCGATGATCA
GGCAGGTAAAACTTCCTTCACCAAAAACGGGTTGCACATTGACTTCATTGAAAGAGGGTA
TGAAGCCACAATGATGACGAAATTAACTTTAGAAAAAGGTTATTTTCCTCCTGCACCAAG
ATTTTTATTTCATACCTTCCTAGTATGTGTTTCAAACAAAACCACTTCTTTCAATGAGAT
CCCTATAAAGATTCAAAATCTGGGATATGCGATTCTTCAAGAAGAAAATTATAACTATTC
TCGGGAAATCTTTAAAGATTTGGTTAATAATGTTGAAAGCAAATCATTTTTACTGTTTCC
AAGGTTTTTAAGCTATTATTTTCAAAAGAAATTCAGTAAGGATGATTTGTCTCTAATAAA
CCAAGGTGAAATAACTGCAATAAACTGTCTAACATCTGAAACATTTTCACGTATGTTAGC
ACCTTGCAAAACACAAGCAGGGGTACCTGAGCAGATTTTAGTAGCTACCACTGCTCCTCA
GGTATCTGCTGCTGAGCCTACTGCTCTAAGTGATCAAAGCAGCAGAACAACTGTTTTGAA
ACCCACACCTACCAAACCAAAAAGGCCATCCAAAAAGAAAAATCAAAAACCCTCCAAACC
AATCAAAAAGGCAACTCTGGCAGATGAGATACCAGAGTTAATGCCTGTGACAACACAAAT
GTCACTAGAAACCACTGCTGCTTCTTCCTCACAGCAGTTGGTACAAATATCTCAACCCAT
AACCATAACTCCTCCTGCTTCTTTACAAAAAGGACAGGTTGTACACAAAGGGCCACCACA
TCATGATGCTCAGGATACACTCGTCTCCATCATCCACAGCTCAATGCCCGGAGCAACTCC
GCCTTCTAAACCCACCATCACATCCTCAATTCCACCAAAAACACAACTACTGTTGGATGC
AATTGACTTGAACCAGACACTATCCAGTCCTTCTCAATCACCTGTCAATGAGAATATACC
TCAACAAATGACTGAGCCTGCTGTATCATCCATTTCTAACCCACCAACAAAACCTGAGGA
GGTTACACCCATCGAGTTACAAGTAACTCTTTGTGGTAATCCAAGTGAAGCAGCCATTAC
AACTGTTGAACCTATAGTTTTACAGTTGGGCAGTGGTTTCATTAATAAGACTTCCTTGGA
GGCAATTCCTTACATAGCACCTCTGCCAACCACCAGTTGATTTATATATCCAACTGGCAT
CATCAAAAGGTTGTCAAGTGTTGAAGGAAGAAGACCCCAGTACCAAGAAAAAGGGGTATC
AGTGGTTAGTGTTTGGAATAAATTCCCTACATCTGCCACTGATAAAACCACTGTTAGTGG
GAAATCAGATGATCCCATTAAATTGGGTGATGATTTAAAGTACCAGAAATTGACGGATCG
TGTTGAGAAACTTGATAACTCTGTTGCAGAGCTCAAAACTATGCTCCAGCAGTTGTTACA
GGTACAAAAGGTACAATCCACTGCTGTTCCACCTCAAGCACCTGCTCTACAACAAGCACC
TGCTACAAATGAGCTCTGGAATCTCTTTCAACCTTATCTCCATCATCAGGCACAACTGGC
AGATCAGCAACATGAAAAACATGTTCAACAGCTGAGAAATGCTATGGAGTCTAGGTTCAA
AGACACTCAGGCTGATCTAAAGGCTTTCAAAACTCAGATCCTGCACACCACTGGCACTGC
TCCTCCACCAGTATTCTTCATTGATCAACTCCCTGAAGATAATGCCAAAAAGGGGGAGAA
AATTCAAGAATGGAGAAGAAAGGGAATAACTGATGGTCTTTACCTTGCACCAGAAAATTC
AAATATGACCAAGCAGATCCCTTTGCCAGATGGCAGTAAGAAAATTGATGAGACTACAAA
TGCACTTGCAGAAGCACTTGCTTGTGTAAAAAGGGATAGAGAGACCAAAAAGAAAGCCAA
GGTGGATTATCCGGATCAGGGTACTTCAGGGTCAAGAGATGATGAAAATCTTTTTGATGA
AAAGAAGAAGCCTACTAGAAAAGTAAGGCAACCCAAATCCATTCCGGTCAGGCGTTCAAA
GTCTGTTCAAAAACCACCTCCCAAAACAAGTGTTGTAACCTCTGTTGTATCAACTGCTGT
TGGTACCTCAGTAGTTTCAACATTTGCCCTCACTTCGACACACACCACCTTAACACACAC
TTCATCTACTGCTTTACCATCATCACCACCAAAATCACAATCACCTCCTGTCAAAAGGCA
GAAGACAGCAGATGTTAAAACATCTGTTGTAAAGACAACAGTGGTTGGAACACCAGTTGT
TTCAACAGCTGTTAGTCTATCACAAACCACTGCCACTACAACCATCTTTCCATCCAAAAC
ATCATCAGTCCCTCCTCAAATAAAGAGGAGGAGGCTAACTCCTAAAGATGATGTCACTTC
ACCACCCCAAACATCTTCAAAACCTTTAGCTCTTGTCAATATACCAAAACCAGTTCCACT
TTCTTCTGTTCCAATGCACAAACCTTTACCTCCTGCAGGTGCTCAATTTCCTCTTGAACT
AGAAGCTGTCAGAGAAGAGATAAAATCCTTCTATACTGAGGATGACCCTGCCAAAAGGAG
TTTGCCCTCAATCAAAGGATATCCATGGCCCAAAAACATTGATGAATATTTGAAGATAAA
GGCCAAACAAGCAGAGGATATCTCACAAAGAAACTCACAAGGGAAATCTGACAAAGAAGT
TTCAAGATACTACCAATATCTGCTTACACAAGTTAATTCCCTGGAACGTTTTGCAAAGAA
TGTTAGTCAACAAATTTCTGAAAGAGCAGCTGAAACTCTGAAGAAAGACTACATTGAAAG
CATCATGTTTTACAAGAAATACAAAAGAGAGAGACACATGTACAAAGAGTGGACTGTTCC
TGAATTTGAAGCTGAAGCAGCTAGAATTCAAGATATGATAAAAAGGAAAGTGACTCACAC
TCCTCCTGATTGGGCAAGGTTTAAAAAGAATGTACCTGAAAAGCAGTTGGAACTAAAAAG
AATGAAAGAAGAATTGGTGGTTGCTGAATTCGGAACCAAAAGACAAGTTGCTAGATGGAA
GGAAGATTTGGTCAGGTCAACCTACAAAAGGTTGGAGGAATTAAGGAAGAAAGATCCTAA
AATCCCTCAAAAACCTGACTACCCTGAAACAGCGGTTTCAAAAGGACCATCAAAGCTGCA
AATCAGGAGATCCACTGCTCCAGCTGGTACTTCCTCTTACAAAAGGAGGAGACAAAGCCA
GTTAGGAGTTGAGACAGTTCAAGATATTCTTACTGGCAATGCTGTTGTAAAAGAAGGCCT
GTTAAGAAAGTTTAAAGAAGAACTTGAACAAGAAAATTCTGCTCCCACTGCTCAGCCAGT
GATGAACCGGCCAGCCTCTCCAATTCTGCAAATAAGCATCTCCCAAGAAACCCACCAGGC
TCAAAAATACAAAAGTGGGCAACTGACAAACAGACCCGCGTATTGACTTTGCTCAGGTCT
GGTGGAGAAATGAAGATAATATCAAGGGAACAAGCTCTTGGCCTGAGTCTTGAAGATTTG
CAGGATCTCCTTGATCTTCCACTTAGCAGGGATGATGAAGATACAGATGCCATTAACTTT
GAATTGCAATTTAAAGGCCAGATAAGGGAGCTGTTGATGAGGCAATAAAATATCCACAAT
AATGTAGAGTTTTGGCATTATCTATTCCAGGGGGAGATTGTTGGGATTGAACCCTATCAG
AGGAACAGATAATGTAAAGCCAAAACTGGATCAGCTCAGTGGATTTAGAATAAGCAGATG
CTGATATACATATCTCTCCCCTTGAAAGTGATTACAACAACTGATGACCTCCTATTTGTT
GAACTTACTAACTGTTGACTAATAACTGCTGCTCAATCAAAGATCTGATGAAGACTCAAG
TCCTGCTGATTCAATCTACTGCCTTGAGTCAAGCACTGCTGATCCGGATAAGTGTTGCTG
GGTTCACAGCAGTAGAAGGTTGCAGCAGTAGTTCTAAAGTCTGTTTGTAATAGAATGTAA
TAGCAGTAGTTAACACAAGCAGTGTCTGTGTAGATCAGAGGTTAGAGTTTGTTAGGAGGT
TAGATGTCACTTTCATGGTGACGTCAGCTAAAGATGCTCAGTAGTTTGCAAGTGCTTATA
AATAGTACACTACTTTGTACTGTTCTATCAGCTCTTCACATCATTCGTCTTCTTTGCACG
AACAAACTACTGAGCTCGGGCTGAGGGGGAGTTTGCATTCATACATCATCATTGTAATCG
TGTTTGAAATAAATTCAATCATTCGGTTCTTTGTGTAAAGATGTTTGATTAAAGTATTAC
TCTCATTTGATTGTATGCAAAGTTTGTTATCATTTTAATTCCGCTGCACAACTCATCCAT
TTTCCATTTTAACTTCAAACAAAAATACAATCAAAAGGAAACTCAGATCCAACA
>PRSiTERT00100078#fam18-13049
GTTGGGATTGAACCCTATCAGAGGAACAGATAATTAAAGCCAAAACTGGATCAGAGCAGT
GGATCCTGAATAAGCAGATGTTGATATACAAATCTCTCCCCTTAATAGTGATTACAACTA
CTGATGACCTCCTATCTGCTGATCTTGCTAAACTGCTGACCCATAACTGCTGCTCAACTA
AAGATCTGATGGAAGACTAAAGTCCTGCTGATTCAATCTACTGCCTTGAGTCAAGCACTG
TTGATCCGGACAAGTGCTGCTGGGTTCACAGCAGTAAAAGGTTGCAGCAGCTGTTCTAAA
GTCTGTTTTGTAATAGAATGTATTAGCAGTAGTTAACACAAGCAGTGTCTGTATAGATCA
GAGGTTAGAGTTTGTTAGGAGGTTAGATGTCACTTTCATGGTGACGTCAGCAAAGATGCT
CAGTAGTTTGCAAGTGCCTATAAATAGTTCAGTACTTTGTACTGTTCTATTAGCTCTTTG
CATCATTCGTCTTCTTTGCACGAACAAACTACTGAGCTCTGGCTGAGGGGGAGTTTGCAT
TCTTATATCAATCATTGTAATCGTAGTTGAAATAAATTCAATCTTTCGGTTCTCTGTGTA
AAGATGTTTGATAAAAGTATTACTCTCGTTTGATTGCAAAGTTTGTTTTCATTATAATTT
CCGCTGCACACTCATCCATCTTCATCTTATTTTCAAACATACAATACAATCAAAAACAAA
CTCAGATCCAACAATTGGTATCAGAGCTTGGACAGTCAAACTTGATTTAACAATCATTTT
GACGTAAATAGTTCAGCTCAAAACAGTTGATACTGATCGTTTGTTCGTCGTTGAAAAACA
GAGTAAGGATTAATCACCATTAAAGTTGATTTCTCAGTACCTGTAAAACAATAAGAATGA
CGTCACAATCTCAGGACGATAAAAACAACATTGGTTCTCTTTTTAAACCACCTATGCTAA
AAAGAAATGAGTACAACATCTGGCAGAGGAGGATGGGTCACATCCTTGCTCAACAAAGCA
CAGGTTGTTGGAAGTCTGTCATCTTTGGTCCTCATGTTCCTACAGTGCCAAGCGCTGAAG
ATGCTAAAAAACAAGTTCCATAACCTGTTGAAAATTATACTGAAACGGATTATCAAAAAT
TTGAACTAGATGCTAAAGCGTTTAGTATCATAGCATCAGCGCTGCCCAACGAAATATATG
CTGGATTGTTACATTGTGACAATGCCAAAGAGTTGTGGGACGCACTTAAGGAACAATTTG
GAGGTACCGAAGAAGTCATATAAAACAATAGGGAAATCCTGAACCAACAGTATGAAACAT
TTTGTCATGTTAAAGGTGAATCACTGACGCAACAATTTGAGCGTTTCAGTTGTCTCATCA
GTGAACTGAGGCTTGTTAAAACCACTTTTACAAACTCAACTCAAAACAGCAGGTTCCTCA
GGTCACTGCCAGAAAAATGGGACACAATAGCTTTTGTCACCCGAAATTCACCTGAGTTCA
AGGATCTGACCTTGACCCAACTCCATGGTCGACTCCTGACCTACGAAAGGGAGTTGAACC
AGAAAAGGAAGTTACAAGAGTCAGGGAAAACCGTTGATGATTATTCATTCGGTAACACTG
CTCTTCTGGGTCAAGAAGAATCTGGTGGTAGTGGTAAGGATCAGGGTTATGATCACTTCA
TTGACATAACTGCTGGTGCAAATTTTAACAACCCTGATCCTCACTCTACAGGTTATGCAT
TCACTGCCAATGAAAACCAGATGTCAGACAATTTAAGCTTTGGACTCAATGATCTACAGC
ATTTCGACCCCACTGATCTAGAGGAAATGGACATCCTGCACCAACTGGCCTTGCTAAGTG
TTAGAACTAGCAAGTTTTATAAGAGAACAGGGCGAAAATTCCCAGGGTTACATGGGAATC
TAAGGGTTGGGGTTGGATAAATCGAAAATCAAGTGTTATAAGTGTAACAGGTTAGGACAT
TTTGCTAGAGAGTGTAGGAGTCAAACAACTGGTCCCATAATCACTCACCCTAGTTCAAAT
CCTAGACCTCAAAATCAAAACACTGTGCACTATGCCCAATATGCCCCAGCAGCACATGTG
AACACTGCTCACTATGCTGTTGCTCCTGTGCCAGTGCATTATGTCCAAACAGCTGCTCCA
CATATCCAATATGTTCAAACCCCTGCTCCCCAGGCACAAGTGCAACCTGCACCACAAACC
ACTGCTCCAGTAGCAAAACAACCAGATCAACAAAGTTTCTTTACTCAAGAATTTGTTGAC
TGGAGCAGTATGCCTGAAGACCTCAGTGATGAAAATTTTGCACTCTATGCTTCTAATGTT
TCTTCTCATGATGAATTTTGTTTGATGGCATAAGAGTCAATACAGGAGGGGGTTGAATCT
GAAGAGGAACAACTGGCCTCTGAAACAGTGGATGAGGTGATTGAAGAAGTGGTTACTGCT
GTGGCAAATGAAGTACTGTTGGAAGAAAGTTCAGGCACCCTGATTGAACCACTGACAGAT
CCATGGTCCGAAGAAGAAAAGACAGGTGAGATAGAAGAGAGAGCTGAAGATGAGGAAAAT
CCTAAATGTGATTGTGCAATGATGGCTGCTGCAAAGGTATCACCTCAAGTTCTTGAAAAA
CTGTGTTCTGACAATTGCATTATTGCTTTTGCTAACATCAAAGAGGTGAATGAAAACCTT
CGTGATAAAATCTTATCTGATGAAGTCATATTTGAAAGGTCTCTAAAAGAACTTAAAAAC
AAATTGGCTGAAAAAGAGAAAGAGATTTGCAGCATGAAAGAAGAGCAAAGCATAACCAAA
ACCCAACTCCAAACATTGATAGAAAAATACCAAGGTTGCAAAAAAGGAGTTAGAGTCCAC
CCAGATCACATGTGAGAGATGGGTGGAATCATGCAAAGGGTATGAGGTTATGCTTGAGAA
ACAGATAAAAAGCAATGTGAAATTTGGGGTTGGTTATAGAAAACATGATGATGAAAACAC
TGCTTTTGAAAAATCTGTTTCAACCACTGATGTAACTACTGAGTTAATCCCCACAAACAA
GAATGGCCAAGAAGTGAAAATCACTGACAAACTTGGTAACAAAATCACACTTGACAGACC
AATGGGTCCCTCTGCTTTTGAGGAGATTGAAAATCATCAATTTAAACCAAAATGGTCTGA
TGAGTGTGATATTCTTGAAAATTTCAAGCCAATGGACTTTACATCAACTGATGGTGTTAA
AGCTCCAAAAGCTAAAGTCATTCCTCTTAAGGACATCCCAGCAATGGTTAAAACCTCTGC
TGCAAAGGAGTCTGAAAAGAGGAAGAAGAAAGAAAAAATTGATAACTTGTTTTGTGAATT
CTGTGAGAAAAGGAACCATCTAACAAAAGATTGTTTCCACTTAAAAGCTTATGATATAAA
CAAAACAAGTGTCATAGTTTCAGCTGAAAGCTGCATTGTTTGTGGTAAAACAAACCACAA
AACTCAAGCATGTGTGTATCTCAAAAACTTTGACATCAAAAAGAATGAGTACCTTGCTAA
AACATCCTTGAGTCCATCAGCATCACCATCGGTCAAATTCACCAAGAAACAACCACTGTT
TGTGCCAGTTCAAACAGCTGTCACAAAACAGCTGAACCAAACATCTGTCAAAAGAGATGT
TCAGGTTACTGATGCACTTCCTGCCAATCAGTTCAAAAAGGGCAAGGAAAAACAGTCTTA
CCAAAGGATTCCACACGTTTATGAGGTCTACAAAAAGCCCTCTAAACCCAGAGTGAATAG
GCATCCTTTTGGTTATCAGCAGGTGATTGGTCAAGACCCCCAACAGTGGTTAGCAAGAAA
CAGTACTAAAACTGTCCAAACCCCTGACTTAACCACTGCTCATCACACTGCATCCGTACC
AAACACTGCTGAATCCCCATCCAAAGCCCTGTTGGCTTTGGAGCCCTTAATGAACTAATC
CTTTTACTTCATGTGCAGGGAGCTTCTGCATGCTTTGATAGTCTTTGGTATGTAGATAGT
GGAGGCTCCAGGCACATGACAGGATGTAAAGCCCTCCTCAAAGACTTTAAAATCCATGGA
GGGGGTGATATATCCTTTGGAAATAATAGTAAAGGGAAAGTTCTGGGGTCTGGAACAGTG
CAATCTGGTAATGTAAAATTTGAAAATGTCAATCTAATAGACAATCTGAAATTCAACCTT
CTGAGTGTATCTCAAATGAGTGACAAAGGGTTTGGGTCATTATTCACAAAAGATTGTTGT
AGGATTGTTGGACCAGAAATGGTCAAAAAGATTGAAGCAATAATCAAAAATGGTCAAACT
AAACTTGTTGCTCAAAGAAGTGGCAATGTTTATGTTGTTGACATGTCAAAAGAGTGTCCC
AAAGCTGATGCCTGCCTGTTCTCAGCTGCCTCTAACAAAGAGACAGAACTTTGGCACAGA
AGATTGGGGCACACAAATCTTAAGATAATAACTGAAATTTCAAAAAATGGTTTGGTGAGA
GGCCTACCACAAAAATTGTTTTCATGTCCTGAACATTGCATTTCCTGTTTAAAAGGAAAA
CAGCATAAAAGTTCTTACAAGTCCATTGAAGAGTCCAAAACAACCCAATGTTTACAAATG
CTACACATGGATTTGTTTGGCCCAGTTCAAGTCATGAGCCTCAAAAAGAAAAGATATTGT
TTGGTTATAGTTGATGACTTTTCTAGGTTTACATGGACTTTCTTTCTGCACTCTAAAGAT
GAAACTGCAGGCATTTTGCAAGACTTTGTGACACAGGTTGAAAAGCAATTTGACCTTCCA
GTGAAAAGCTTTAGGAGTGATAATGGCACAGAATTTAAAAAAAAGGAGTTGGATGCCTTC
TGTGTGAAGAAAGGGATTGTAAGGCAGTACGGCATCCCTAGAACACCAGAGCAAAATGGG
GTGGTTGAAAGAAAGAACAGAACCTTGATTGAGGCTGCCAGAACTATGCTTGCAGATTCA
GGTTTGCCATTAACTTTCTGGGCAGAGGCAGTAAACACTGCTTGCTATGTCCAGAACAGA
GTTTTAATAAACCCCAGGCACAAAAAGACTGCCTATGAAATTCTGTATAAAATCAAACCG
CTGATCTCATACTTCAAAGTGTTTGGCTGCCCATGCTTTATTTTGAACTTAAAAGATTCC
ATTTCAAAATTTGCAGCCAAAATTGATTGTGGTTATTTTCTGGGATACTCAACCATTGCC
AAGGCCTACAAAGTGTTCAATGCACGGACCAAGGTAGTGGAGGAGACCTTGGATGTAAAG
TTCAATGAACTTTCATTAATGAAAATCCCAGCAAATCATGCCGATCTGTTTGATCTTGAA
AAATTCACTTTTGAAAATACTGCTATCAAGACTAACAGTGCAGGTCCATCAGAGGATACA
TCACCAGACTATGGGTATGAAATCATCATCCCTCAAAGGTCTGCCACAAAGGGAAAAGCA
CCAGTTGTTCAAAACAGCTGCCAAAGCTCAACCACTGCTACCTCAACAGTTGTTGACCAA
AGTAGCCCATCTACCACTGCTTCCACATCCTCAAACACTACTGACAAAAGTCCTCAAACA
GTGGATAAAAGTCAGCAGTGGTCCACTCCATTACCACCCATTCCACCACCTTTTGAAGCC
ACTGCGGGGTCATCAAAGTCACCAGCAGTGGTTAGCTCAGATGATACACATTTGCAGCCT
TCACCAACAAATGCCATCATACCATACCAAGGAGATTTAATCTTCTTGAGATCTCATCCA
CCTGATCAAATCATTGGCAACATCAATGAAGGGGTGCTCACAAGAAGCCAAACCCAAAAC
ATTTGTCTTTTTGCTGGCTTTCTATCACTCCATCAGCCAGTCAAGTACCAAGAGGCACTA
AAAGACAACATTTGGGTAGAAGCCATGCAAGAGGAGCTCCAACAGTTTAAAAGACAACAA
GTATGGGAGCTTGTACCACTGCCAAAAGAGGTTAGTCCCATTGGCACAAAGTGGGTCTTC
AAGAACAAAACAAATGAAAGGGGCATTGTTGTCAAGAACAAAGCCAGGCTTGTGGTTCAA
GGTTACAGACAGGAAGAGGGGATTGACTATGATGAAACATTCGCCCCTGTTGCAAGATTG
GAAGCTATCAGACTGTTCCTGGCCTTTGCTGTCAACCACAACATGAAGGTGTTTCAGATG
GATATCAAAAGTGCTTTCCTCTATGGTACATTGCAAGAAGAGGTGTATGTATGTCAACCT
CCAGGCTTTGAGGATCCATTTTATCCTGATCATGTCTACAGGCTAAACAAAGCCTTGTAT
GGCCTGAAACAAGCACCAAGAGCCTGG
>novel#fam18-14175
TCTGCCATAACCACTGATTGTTCAAAAGTCTGCTCTACTTCAAAAAGCCTGCCCACTGCT
GAAAGGCAACCTCTGTTCTCTCATTTCTTGATAACCTCTGTTGTTCAAAAGCAGTGTCTT
ATCCACTGATATGCTATCCACTGATAGTGAAAATCATCCACTGCCCCCTTTCCACTGCTT
TCATCAGTTGCTTTCATCAAAAGTACTGTCCTTCATTTTCACCAGTGGTTGTCACGTGGG
AAGTACATAGCAGTCAGACCTTTTGTAACGGCTGCCACGTCAGCATTCATTCTCTTTCCT
ATAAAATTCCCCACCCACCACCAAAATAGGGTTTTACTGTCGAATTGAATTCTTAAAAGT
TCTCTTCTCAAAGCAGTTTTTCTTCTCATCTCTCACAAATTCCTTCGATCATTCGTTTCA
AAAATGACAAAATCGAAGTCATCTGCAAAACCCACATAAAATCATCGAAAACAGCCTCTC
AAAAGGCAACCTCCACTAAAATTCCATTCAAAAAATCTCACAATCTCCTGGGTCTTCTCA
CAAAACCAGGAACCACAGATGTTTTCGATTCCATTATTACCATCATGGCAAAATCAAAGT
ACAAAACTTTGCACACCGCCGATGCACTAATCTATTTGGCGACCCAAAGGGAGTTTTGGA
AGAATGCAACCCTTGAAAAACAAGGAGACATTGCAACCGCCATTCACTCTTCTATAAAGG
GTAAAACTGTCCAAATCACGCCACAATCCATCTCCGAAGTCTTTCAACTCGATGACCAGG
CAGGTAAAACTTCCTTCACTAAAAACGAGTTGCACATTGACTTCATTGAACGAGGGTATG
AAGCCACAATGATGAAGAAACTAACCTTAGAAAAAGGTTATTTTCCTTCTGCACCCAGAT
TCCTATTTCATACCCTCCTACTGTGTGTTTCAAACAAAACCACTTCTTTTAATGAGATCC
CTATAAAGATTCAAAATCTGGGATATGCAATTCTTCAAGAAGAAAATTATAACTATTCTC
GGGAAATCTTTAAAGATTTGGTTAATAATGTTGAAACCAAATCATTCTTACTGTTTCCAA
GGTTTTTAAGTTACTATTTTGAAAAGAAATTCAGTAAGGATGATTTAGCTTTAATAAACC
AAGGTGAAATAACTGTAATAAACTGCCTAACATCTGAAACCTTTTCATGAATGTTAGCAC
CTTGCGAAACACAAGCAGGGGTACCTGAGCAGAATTTAGCAGCTACCACTACTCCTCAGG
TATCTGCTGCTGAGCCTACTACTCTAGGTGATCAAAGCAGCAGACCAACTGTTTTGAAAC
CCACAACTACAAAACCTAAAAAGCTTTACAAAAAGAAAAATCAAAAACCCCCCAATCCAA
TCAAAACGGCAACTCTGGAGGATGAGATACCAGAGTTAATGCCTGTGACAACACAAATGT
CACAAGAAACCACTGCTGCTTCTTCCTCACAGCAGTTGGTACAAATATCTCAACCCATAA
CCATAACTCCTCCTGCTTCTTCACAAAAAGAACAGGTTGTACACAAAGGGCCACCATATT
ATGATGCTCTGGATACACTCGTTTCCATCATCCACAGCTCAATGCCCGGAGCAAATCCAC
TTTCTACACCCACCATCACATCCTCAATTCCACCAAAAACACAACTACTGTTGGATGCAA
TTGATTTGAACCAGGCATTACTCAGTCCTTCTCAATCACCTGTCAATGAGAATATACCTC
AACAAATGACTGAGCCTGCTGTATCATTCTTTGCTAACCCACCAACACAACCTGAGGAGG
TTACACCCATTGAGTTACAAGTAACTCTTTGTGGTAATCCAAGTGAAGCAGCCACTACAA
CTGTTGAACCCACTGGTTTACAGTTGGACAGTGGTTACATCAATAAGACTTCCTTGGAGG
CAATTCCTTTTATAGCACCTCTGCCAACCACCAGTGGATTTATTTATCCTACTGGCAACA
TCAAAAGGTTGTCAAGTGTTGAAGGAAGAAGACCCCAGTACCAAGAAAAAGGGGCATCAG
TGGTTAATGTTTGGAGTAAACTCCCTACTTCAACCACTGATAAAACCACTGTTAGTGGGA
AATCAGATGAGCCCATTAAATTGGGTGATGATTTAAAGTACCAGAAATTGACGGCTCGTG
TTGAAAAACTTGATAACTCTGTTGCAGAACTCAAAGATATGCTCCAACAGCTGTTACAGG
TACAAAAGATACAATCCACTGCTGTTCCACCTCAAGCACCTGCTCTCCAACAGGCACCTG
CTACAAAAGAGCTCTGGAATCTATTTCAACCTTTTCTCCATCATCAAGCACAAATAGCAG
ATCAGCAACCTGAAAAACATGTTCAAGAGCTGAGAAATGCTATGGAGTCTAGCTTCAAAG
ACAATCAGGCTGATCTAAAGGCTCTCAAAACTCAGATCCTGCACAACTCTGGCACTGCTC
CTCCACCAGTATTCTTCATTGATCAACTCCCCGAAGATAATGCCAAAAAGGGGGAGAAAA
TTCAGGAGTGGGGAAGGAAAGGAATAACAGATGGTCTCTACCTTGCACCAGAAAATTCAA
ATATGACCAAACAGATTCCTTTGCCAGATGGGAGTAAGAAAATTGATGTGACCACAGATG
CACTTGCAGAAGCACTTGCATGTGTGAAAAGGGATAGAGAGGCCAAAAAGAAAGCCAGGG
TGGATTATCCGGATCAGGGTACTTCAGGGTCAAGAGATGATGAAAATCTTATTGATGAAA
AGAAGAAGCCTACTAGAAAAGTAAGGCTACCCAAATCCATTCCGGTCAGACGTTCAAAGT
CTGCTCAAAAACCACCACCTAAAACAGCTATTGTAACTCCTGTTGTATCAACTGCTGTTG
GTACTTCAGTTGTTTCAACATCTGCTCCCACTTCAACACACACCACCTCAACACACACTA
CATCCACTGCTTTACCACCATCACCACCAAAATCAAAATCACCTCCTGTCAAAAGGCAGA
AGACAGCAGTTGTTATAACTTCTGCTGTAAACACAACAGTGGTTGGAACACCAGTTGTTT
CAACAGCTGTTAGTCTATCACCCACCACTGCCACTACAACCACCTTTCCATCCAAAACAT
CATCAGTCCCTCCTCAAATAAAGAGGAGAAGGCTAATTCCTAAAGATGATGTCACTGCAC
CATCCCAAACATCTTCAAAACCTTTAGCTCTTGTCAATATACCAAAACCAGTCCCACTCT
CTTCTGTTCCAATGCACAAGCCCTTACCTCCTGCAGGTGTTCAATTTCCTCTTGAACTAG
AAGCTGTTAGAGAAGAAATAACATCTTTCTATACTGAGGATGACCCTGCCAAAAGGAGTT
TGCCTTCAATCAAAGGATATCCCTGGCCCAAAAATATTGAAGAATATTTGAAGATAAAGG
CCAAGCAAGCAGAGGATATCTCGAAAAGAAACACACAAGGGAAATCTGACAAAGAAGTAT
CAAGATACTACCAATATTTGCTTACACAAGTCAGTTCCCTAGAACGTTTTGCAAAGAATG
TCAGTCAACAAATTTCAGAAAGAGCAGCTGAAACTTTGAAGAAAGACTACATTGAAAGCA
TTATGTTTCACAAAAGATACAAAGGAGAGAGACACATGTACAAAGAGTGGACTGTTCCTG
AGCTTGAAGTTGAAGCTGCAAGAATTCAAGACATGATAAAAAGGAAAGTCACTCACACTC
CTCCTGATTGGGCAAAGTTCAGAAAGAATATACCTGATAAGCAAATGGAACTGAAGAGAA
TGAAAGAAGAACTGGTTGCTGCTGATTTTGGTACAAAAAGACAAATTGCTAGATGGAAAG
AAGATGTGGTCAGGTCAACCTACAAAAGGTTGGAGGAATTAAGAAAGAAAGATCCAAAAA
TTCCTCAAAAACCTGACTATCCTGAAGCAGCGGTTTCAAAAAGACCAACAAAGCTGCACA
TCAGGAGAGCCACTGCTCCATCTGGCAATGCCATCTACAAAAGAAGGAAACAAAGCCAGT
TAGGAGCTGAAACTGTTCAAGAAATCCTTACTGGAAATGCCATTGTAAAAGAAGGCTTGT
TAAGAACGTTAAAAGAAGAACTTGAACAGGAAAACTCTGCTACCACTGCTCAGCCAGTGA
TGAACAGGCCAGCCTCACCAAATACTTCTGCAAATAAGCATCTCCCAAGAAACCCACCAG
GCTCAAAAATACAAAAGTGGGCAACTGACAAACAGACCTGCGTATTGACTTTGCTCAGGT
CTGGTGGAGAAGTGGAGAAAATATCAAGGGAACAAGCTCTTGGCCTGAGACTTGAAGATT
TGCAGGATCTCCTTGATCTTCCACTTAGCAGGGATGATGAAGATACAGATGCCCTTGACT
TTGAATTACAATTTAAAGGTCAGATAAGGGAGCTGTTAATGAGGCAATAAAATGTCCACA
AATAATGAAGGGTTTTGGCATTATCTGTCCCATGGGGAGATTGTTGGGATTGAACCCTAT
CAGAGGAACAGATAATTACAGCCAAAACTGGATCAGAGCAGTGGATCTTGAATAAGCAGA
TGTTGATATACAAATCTCTCCCCTTGAAAGTGATTACAACTACTGATGACCTCCTATCTG
TTGATCTTGCTAAACTGCTGACCCATAACTGCTGCTCAACTAAAGATCTGATGGAAGACT
AAAGTCCTGCTGATTCAATCTACTGCCTTGAGTCAAGCACTGCTGATCCGGACAAGTGCT
GCTGGGTTCACAGCAGTAGAAGGTTGCAGCAGCTGTTCTAAAGTCTGTTTTGTAATAGAA
TGTATTAACAGTAGTTAACACAAGCAGTGTCTGTATAGATCAGAGGTTAGAGTTTGTTAG
GAGGTTAGATGTCACTTTCATGGTGACGTCAGCAAAGATGCTCAGTAGTTTGCAAGTGCC
TATAAATAGTTCAGTACTTGGTACTGTTCTATTAGCTCTTTGCATCATTCGTCTTCTTTG
CACGAACAAACTACTGAGCTCTGGCTGAGGGGGAGTTTGCAATCACTCATCAGTCATTGT
AATCGTGTTTGAAATAAATTCAATCTTTCGGTTCATTGTGTAAAGATGTTTGATAAAAGT
ATTACTCTCGTTTGATTGTATGCAAAGTTTGTTTTCATCTTAATTTCCGCTGCACACTCA
TCCATCTTCATCTTATTTACAAACGTAAAATACAATAAAAAACAAACTCAGATCTAACAA
TTGGTATCAGAGCTAGAACAGTCAAATTTGATTTAACAATCATTTTGACGTAAATAGTTC
AGCTCAAAACAGTTGATACTGATCGTTTGTTCGTCGTTGAAAAACAGTGTAAGGATTAAT
CACCATTAAAGTTGATTTCTCAGTACCTGTAAAACAACAAGAATGACGTCACAATCTCAG
GACGATAAAAACAACATTGGTTCTCTTTTTAAACCACCTATGCTAAAAAGAAATGAGTAC
AACATCTGGCAGAGGAGGATGGGTCACATCCTCGCTCAACAAAGCACAGGTTGTTGGAAG
TCTGTCATCTTTGGTCCTCATGTTCCTACAGTGCCAAGCGCTGAAGATGCTAAAAAACAA
GTTCCAAAACCTGTTGAAAATTATACTGAAACGGATTATCAAAAATTTGAACTAGATGCT
AAAGCGTTTAGTATCATAGCATCAGCGCTGCCCAACGAAATATATGCTGGATTGTTACAT
TGTGACAATGCCAAAGAGTTGTGGGACGCGCTTAAGGAACAGTTTGGAGGTACCGAAGAA
GTCATAGAAAACAATAGGGAAATCCTGAACCAACAGTATGAAACATTTTGTCATGTTAAA
GGTGAATCACTGACGCAACAATTTGAGTGTTTCCGTTGTCTCATCAGTGAACTGAGGCTT
GTTAAAACCACTTTTACAAACTCAACTCAAAACAGTAGGTTCCTCAGGTCACTGCCAGAA
AAATGGGACACAATAGCTTTTGTCACCCGAAATTCACCTGAGTTCAAGGATCTGACCTTG
ACCCAACTCCATGGTCGACTCCTGACCTACGAAAGGGAGTTGAACCAGAAAAGGAAGATA
CAAGAGTCAGGGAAAACCGTTGATGATTATTCATTCGGTAACATTGCTCTTCTGGGTCAA
GAAGAATCTGGTGGTAGTGGTAAGGATCAGGGTTATGATCACTTCATTGACATAACTACT
GGTGCAAATTTTAACAACCCTGATCCTCACTCTACAGGTTATGCATTCACTGCAAATGAA
AACCAGATGTCAGACAATTTAAGCTTTGAACTCAATGATCTACAGCATTTCGACCCCACT
GATCTAGAGGAAATGGACATCCTGCACCAACTGGCCTTGCTAAGTGTTAGAACTAGCAAG
TTTTATAAAAGAACAGGGCGAAAATTCCCAGGGTTGCATGGGAATCTAAGGGTTGGGTTG
GATAAATCGAAAATCAAGTGTTATAAATGTAATAGGTTAGGACATTTTGCTAGAGAGTGT
AGGAGTCAAACAACTGGTCCCATAATCACTCACCCAAGTTCAAATCCTAGACCTCAAAAT
CAAAACACTGTGCACTATGCCCAATATGCCCCAGCAGCACATGTGAACACTGCTCACTAT
GCTGTTGCTCCTGTGCCAGTACATTATGTCCAAACAGCTGCTCCACAGATCCAATATGTT
CAAACCCCTGCTCCCCAGGCACAAGTGCAACCTGCACCACAAACCACTGCTCCAGTAGCA
AAACAACCAGATCAACAAAGTTTCTTTACTCAAGAATTTGTTGACTGGAGCAGTATGCCT
GAAGACCTCAGTGATGAAAATTTTGCACATTATGCTTCTAATGTTTCTTCTCATGATGAA
TTTTGTTTGATGGCATTAGAGTCAATACAGGAGGGGGTTGAATCTGAAGAGGAACAACTG
GCCTCTGAAACAGTGGATGAGGTGATTGAAGAAGTGGTTACTGCTGTGGCAAATGAAGTA
CTGTTGGAAGAAAGTTCAGGCACCCTGATTGAACCACTGACAGATCCATGGTCCGAAGAA
GAAAAGACAGGTGAGATAGAAGAGAGAGCTGAAGATGAGGAAAATCCTAAATGTGATTGT
GTAATGATGGCTGCTGCAAAGGTATCACCTCAAGTTCTTGAAAAACTGTGTTCTGACAAT
TGCATTATTGCTTTTGCTAACATCAAAGAGGTGAATGAAAACCTTTGTGATAAAATCTTA
TCTGATGAAGTCATATTTGAAAGGTCTCTAAAAGAACTTAAAAACAAATTGGCTGAAAAG
GAGAAAGAGATTTGCAGCATGAAAGAAGAGCAAAGCATAACCAAAACCCAACTTCAAACC
TTGGTAGAAAAATACCAAGGTTGCAAAAAGGAGTTAGAATCCACCCAGATCACATGTGAG
AGATGGGTGGAATCATGCAAAGGGTATGAGGTTATGCTTGAGAAACAGATAAAAAGCAAT
GTGAAATTTGGGGTTGGTTATAGAAAACATGATGATGAAAACACTGCTTTTGAAAAATCT
GTTTCAACCACTGATGTAACTGCTGAGTTCATCCCCACAAACAAGAATGGCCAAGAAGTG
AAAATCACTGACAAACTTGGTAACAAAATCACACTTGATAGACCAGTGGGCCCCTCTGTT
TTTGAGGAGATAGAAAATCATCAATTTAAACCAAAGTGGTCTGATGAGTGTGATATTCTT
GAAAATTTCAAGCCAATGGACTTTACATCAACTGATGGAGTTAAAGCTCCAAAAGCTAAA
GTTATATCTCTCAAGGACATCCCAGCAGTGGTTAAAGCCTCTGCTACAAAGGAGTCTGAA
AAGAGAAAGAAGAAAGAGAAAATTGATAACTTGTTTTGTGAATTCTGTGAGAAAAGGAAC
CATCTAACAAAAGATTGTTTCCACTTAAAAGCTTATGATATAAACAAAACAAGTGTCATA
GTTTCAGCTGAAAGTTGCATTGTTTGTGGTAAAATAAACCACAAAACTCAAGCATGTGTG
TATCTCAAAAACTTTGATATCAAAAAGAATGAGTACCTTGCTAAAACATCCTTGAGTCCA
TCAGCATCACCATCGGTCAAATTCACCAAAAAGCAACCACTGTTTGTACCAGTTCAAACA
GCTGTCACAAAACAGCTGAACCAAACATCTGTCAAAAGAGATGTTCAGGTTACTGATGCA
CCTCCTGCCAATCAGTTCAGAAAAGGCAAGGAAAACAGTCTTACCAAAGGATTCCACACG
TTTATGAGGTCTACAAAAAGCCCTCTAAACCCAGAGTGAATAGGCATCCTTTTGGGTACC
AGCAGGTGATTGGGCAAGACCCTCAACAGTGGTTAGCAAGAAACAGTACTAAAACTGTCC
AAACCCCTGACTTAACCACTGTCCATCACACTGCATCCATACCAGACACTGTTGAGACTC
CATCCAAAGCCCTGTTGGCGTTGGAGTCCTTAATGAACTAATCCTTTTACTTCATGTGCA
GGGAGCTTCTGCATGCTTTGATAGCCTTTGGTATGTAGATAGTGGAGGCTCCAGGCACAT
GACAGGATGTAAAGCCCTCCTCAAAGACTTTAAAATCCATGGAGGGGGTGATATATCCTT
TGGAAATAATAGTAAAGGGAAAGTTCTGGGGTCTG
>PRSiTERT00100078#fam18-1358
TGTTAGGATTGAACCTATCAGAGGAACAGATAATTAAAGCCAAAACTGGATCAGAGCAGT
GGATCCTGAATAAGCAGATGTTGATATACAAATCTCTCCCCTTAAAAGTGATTACAACTA
CTGATGACCTCCTATCTGCTAATCTTGCTAAACTGCTGACCCATAACTGCTGCTCAACTA
AAGATCTGATGGAAGACTAAAGTTCTGCTGATTCAATCTACTGCCTTGAGTCAAGCACTG
CTGATCCGGACAAGTGCTGCTGGGTTCACAGCAGTAGAAGGTTGCAGCACCTGTTCCAAA
GTCTGTTTTGTAATAGAATGTATTAGCAGTAGTTAACACAAGCAGTGTCTGTATAGATCA
GAGGTTAGAGTTTGTTAGGAGGTTAGATGTCACTTTCATGGTGACGTCAGCAAAGATGCT
CAGTAGTTTGCAAGTGCCTATAAATAGTTCAGTACTTTGTACTGTTCTATTAGCTCTTTG
CATCATTCTTCTTCTTTGCACGAACAAACTACTGAGCTCTGGCTGAGGGGGAGTTTGCGT
TCTTACATCAATCATTGTAATCGTAGTTGAAATAAATTCAATCTTTCGGTTCTCTGTGTA
AAGATGTTTGATAAAAGTATTACTCTCGTTTGATTGTATGCAAAGTTTGTTTTCATTATA
ATTTCCGCTGCACACTCATCCATCTTCATCTTATTTTCAAACATAAAATACAATAAAAAA
CAAACTCAGATCCAACAATTGGTATCAGAGCTGGGACAGTCAAATTTGATTTAACAATCA
TTTTGACGTAAATAGTTCAGCTCAAAACAGTTGATACTGATCGTTTGTTCATCGTTGAAA
AACAGAGTAAGGACTAATCACCATTAGAGTTGATTTCTCAGTACCTGTAAAACAACAAGA
ATGACGTCACAATCTCAGGACGATAAAAACAACATTGGTTCTCTCTTTAAACCACCTATG
CTAAAAAGAAATGAGTACAACATCTGGCAGAGGAGGATGGGTCACATCCTTGCTCAACAA
AGCACAGGTTGTTGGAAGTCTGTCATCTTTGGTCCTCATGTTCCTACAGTGCCAAGATCT
GAAGATGCTAAAAAACAAGTTCCAAAACCTATTGAAAATTATACTGAAACGGATTATCAA
AAATTTGAACTAGATGCTAAAGCGTTTAGTATCATAGCATCAGCGCTGCCCAACGAAATA
TATGCTAGATTGTTACATTGTGACAATGCCAAAGAGTTGTGGGACGCACTTAAGGAACAG
TTTGGAGGTACCGAAGAAGTTATAGAAAACAATAGGGAAATCCTGAACCAACAGTATGAA
ACATTTTGTCATGTTAAAGGTGAATCACTGACGCAACAATTTGAGCGTTTCAGTTGTCTC
ATCAGTGAACTAAGGCTTGTTAAAACCACTTTTACAAACTCAACTCAAAACAGCAGGTTC
CTCAGGTCACTGCCAGAAAAATGGGACACAATAGCTTTTGTCACCCGAAATTCACCTGAG
TTCAAGGATCTGACCTTGACCCAACTCCATGGTCGACTCCTGACCTACGAAAGGGAGTTG
AACCAGAAAAGGAAGTTACAAGAGTCAGGGAAAACCGTTGATGATTATTCATTCGGTAAC
ACTGCTCTTCTGGGTCAAGAAGAATCTGGTGGTAGTGGAAAGGATCAGGGTTATGATCAC
TTCATTGACATAACTGCTGGTGCAAATTTTAACAACCATGATCCTCACTCTACAGGTTAT
GCATTCACTGCAAATGAAAACCAGATGTCAGACAATTTAAGCTTTGAACTCAATGATTTA
CAGCATTTCGACCCCACTGATCTAGAGGAAATGGACATCCTGCACCAACTGGCCTTGCTA
AGTGTTAGAACTAGCAAGTTTTATAAGAGAACAGGGCGAAAATTCCCAGGGTTACATGGG
AATCTAAGGGTTGGATAAATCGAAAATCAAGTGTTATAAGTGTAACAGGTTAGGACATTT
TGCTAGAGAGTGTAGGAGTCAAACAACTGGTCCCATAATCACTCACCCTAGTTCAAATCC
AAGACCTCAAAATCAAAACACTGTGCACTATGCCCAATATGCCCCAGCAGCACATGTGAA
CACTGCTCACTATGCTGTTGCTCATGTGCCAGTGCATTATGTCCAAACAACTGCTCCACA
GATCCAATATGTTCAAACCCCTGCTCCCCAGGCGCACGTGCAACCTGCACCACAAACCAC
TGCTCCAGTAGCAAAACAACCAGATCAACAAAGTTTCTTTACTCAAGAATTTGTTGACTG
GAGCAGTATGCCTGAAGACCTCAGTGATGAAAATTTTGCACTCTATGCTTCTAATGTTTC
TTCTCATGATGAATTTTTTTGATGGCATTAGAGTCAATACAAGAGGGGGTTGAATCTGAA
GAGGAACAGCTGGCCTCTGAAACAGTGGATGAGGTGATTGAAGAAGTGGTTACTGCTGTG
GCAAATGAAGTACTGTTGGAAGAAAGTTCAGGCACCCTGATTGAACCACTGACAGATCCA
TGGTCCGAAGAAGAAAAGACAGGTGAGATAGAAGAGAGAGCTGAAGATGAGGAAAATCCT
AAATGTGATTCTGCAATGATGGCTGCTGCAAAGGTATCACCTCAAGTTCTTGAAAAACTG
TGTTCTGACAATTGCATTATTGCTTTTGCTAACATCAAAGAGGTGAATGAAAACCTTCGT
GATAAAATCTTATCTGATGAAGTCATATTTGAAAGGTCTCTAAAAGAACTTAAAAACAAA
TTGGCTGAAAAAGAGAAAGAGATTTGCAGCATGAAAGAAGAGCAAAGCATAACCAAAACC
CAACTCCAAACCTTGATAGAAAAATACCAAGGTTGCAAAAAGGAGTTAGAGTCCGCCCAG
ATCACATGTGAGAGATGGGTGGAATCATGCAAAGGGTATGAGGTTATGCTTGAGAAACAG
ATAAAAAGCAATGTGAAATTTGGGGTTGGTTATAGAAACATGATGATAAAACACTGCTTT
TGAAAAATCTGTTTCAACCACTGATGTAACTATTGAGTTCATCCCCACAAACAAGAATGG
CCAAGAAGTGAAAATCACTGACAAACTTGGTAACAAAATCACACTTGACAGACCAATGGG
TCCCTCTGCTTTTGAGGAGATTGAAAATCATCAATTTAAACCAAAATGGTCTGATGAGTG
TGATATTCTTGAAAATTTCAAGCCAATGGACTTTACATCAACTGATGGTGTTAAAGCTCC
AAAAGCTAAAGTCATTCCTCTTAAGGACATCCCAGCAGTGGTTAAAACCTCTGCTGCAAA
GGAGTCTGAAAAAAGGAAGAAGAAAGAAAAAATTGATAACTTGTTTTGTGAATTCTGTGA
GAAAAGGAACCATCTAACAAAAGATTGTTTCCACTTAAAAGCTTATGATATAAACAAAAC
AAGTGTCATAGTTTCAGCTGAAAGCTGCATTGTTTGTGGTAAAACAAACCACAAAACTCA
AGCATGTGTGTATCTCAAAAACTTTGATATAAAAAAGAATGAGTACCTTGCTAAAACATC
CTTGAGTCCATCAGCATCACCATCGGTCAAATTCACAAAGAAACAACCACTGTTTGTGCC
AGTTCAAACAGCTGTCACAAAACAGCTGAACCAAACATCTGTCAAAAGAGATGTTCAGGT
TACTGATGCACCTCCTGCCAATCAGTTCAAAAAGGGCAAGGAAAAACAGTCTTACCAAAG
GATTCCACACGTTTATGAGGTCTACAAAAAGCCCTCTAAACCCAGAGTGAATAGGCATCC
TTTTGGTTATCAGCAGGTGATTGGTCAAGACCCCCAACAGTGGTTAGCAAGAAACAGTAC
TAAAACTGTCCAAACCCCTGACTTAACCACTGTCCATCACACTGCATCCATGCCAGACAC
TATTGAGACTCCATCCAAAGCCCTGCTGGCTTTGGAGTCCTTAGTGAACTAATCCTTTTA
CTTCATGTGTAGGGAGCTTCTGCATGCTTTGATAGTCTGTGGTATGTAAATAGTGGAGGC
TCCAGGCACATGACAGGATGTAAAGCCCTCCTCAAAGACTTTAAAATCCATGGAGGGGGT
GATATATCCTTTGGAAATAATAGTAAAGGGAATGTTCTGGGGTCTGGAACAGTGCAATCT
GGTAATGTAAAATTTGAAAATGTCAATCTAATAGACAATCTGAAATTCAACCTTCTAAGT
GTATCTCAAATGAGTGACAAAGGGTTTGGGTCATTCTTCACAAAAGACTGTTGTAGGATT
GTTGGACCAGAAATGGTCAAAAAGATTGAAGCAATAATCAAAACTGGTCAAACTAAACTA
GTTGCTCAAAGAAGTGGCAATGTTTATGTTGTTGACATGTCTAAAGAGTGTCCCAGAGCT
GATGCCTGCCTGTTCTCAGCTGCCTCTAACAAAGAGACAGAACTTTGGCACAGAAGACTG
GGGCACACAAATCTTCAGACAATAACAGAAATTTCAAAAAAATGGGTTGGTGAGAGGCCT
ACCACAAAAATTGTTTTCATGTTCTGAACATTGCATTTCCTGTTTAAAAGGAAAACAGCA
CAAAAGTTCTTACAAGTCCATTGAAGAGTCCAAAACAACCCAGTGTTTGCAAATGCTGCA
CATGGATTTGTTTGGCCCAGTTCAAGTCATGAGCCTTAAAAAGAAAAGATATTGTTTGGT
TATAGTTGATGACTTTTCTAGGTTAACATGGACTTTCTTTTTGCACTCTAAAGATGAAAC
TGCAGGCATTTTGCAAGACTTTGTGACACAGGTTGAAAAGCAACTTGACCTTCCAGTGAA
AAGCTTTAGGAGTGACAATGGCACAGAATTTAAAAATAAGGAGTTGGATGCCTTCTGTTT
GAAGAAAAGGATTGTAAGGCAGTACAGCATACCTAGAACACCAGAGCAAAATGGGGTGGT
TGAAAGAAAGAACAGAACCTTGATTGAGGCTGCCAGAACTATGCTTGCAGATTCAGGTTT
GCCATTAACTTTCTGGGCAGAGGCAGTAAACACTGCTTGCTATGTCCAGAACAGAGTTTT
AATAAACCCCAGGCACAAAAAGATTGCCTATGAAATTCTGTATAAAATCAAACCACTGAT
CTCATACTTCAAGGTGTTTGGCTACCCATGCTTTATTTTGAATTTAAAAGATTCCATTTC
AAAATTTGCAGCCAAAATTGATTGTGGTTATTTTCTGGGATACTCAACCACTGCCAAGGC
CTACAAAGTGTTCAATGCACGGACCAAGGTAGTGGAGGAGACTTTGGATGTAAAGTTCAA
TGAACTTTCATCAATGAAAATCCCAGCAAATCCTGCCGATCTGTTTGATCTTGAAAAATT
CACTTTTGAAAATACTGCTGTCAAGACTAACAGTGCAGGTCCATCAGAGGATACAACACC
AGACTATGGGTATGAAATCATCATCCCTCAAAAGTCTGCCACAAATGGAAAAGAATCAGT
TGTTCAAAACAGCTGTCAAAGCTCAACCACTGCTACCTCAACAGTTGTTGACCAAAGTAG
CCCATCTACCACTGCTTCCACATCCTCAAACACTGCTGACAAAAATCCTCAAACAGTGGA
TAAAATTCAGCAGTGGCCCACTCCATTACCACCCATTCCACCACCTTTTGAAGCCACTGC
TGGGTCATCAAAGTCACCAGCAGTGGTTAGCTCAGATGATACATATTTGCAGCCTTCACC
AACAAATGCCATCATACCATACCAAGGAGATTTAATCTTCTTGAGATCTCATCCACCTGA
TCAAATCATTGGCAACATCAATGAAGGGGTGCTCACAAGAAGCCAAACCCAAAACATTTG
TCTTTTTGCTGGCTTTCTATCACTCCATCAGCCAGTCAAGTACCAAGAGGCACTAAAAGA
CAACAGCTGGGTAGAAGCCCTGCAAGAGGAGCTCCAACAGTTTAAAAGACAACAAGTATG
GGAGCTTGTACCACTGCCAAAAGAGGTTAGTTCCATTGGCACAAAGTGGGTCTTCAAGAA
CAAAACAGATGAAAGGGGCATTGTTGTCAAGAACAAAGCCAGGCTTGTGGTTCAAGGTTA
CAGACAGGAAGAGGGGATTGACTATGATGAAACATTCGCCCCTGTTGCAAGATTGGAAGC
TATCAGACTGTTCCTGGCCTTTGCTGTCAACCACAACATGAAGGTGTTTCAGATGGATAT
CAAAAGTGCTTTCCTCTATGGTACATTGCAAGAAGAGGTGTATGTATGTCAACCTCCAGG
CTTTGAGGATCCATTTTATCCTGATCATGTCTACAGGCTAAACAAAGCCTTGTATGGCCT
GAAACAAGCACCAAGAGCCTGGTATGAAACTCTTTCCAACTTTCTACTCTCAAATGGTTT
CAAAAGAGGTACCATTGATAAAACACTGTTTCTTAAATGGAGAGGGAAAGATTTAATGAT
TGTCCAAATTTATGTGGATGACATTATTTTTGGAAGCACATGTACCAAAATGTGTGAAGA
GTTTAGAGAACTCATGACAGCTGAGTTTGAAATGAGTGCAATGGGTGAGCTGCAATGCTT
TCTTGGTCTCCAAGTACAGCAATTGCAAAATGGAACCTTCATTCATCAAAGCAAATATGC
TAAAGAACTTTTAACCAAATTTGATATGAATGATTGTAAACCATGCAGCACACCCATGGC
CACAAATAAGCTGGTCATGTCTGATGAAAAGGATGAGCTGATTGACCAAACACTTTATAG
AAGCATGATTGGGTCCTTATTGTACCTAACTGCATCTAGACCAGACATCATGTTTGCAAC
ATGTGTCTGTGCAAGAAGTTAATCAGCTCCCAGAAAATCAAATCTCATTGCTGTAAAAAG
GATTCTCAGATACATAAAAGGTGCTCCCACACTTGGTATCTGGTATCCAGCTAATGGGAA
TATCAAGCTTTCAGGTTTTTCAGACAGTGACTTTGCTGGTTGTCACACCACAAGGAAGTC
CACTTCAGGAGGGTGCCAGTTTCTAGGTGATTGCTTAGTCTCTTGGCAAAGCAAAAAGCA
AGCAGCAGTTTCAACATCCACTGCTGAGGCTGAATACATTGCTGCTGCAAGCTGTACAGC
CCAACTCCTGTGGCTTCAAAATCAGTTGCTGGATTTTGGTATCACTGCCTTAAAGACACC
ACTCATGTTGGATAGCCAGGCAGCAGAAAATATCAATCAAAAATCCAGTTTCCCATTCTA
CCACAAAACACATCGACATCAGACATCACTTTGTGAGGGATTGCTATGAAAAAGGTTTGA
TTTCTCTGCATCATGTCCCAACTAAAGACCAGCTGGCAGATGTGCTCACAAAAGCACTTG
ATACAACCACTTTTGAAAGCTTGGTCTCTAGGATTGGGATGCTAAACATGGAATAACAAG
CAACATCTTGTTTTTTCTATGAATAAAAGCAACAAAATGTTTTCAGAAAATCAAAAATCC
ATCCTTAAAAATAGCTAAAAATGAAAATTTCATTAAAATCCTTAAAAGTCTGCCATAACC
ACTGATTGTTCAAAAGTCTGCTCTACTTCAAAAAGTCTGCCCACTGCTGAAAGGCAACCT
CTGTTATCTCATTTCTCGATAACCTCTGTTGTTCAAAAGCAGTGTCTTATCCACTGATAT
GCTATCCACTGATAGTGAAAATCATCCACTGCCCCCTTTCCACTGCTTTCATCAGTTGCT
TTCATCAAAAGTACTGTCCTTCATTTTCACCAGTGGTTGTCACGTGGGCAGTACATAGCA
GTCAGACCTTTTGTAACGGCTGCCACGTCAGCATTCATTCTCTTTCCTATAAAATTCCCC
ACTCACCACCAAAACAGGGTTTTACTGTCGAATTGAATTCTTAAAAATTCTCTTCTCAAA
GCAGTTTT
>novel#fam18-7123
TCCCCTTGAAAGTGATTACAACTACTGATGACCTCCTATCTGCTGATCTTACCAAACTGC
TGTCTCATAACTGCTGCTCAACTAAAGATCTGATGGAAGACTAAAGTCCTGCTGATTCAA
TCTACTGCCTTGAGTCAAGCACTGCTGATCCGAACAAGTGCTGCTAGGTTCACAGCAGTA
GAAGGTTGCAGCAGCTGTTCTAAAGTCTGTTTTGTAATAGAATGTATTAGCAGTAGTTAA
CCCAAGCAGTGTCTGTATAGATCAGAGGTTAGAGTTTGTTAGGAGGTTAGATGTCACTTT
CATGGTGACGTCAGCAAAGATGCTCAGTAGTTTGCAAGTGCCTATAAATAGTTCAGTACT
TTGTACTGTTCTATTAGCTCTTCACATCACTCGTCTTCTTTGCACGAACAAACTACTGAG
CTCGGGCTGAGGAGGAGTTTGCATTCATACATCTATCTTGGTAATCGTTGTTGAAATTAA
ATTCAATCATCCGGTTCATAGTGTAAAAGATGTTTGATTAAAGTATTACTCTCATTTGAT
TGTATGCAAAGTTTGTTTTCATTTTAATTCCGCTGCACAACTCATCCATTTTCATCTTAA
CTTCAAACACAAAATACAATCAAAAGGAAACTCAGATCCAACAATTGGTATCAGAGCTTG
GACAGTCAAATTTGATTTAACAATCATTTTGACGTAAATAGTTCAGCTCAAAACAGTTGA
TACTGATCGTTTGTTCGTCGTTGAAAAACAGAGTAAGGATTAATCACCACTAAAGTTGAT
CTCTCAGTACCTGTAAAACAACAAGAATGACGTCACAATCTCAGGACGATAAAAACAACA
TTGGTTCTCTCTTTAAACCACCTATGCTAAAAAGAAATGAGTACAACATCTAGCAGAGGA
GGATGGGTCACATCCTCGCTCAACAAAGCACAGGTTGTTCGAAGTCTGTTATCTTTGGTC
CTCATGTTCCTACAGTGCCAAGCGCTGAAGATGCTAAAAAACAAGTTCCTAAACCTGTTG
AAAATTATACTGAAACGGATTATCAAAAGTTTGAACTAGATGCTAAAGCATTTAGTATCA
TAGCATCAGCGCTGCCCAACGAAATATATGCTGGATTGTTACATTGTGACAATGCCAAAG
AGTTGTGGGACGCACTTAAGGAACAGTTTGGAGGTACCGAAGAGGTCATAGAAAACAATA
GGGAAATCCTGAACCAACAGTATGAAACATTTTGTCATGTTAAAGGTGAATCACTGACGC
AACAATTTGAGCGGTTCAGTTGTCTCATCAGTGAACTGAGGCTTGTTAAAACCACTTTTA
CAAACTCAACTCAAAACAGCAGGTTCCTCAGGTCACTGCCAGATAAATGGGACACAATAG
TGTTTGTCACCCGAAACTCACCTGAGTTCAAGGATCTGACCTTGACCCAACTCCATGGTC
GACTCCTGACCTACGAAAGGGAGTTGAACCAGAAAAGGAAGTTACAAGAGTCAGGGAAAA
CCGTTGATGATTATTCATTCGGTAACACTGCTCTTCTGGGTCAAGAAGAATCTGGTGGTA
GTGGTAAGGATCAGGGTTATGATCACTTCATTGACATAACTGCTGGTGCAAATTTTAACA
ACCCTGATCCTCACTCTACAGGATATGCATTCACTACAAATGAAAACCAGATGTCAGACA
ATTTAAGCTTTGAACTAAATGATTTACAGCATTTTGACCCCACTGATCTAGAGGAAATGG
ACATCTTGCATCAACTGGCCTTGCTAAGTGTTAGAACTAGCAAGTTTTATAAAAGAACAG
GGCGAAAATTCCCAGGGTTGCATGGGAATCTTAGGGTTGGGTTGGATAAATCGAAAATCA
AGTGCTATAAGTGTAACAGGTTAGGACATTTTGCTAGAGAGTGTCGGAGTCAAACAACTG
GTCCTATAATTACTCACCCTAGTTCAAATCCTAGACCTCAAAATCAAAACACTGTGCACT
ATGCCCAATATGCCCCAGCAGCACATGTGAACACTGCTCACTATGCTGTTGCTCCTGTGC
CAGTGCATTATGTCCAAACAGCTGCTCCACAGATTCAATATGTTCAAACCCCTGCTCCTC
AGGCACAAGTGCAACCTGCACCACAAACCACTGCTCCAGTAGTAACACAACCAGATCAAC
AAAGTTTCTTTACTCAAGAGTTTGTTGACTGGAGCAGTATGCCTGAAGACCTCAGTGATG
AAAACTTTGCACTCTATGCCTCTAATGTTTCTTCTCATGGTGAATTTTGTTTGATGGCAT
TAGAGTCAATACAGGAGGGTGTTGAATGTGAAGAGAAACAGCTAGTCTCTGAAACAGTGG
ATGAGGTGATTGAAGCAGTGGTTACTGCTGTGGCTAATGAAATACTGTTGGAAGAAAGTT
CAGGTACTCTGATTGAACCACTGACAGATCTATGGTCTGAAGAAGATAAGAAAGAAGAAA
AGGCAGGTGAAGAAGAAGAGAGAGCTGTTGATGAAGAGAATACTCAGTGTGATTGTGCAA
TGATGGCTGCTGCCAAGGTATCACCTCAAGTTCTAAAAAAACTATGTTCTGACAATTGCA
TAATTGCTTTTGCTAACATCAAAGAGGTGAATGAAAACCTTAGGAACAAAATCTTAACTG
ATGAAGTCAAATTTGAAAGATCTTTAAAAGAACTTAAAAACAAATTGACTGAAAAAGAGA
AAGAGATTAGCAGCATGAAAGAAGAGCAAAGCATAACCAAAACCCAACTCCAAACTATGG
TAGAAAAATACCAAGTTTGCAAAAAGGAGTTAGAGTCCACCCAGATCACATGTGAGAAAT
GGGTGGAATCATGCAAAGGGTATGAGGTTATGCTTGAGAAACAGATAAAAAGCAATGTGA
AATTTGGGGTTGGTTATAGAAAACATGATGATGAAAACACTGCTTTTGGAAAATCTGTTT
CAACCACTGATGTAACCACTGAGTACATCCCCACAAACAAGAATGGCCAAGAAGTGAAAA
TCACTGACAAACTTGGTAACAAAATCACACTTGACAGACCAATGGGCCCCTCTGCTTTTG
AGGAGATTGAAAATCATCAATTTAAACCAAAATGGTTTGATGAGTGTGATATTCTTGAAA
ATTTCAAGCCAATGGACTTTACATCAACTGATGGTGTTAAAGCTCTAAAAGCTAAAGTTA
TTCCTCTTAAGGACATCCCAGCAGTGGTTAAAACCTCTGCTGCAAAGGAGTCTGAAAAGA
GGAAGAAGAAAGAAAAAATTGATAACTTGTTTTGTGAATTCTGTGAGAAAAGGAACCATC
TAACAAAAGATTGTTTCCATTTAAAAGCTTATGATATAAACAAAACAAGTGTCATAGTGT
CAGCTGAAAGCTGCATTGTTTGTGGTAAAACAAACCACAAAACTCAAGCATGTGTGTATC
TCAAAAACTTTGACATCAAAAAGAATGAGTACCTTGCTAAAACATCCTTGAGTCCATCAG
CATCACCATCTGTCAAATTCACAAAGAAACAACCACTGTTTGTGCCAGTTCAAACAGCTG
TCACAAAACAGCTGAACCAAACATCTGTTAAAAGAGATGTTCATGTTACTGATGCACCCC
CTGCCAATCAGTTCAGAAAAGGCAAGGAAAAACAGTCTTACCAAAGGATTCCACACGTTT
ATGAGGTCTACAAAAAGCCCTCTAAACCCAGAGTGAATAGGCATCCTTTCGGTTACCAGC
AGGTGATTGGGCAAGACCCTCAACAGTGGTTAGAAAGGAACAGTACTAAAACTGTCCAAA
CCCCTGACTTAACCACTGTTCATCACACTGTATCCATGTCAGACACTGTTGAGACTCCAT
CCAAAGCCCTGTTGGCTTTGGAGTCCTTAATGAACTAATCCTTTTACTTCATGTGCAGGG
AGCTTCTGCATGCTTTGATAGTCTTTGGTATGTAGATAGTGGAGGCTCCAGGCACATGAC
AGGATGTAAAGCCCTCCTCAAAGACTTTAAAATCCATGGTGGGGGTGATATATCTTTTGG
TAATAATAGTAAAGGAAAGGTTTTGGGGTCTGGAACAGTGCAATCTGGAAATGTAAAATT
TGAAAATGTCAATCTAATAGACAATCTAAAATTCAACCTTCTGAGTGTATCCCAAATGAG
TGACAAAGGGTTTGGGTCATTCTTCACAAAAGATTGTTGTAGGATTGTTGGACCAGAAAT
GGTCAAAAAGATTGAAGCAATAATAAAAAATGGTCAAACTAAACTTGTTGCTCAAAGAAG
TGGCAATGTTTATGTTGTTGACATGTCAAAAGAGTGTCCCAGAGCTGATGCCTGTCTGTT
CTCAGCTGCCTCTAACAAAGAGACAGAACTTTGGCACAAAAGACTGGGGCACACAAATCT
TAAGACAATAACAGAAATTTCAAAAAATGGTTTGGTGAGAGGCCTACCACAAAAATTGTT
TTCATGTCCTGAACATTGCATTTCCTGTTTAAAAGGAAAATAGCATAAAAGTTCCCACAA
GTCCATTGAAGAGTCCAAAACAACCCAGTGTTTGCAAATGCTACACATGGATTTGTTTGG
CCCAGTTCAAGTCATGAGCCTTAAAAAGAAAAGATATTGTTTGGTTATAGTTGATGACTT
TTCTAGGTTTACATGGACTTTCTTTTTGCACTCTAAAGATGAAACTGCAGGCATTTTGCA
AGACTTTGTGACACAGGTTGAAAAGCAATTTGATCTTCCAGTGAAAAGCTTTAGGAGTGA
CAATGGCACAGAATTTAAAAATAGGGAGTTGGATGCCTTCTGTGTGAAGAAAGGGATTGT
AAGGCAGTACAGCATCCCTAGAACACCAGAGCAAAATTGGGTTGTTGAAAGAAAGAACAG
AACTTTGATTGAGGCTGCCAGAACCATGCTTGCAGATTCAGGTTTGCCATTAACTTTCTG
GGCAGAGGCAGTAAACACTGCTTGCTATGTCCAGAACAGAGTTTTAATAAACCCCAGGCA
CAAAAAGACTGCCTATGAAATTCTGTATAAAATCAAACCACTGATCTCATACTTCAAAGT
GTTTGGCTGCCCATGATTTATTTTGAATTTAAAAGATTCCATTTCAAAATTTGCAGCCAA
AATAGATTGTGGTTATTTTCTGGGATACTCAACCACTGCCAAGGCCTACAAAGTGTTCAA
TGCACGGACCAAGGTAGTGGAGGAGACTTTGGATGTAAAGTTCAATGAACTTTCATCAAT
GATAATCCCAGCAAATCCTGCTGAACTGTTTGATCTTAAAAAATTCACTTTTGAAAATAC
TACTGTCAAGACTAACAGTGCAGGTCCATCAGAGGATACAACACCAGACTATGGGTATGA
AGTCATCATCCCTCAAAGGTCTGCCACAAAAGGGAAAGCATCAGTTGTTCAAAACATCTG
TGAAAGCTCAACCACTGCTACATCAACAGTTGTTGACCAAAGTAGCCCATTCACCACTGC
TTCCACAACCTCAAACACTGCTGACAAAAGTCCTCAAACAGTGGATAAAAGTCAGCAGTG
GTCCACTCCATTACCACCCATTCCACCACCTTTTGAAGCCACTGCTGAGTCATCAAAGTC
ATCAGCAGCGGTTAGCTCAGATGATACACATTTGCAGCCTTCACCAACAAATGCCATCAT
ACCATACCAAGGAGATTTAATCTTCTTGAGATCTCATCCACCTGATCAAATCATTGGCAA
CATCAATGAAGGGGTGCTCACAAGAAGCCAAACCCAAAACATTTGTCTTTTTGCTGGTTC
TATCACTCCATCAGCCAGTCAAGTACCAAGAGGCACTAAAAGACAACAGCTGGGTAGAAG
CCATGCAAGAGGAGCTCCAATAGTTTAAAAGACAACAAGTATGGGAGCTTGTACCACTGC
CAAAAGAGGTTAGTCCCATTGGCACAAAGTGGGTCTTCAAGAACAAAACAGATGAAAGGG
GCATTGTTGTCAAGAACAAAGCCAGGCTTGTGGTTCAAGGTTACAGACAGGAAGAGGGGA
TTGATTATGATGAAACATTCGCCCTTGTTGCAAGATTGGAAGCTATCAGACTGTTCCTGG
CCTTTGCTGTCAACCACAACATGAAGGTGTTTCAGATGGATATCAAAAGTGCTTTCCTCT
ATGGTACACTGCAAGAAGAGGTATATGTATGTCAACCTCCAGGCTTTGAGGATCCATTTT
ATCCTGATCATGTTTACAGGCTAAACAAAGCCTTGTATGGCCTGAAGCAAGCACCTAGAG
CCTGGTATGAAACTCTTTCCAACTTTCTACTCTCAAATGGTTTCAAAAGAGGTACCATTG
ATAAAACACTGTTTCTTAAATGGAGAGGGAAAGATTTAATGATTGTCCAAATTTATGTGG
ATGACATTATTTTTGGAAGCACATGTACCAAAATGTGTGAAGAGTTTAGAGAACTCATGA
CAGCTGAGTTTGAAATGAGTGCAATGGGTGAGCTGCAATGCTTTCTTGGTCTCCAAGTAC
AACAATTGCAAAATGGAACTTTCATTTATCAAAGCAAATATGCAAAAAGAACTTTTAACC
AAATTTGATATGAATGAATGTAAACCATGCAGCACACCCATGGCCACAAATAAGCTGGTC
ATGTCTGATGAAAAGGATGAGCTGATTGACCAAACACTCTATAGAAGCATGATTGGGTCT
TTATTGTACCTAACTGCATCTAGACCAGACATCATGTTTGCAACATGTGTCTGTGCAAGA
AGTCAATCAGCTCCTAGAAAATCAAATCTCATTGCTGTAAAAAGGATTCTCAGATACATA
AAAGGTGCTCCCACACTTGGTATCTGGTATCCAGCTAATGGGAGTATCAAGCTTTCAGGT
TTTTCAGACAGTGACTTTGCTGGATGTCACACCACAAGGAAGTCCACTTCAGGAGGGTGC
CAATTTCTAGGTGATTGCTTAGTCTCTTGGCAAAGCAAAAAGCAAGCAGCAGTTTCAACA
TCCACTGCTGAGGCTGAATACATTGCTGCTGCAAGCTGTACAGCCCAACTCCTGTGGCTT
CAAAATCAGTTATTGGATTTTGGTATCACTGCCTTGAAGACACCACTCATGTTGGACAGT
CAGGCAGCAGAAAATATCATCAAAAATCCACTTTCCCATTCTACCACAAAGCACATCGAC
ATCAGACATCACTTTGTGAGGGATTGCTATGAAAAAGGTTTGATTTCTCTGCATCATGTC
CCAACTAAAGACCAGCTGGCAGATGTGCTCACAAAAGCACTTGATACAGCCACTTTTGAA
AGCTTGGTCTCTAGGATTGGGATGCTAAACATAGAATAACAAGCAACATCTTGTTTTTCT
ATGAATAAAAGCAACAAAATGTTTTCAGGAAATCAAAAATCCATCCTTAAAAATAGCTTA
AAAATGAAAATTTCATTAAAATCCTTAAAAGTTTGCCATAACCACTGATTGTTCAAAAGT
CTGCTCTACTTCAAAAAGTCTGCCCATTGCTGAAAGGCAACCTCTGTTCTCTCATTCCTT
GATAACCACTGTTATTCAAAAGCAGTGTCTTATCCACTGATATGTTATCCACTGATAGTG
AAAATCATCCACTG
>novel#fam18-7626
GATTGAACCCTATCAGAGGAACAGATATTTAAAGCCAAAATTGGATCAGAGTAGTGGATC
CAGAATAAGCAGATGATTACTTACAAATCTCTCCCCTTGAAAGTGATTTCAACAACTGCT
GACCTCCTATCTGCTGATCTTGCAAAATACTGACCTACAACTGCTGCTCAAATAAAGACC
TGATGAAAGACTAAAGCCCTGCTGATTCAATCTACTGCTTTGAGTCAAGCTCTGCTGATC
CGGACAAGTGCTGCTGGGTTCACAGCAGTGGAAGGTTGCAACTTCTGATCAATAGTCTGT
TTTGTAATATAATGTAATAGTAGTAGTTAACATAGCAGTGTTTGTATAGATCAGAGGTTA
GAGTTTGTTAGGAGGTTAGATGTCACTTTCATGGTGACGTCAGCTAAGATGCTCAGTAGT
TTGCAAGTGCCTATAAATAGATCAGTACTTTGTACTGTTCTATTAGCTCTTTTGCATCAT
CGTCTTCTTTGCACGAACAACTAACTGAGCTCTAGCTGAACGGGAGTTTGCATTCATTCA
TCAATCATTGTAGTCGTTATTGAAATAAATTCAATCTTCCGATTCATTGTGTAAAGATGT
TTGATCAAAGTATTACTCTCGTTTGATTGTATGCAAAGTTTGTTTTCATCATAATTCCGC
TGCACACTCATCCATTTTCATTTTAATTACAAACACAAAATACAATCAGAATCAAACTCA
GATCCAACATTTGGTATCGGAGCTTGGACAGTCAAATTTGATTTAACAATCATTTTGACG
TAAATAGTTCAGCTCATAACAGTTGATACTGATCGTTTGTTCGTTTGTTGAAAAACAGAG
CAAGGATTAATCACCCTTAAAGTTGATTTCTCAGTGTCTGTAAAACAACAAGAATGACGT
CACAATCTCAGGATGATAAAAACAACATCGGCTCGCTTTTTAAACCACCTATGCTAAAAA
GAAATGAGTACAACATCTGGCAGAGGAGGATGGGTCACATCCTCGCTCAACAAAGCACAG
GTTGTTGGAGGTCTATCGTCTTTGGTCCCCATGTTCCCACAGAGCCAAGCGCTGAAAATG
CTAAAAAGTTCGTTCCAAAACCAGTTGAAAACTATACCGAAACCGACTTTCAAAAGATCG
AACTAGATGCTAAAGCGTTTAGCATCATAGTATCAGCGCTACCCAATGAAATATATACTG
GACTGTTACACTGTAACAGTGCCAAAGAGTTATGGGACGCGCTTAAGGAACAGTTTGGGG
GAATCGAAGAAATCATAGAAAACAATAGGGAAATCCTGAACCAACAGTATGAAACATTTT
GTCATGTTAAAGGTGAATCACTGACGCAACAATTTGAGCGGTTCAGTTGTCTCATCAGTG
AACTGAGGCTTGTTAATACCACTTTTACAAACTCAACTCAAAATAGCAGGTTCCTCAGGT
CACTGCCAGAAAAATGGGACACCATAGCTTTTGTCACCCGAAATTCACATGAGTTCAAGG
ATCTTACCTTGACCCAACTCCACGGTCGACTCCTGACCTATGAAAGGGAGTTGAACCAGA
AAAGGAGGTTACAAGAGTCAGGAAAAACCGTTGATGATTATACATTCGGTAACACTGCTC
TTCTGGGTCAAGAAGAATCTGGGAGTAGTGCTAAGGATCAGGGTTATGATCACTTCATTG
ACATAACTGCTGGTGCAAATTTTAACAACACTGATCCTCACACTGCAAGTTTTGCATTCA
CTGCAAACGAAAACCAGATGTCAGACAATCTAAGCTTTGAACTCAATGATTTACAGCATT
TTGATCCCACTGACTTAGAGGAAATGGACATTGTGCACCAACTGGCCTTGCTAAGTGTTA
GAACTAGCAAATTTTATAAAAGAACAGGGAGAAAATTCCCAGGTTTGCATGGGAATCTAA
GGGTTGGGTTGGATAAATCGAAAATCAAGTGCTACAATTGTAATAGGTTGGGACACTTCG
CTAGGGAGTGTAGGAGTCAAACTACTGGTCCCATAGTCACTCATCCTAGCTCAAATCCTA
GACCTCAAAATCAAGGCACTGTGCACTATGCCCAATATGCCCCAGCAGCTCAAGTGAACA
CTGCTCACTATGCTATTGCCCCTGTGCCAGTGCACTATGTCCAAACTACTGTTCCACAGA
TCCAATATGTTCAAACCCCTGTCCCTCAGGCACAAGTGCAACCTGCACCTCAAACCACTG
CTCCAGCAGCAGTATAACCAGATCAACAAAGTTTTTTTACTCAAGGGTTTGTTGACTGGA
GCAGTATGCCTGAAGACCTTAGTGATGAAAATTTTGCATTCTATGCTTCCAATGATTCTT
CTCATAATGAATTTTGTTTGATGGCATTAGAGTCAATACAGGAGGGGGTTGAAACTGAAG
AGGAACAACTGAGTAGTGAAATAGTGGATGAATACTGCTGTGGCTGATGAATTATTGTTG
GGAGAAAGTTCAGGTACCCTGATTGAACCACTGACAGACCCATGGTCCGAAGAGAATAAG
GAAGAAAAGAAAGAAGAAAAAGCAGGTGAGAAAGAAGAAAGAGCTGAAGATGAAGAAAAT
CCTCAATGTGATTGTGCAATGATGGCTGCTGCCAAGGTATCACCTCAAGTTCTTGAAAAA
CTGTGTTCTGACAATTGCATTATTGCATTTGCTAACATCAAAGAGGAGAACGAAAACCTT
CGGGATAAAATCTTAACTGATGAAGTCAAATTTGAAAGATCTTTAAAAGAACTTAAAAAC
AAATTGGCTGAAAAAGACAAAGAGATTAGTAGCATGAAAGAAGAGCAGAGCATAACCAAA
ACCCAACTCCAAACTTTGGTAGAAAATTCCAAGTTTGCAAAAAGGAGTTAGAGTCCACCC
AGATCACATGTGAGAGATGGGTGGAATCATGCAAAGGGTATGAGGTTATGCATGAAAAAC
AGATAAAAAGCAATGTGAAATTTGGGGTTGGTTATAGAAAACATGATGATGAAAACATTG
TTTTTGGAAAATCTGTTTCAACCACTGATGTAACCACTGAGTTCATCCCCACAAACAAGA
ATGGCCAAGAAGTGAAAAATCACTGACAAACTTGGTAACAAAATCACACTTGATAGACTA
GTGGGATCCTCTACTTTTGAGGAGCTTGAAGATCATCAGTTTAAACCAAAATGGTCTGAT
GAGTGTGATATTTTTGAAAATTTCAAGCCAATGGACTTTACATCAATTGATGGTGTTAAA
GCTCCAAAAGCTAAAGTCATACCTCTCAAGGACATCCCAGCAGTGGTTAAAACCTCTGCT
GCAAAGGAGTCTGAAAAGAGAAAGAAGAGAGAAAAAATTGATAACTTGTTTTGTGAATTC
TGTGAGAAAAGGAAGCATCTAACAAAAGACTGTTTCCACTTAAAGGCTTACGATATAAAC
AGAACAAGTGTCATTGTTTCAGCTGAAAGTTGCATCATTTGTGGTAAAACAAACCACAAA
ACTCAAGCATGTGTGTATCTCAAAAACTTTGATGTGAAAAAGAATGAGTACATTGCTAAA
ACATCCTTGAGTCCATCATCATCATCATCATCTGTCAAATTCACCAAGAAACAACCACTG
TTTGTACCAGTTCAAACAGCTGTCACAAAACAGCTGAACCAAACATCTGTTAAAAGAGAT
GTTCAGGTTACTGATGCACCCCCTGCCAATCAGTTCAGAAAAGGCAAGGAAAAATAGTCC
TACCAAAGGATTCCACACGTTTATGA
>PRSiTERT00100078#fam18-8915
GTGACGTCAGCTAAGATGCTCAGTAGTTTGCAAGTGCCTATAAATAGATCAGTACTTTGT
ATTGTTCTATTAGCTCTTTTGCACAATCGTCTTCTTTGCACGAACAAACAACTGAGCTCT
GGCTGAGGGGGAGTTTGCATTCATTCATCAATCATTGTAATCGTTATTGAAATAAATTCA
ATCTTCCGATTCATTGTGTAAAGATGTTTGATCAAAGTATTACTCTCGTTTGATTGTATG
CAAAGTTTGTTTTCATCTTAATTCCGCTGCACACTCATTCATTCTCACTTTAATTACAAA
CACAAAATACAATCAGAATCAAACTCAGATCCAACAATTGGTATCAGAGCCTGGACAGTC
AAATTTGATTTAACAATCATTTTGACGTAAATAGTTCAGCTCATAACAGTTGATACTGAT
CGTTTGTTCGTTTGTTGAAAAACAGAGCAAGGATTAATCACCATTAAAGTTGATTTCTCA
GTGTCTGTAAAAAAACAAGAATGACGTCACAATCTCAGGATGATAAAAACAACATCGGCT
CTCTTTTTAAACCATCTATGCTAAAAAGAAATGAGTACAACATCTGGCAGAGGAGGATGG
GTCACATCCTCGCTCAACAAAGCACAGGTTGTTGGAGGTCTGTCGTCTTTGGTCCCCATG
TTCCTACAGTGCCAAGCGCTGAAGATACTAAAAAGTTCGTTCCAAAACCAGTTGAAAATT
ATACCGAAACTGACTTTCAAAAGATCGAACTAGATGCTAAAGCGTTTAGCATCATAGCTT
CAGCGCTGCCCAATGAAATATATGCTGGACTGTTACACTGTAACAGTGCCAAAGAGTTAT
GGGACGCGCTTAAGGAACAGTTTGGGGGAACCGAAGAAGTCATAGAAAACAATAGGGAAA
TCCTGAACCAACAGTATGAAACATTTTGTCATGTTAAAGGTGAATCACTGACGCAACAAT
TTGAGCGTTTCAGCTGTCTCATCAGTGAACTGAGGCTTGTTAAAACCACTTTTACAAACT
CAACTCAAAATAGCAGGTTCCTCAGGTCACTGCCAGAAAAATGGGACACCATAGCTTTTG
TCACCCGAAACTCACCTGAGTTCAAGGATCTGACCTTGACCCAACTCCACGGTCGACTCC
TGACCTACGAAAGGGAGTTGAACCAGAAAAGGAAGTTACAAGAGTCAGGAAAAACCGTTG
ATAATTATACATTCGGTAACACTACTCTTTTGGGTCAAGAAGAATCTGGGAGTAGTGCTA
AGGATCAGGGTTATGATCACTTCATTGACATAACTGCTGGTGCAAATTTTAACAACCCTG
ATCCTCACTCTATAAGTTATGCATTCACTGCAAACGAAAACCAGATGTCAGACAACCTAA
GCTTTGAACTCAATGATCTACAGCATTTTGATCCCACTGACTTAGAGGAAATGGACATCC
TGCACCAACTGGCCTTGCTAAGTGTTAGAACTAGCAAATTTTATAAAAGAACAGGGCGAA
AGTTCCCAGGTTTGCATGGGAATCTAAGGGTTGGGTTGGATAAATCGAAAATCAAGTGCT
ACAAGTGTAATAGGTTGGGACACTTCGCTAGGGAGTGTAGGAGTCAAACTACTGGTCCCA
TAATCACTCATCCTAGCTCAAATCCTAGACCTCAAAATCAAGGCACTGTGCACTATGCCC
AATATGCCCCAGCAGCTCAAGTAAACACTGCTCACTATGCTGCTGCCCCTGTGCCAGTGC
ACTATGTCCAAACCACTGTTCCACAGATCCAATATGTTCAAACCCCTATCCCTCAGGCAC
AAGTGCAGCCTGCACCTCAAACCACTGCTCCAGCAGCAGTACAACCAGATCAACAAAGTT
TTTTCACTCAAGGGTTTGTTGACTGGAGCAGTATGCCTGAAGACCTCAGTGATGAAAATT
TTGCACTCTATGCTTCCAATGTTTCTTCTAATAATGAATTTTGTTTGATGGCATTAGAGT
CAATACAGGAGGGGGTTGAAACTGAGGAGGAACAACTGAGTATTGAAACAGTGGATGAGG
TGACTGAAGCAGTGGTTACTGCTGTGGCTGGTGAACTACTGTTGGAAGAAAGTTCAGATA
CCCTGATTGAACCACTGACAGACCCATGGTCCGAAGAGAACAAGGAAGAAAAGAAAGAAG
AAAAAGCAGATGAGAAAGAAGAAGGAGCTGAAGATGAAGAAAATCCTCAATGTGATTGTG
CAATGATGGCTGCTGCCAAGGTATCACCTCAAGTTCTTGAAAAACTGTGTTCTGACAATT
GCATTATTGCTTTTGCTAACATCAAAGAGGTGAATGAAAACCTTCGGGATAAAATCTTAT
CTGATGAAGTCAAATTTGAAAGATCTCTAAAAGAACTTAAAAACAAATTGGCTGAAAAAC
ACAAAGAGATTAGCAGCATGAAAGAAGAGCTGAGCATAACCAAAACCCAACTCCAAACTT
TGGTAGAAAAATATCAAGTTTGCAAAAAGGAGTTAGAGTCCACCCAGATCACATGTGAGA
GATGGGTGGAATCATGCAAAGGGTATGAGGTTATGCTTGAAAAACAGATAAAAAGCAATG
TGAAATTTGGGGTTGGTTATAGAAAACATGATGATGAAAACACTGCTTTTGAAAAATCTG
TTCCAACCACTGATGTAACCACTGAGTTCACCCCCACAAACAAGAATGGCCAAGAAGTGA
AAATCACTGACAAACTTGGTAACAAAATCACACTTGACAGACCAATGGGATCCTCTACTT
TTGAGGAGCTTGAAAATCATCAGTTTAAACCAAAATGGTCTGATGAGTGTGATATTCTTG
AAACTTTCAAGCCAATGGACTTTACATCAACTGATGGTGTTAAAGCTCCAAAAGCTAAAG
TCATACCTCTCAAAGACATCCCAGCAGTGGTTAAAACCTCTGCTGCAAAGGAGTCTGAAA
AGAGAAAGAAGAAAGAAAAAATTGATAACTTGTTTTGTGAATTCTGTGAGAAAAGGAATC
ATCTAACAAAAGACTGTTTCCACTTAAAAGCTTATGATATAAACAGAACAAGTGTCATAG
TTCCAGCTGAAAATTGCATTGTTTGTGGTAAAACAAACCACAAAACTCAAGCATGTGTGT
ATCTCAAAAATTTTGATGTGAAAAAGAATGAGTACCTTGCTAAAACATCCTTGAGTCCAT
CATCATCATCATCTGTCAAATTCACCAAGAAACAACCACTGTTTGTACCAGTTCAAACGG
CTGTCACAAAACAGCTGAACCAAACATCTGTCAAAAGAGATGTTCAGGTTACTGATGCAC
CCCCTGCCAATCAGTTCAGAAAAGGCAAGGAAAAACAGTCTTACCAAAGGATTCCACACG
TTTATGAGGCCTACAAAAGGCCCACTAAAACTAAAGTGAATAGGCATCATTTTGGTTATC
AGCAGGTGATCCTCAACAGTGGTTAGCAAGAAAACAGTACTAAAACTGTCCAAACCCCTG
ATCTAACCACTGTCCATCACTCTGCATCCATACCAGACACTGCTGAATCCCCATCCAAAG
CCCTGTTGGCTTTGGAGCCCTTAATGAACTAATCCTTTTACTTCATGTGCAGGGAGCTTC
TGCATGCTTTGATAGTCTTTGGTATGTAGATAGTGGAGGCTCCAGGCACATGATAGGATA
TAAAGACCTCCTCAAAGACTTTAAAATCCATGGTGGGGGTGATATATCCTTTGGGAATAA
TAGTAAAGGGAAAGTTCTAGGGTCTGGTACAGTGCAATCTGGAAATGTAAAATTTGAAAA
TGTCAATCTAATAGACAATCTAAAATTCAACCTTCTGAGTGTATCACAAATGAGTGACAA
AGGGTTTGGGTCATTCTTCACAAAAGATTGTTGTAGGATTGTTGGACCAGAAATGGTCAA
AAAGATTGAAGCAATAATCAAAACTGGTCAAACTAAACTTGTTGCTCAAAGAAGTGGCAA
CGTTTATGTTGTTGATATGTCAAAAGAGTGTCCCAGAGCTGATGCCTGTCTGTTCTCAGC
TGCCTCTAACAAAGAGACAGAACTTTGGCACAGAAGGCTGGGGCACACAAATCTTAAGAC
AATCAGTGAAATTTCAAAAAATGGTTTGGTGAGAGGCCTACCACAAAAATTGTTTTCATG
TCCTGAACATTGCATTTCCTGTTTAAAAGGAAAACAGCATAAAAGTTCTTACAAGTCCAT
TGAAGAGTCCAAAACAACCCAGTGTTTGCAAATGCTACACATGGATTTGTTTGGCCCAGT
TCAAGTCATGAGCCTCAAGAAGAAAAGATATTGTTTGGTTATTGTTGATGACTTTTCTAG
GTTTACATGGACTTTCTTTTTACATTCCAAATATGAGACTGCAGGCATTTTGCAAGACTT
TGTGACACAGGTTGAAAAGTAATTTGACATTCCAGTGAAAAGCTTCAGGAGTGACAATGG
CACAGAATTTAAAAATAAGGAGTTGGATGCCTTCTGTGTGAAGAAAGGGATTGTAAGGCA
GTACAGCATCCCTAGAACACCAGAGCAAAATGGGGTTGTTGAAAGAAAGAACAAAACTTT
GATTGAGGCTGCCAGAACTATGCTTGCAGATTCAGGTTTGCCATTAACTTTCTGGGCAGA
GGCCGTAAACACTGCTTGCTATGCCCAGAACAGAGTTTTAATAAACCCCAGGCACAAAAA
GACTGCTTATGAAATTCTGTATAAAATCAAACCACTGATCTCATATTTCAAGGTGTTTGG
CTGCCCATGCTTTATTTTGAACTTAAAAGATTCCATTTCAAAATTTGCAGCCAAAATTGA
TTGTGGTTATCATCTGGGATACTCAACCACTGCCAAGGCATACAAAGTGTTCAATACACG
GACCAAGGCAGTGGAGGAGACTTTGAATGTAAAGTTCAATGAACTTTCATCAATGAAAAT
CCCAGCAAATCCTGCAGATCTGTTCGATCTTGAAAAATTTACTTTTGAAAATACTGTTGT
CAAGACTAACAGTGCAGGTCCATCAGAGGATACAACACCAGACTATGGGTATGAAATCAT
CATCCCTCAAAGGTCTGCCACAAAGGGAAAAGCACCAGCTGTTCAAAACAGTTGTCAAAG
CTCAACCACTGCTACCTCAACAGTTGTTGACCAAAGTAGCCCATCCACCACTGCTTCCAC
ATCCTCAAACACTGCTGACAAAAGTCCTCAAACAATGGATAAAAGTCAGCAGTTGTCCAC
CTCATTACCTCCTATTCCACCACCTTTTGAAGCCACTGCTGGGTCATCGAAGTCACCAAC
AGTGGTTAGCTCAGATGATACACATTTGCAGCCTTCACCAACAAATGCCATCATACCATA
CCAAGGAGATTTAATCTTCTTGAGATCTCATCCACCTGATCAAATCATTGGCAACATCAA
TGAAGGGGTGCTCATAAGGAGCCAAACCCAAAACATTTGTCTTTTTGCTGGTTTTCTATC
ACTCCATCAGCCAGTCAAGTACCAAGAGGCACTGAAAGACAACAGCTGGGTAGAAGCCAT
GCAAGAGGAGCTCCAACAGTTTAAAAGACAACAAGTATGGGAGCTTGTACCACTGCCAGA
AGAGGTCAGTCCCATTGGCACAAAGTGGGTCTTCAAGAACAAAACTGATGAAAGGGGGCA
TTGTTGTCAAGAATAAAGCCAGGCTTGTGGTTCAAGGTTACAGACAGGAAGAGGGGATTG
ATTATGATGAGACATTCGCCCCTGTTGCAAGATTGGAAGCCATTAGACTGTTCCTGGCCT
TTGCTGTCAACCACAACATGAAGGTGTTTCAAATGGATATCAAAAGTGCTTTCCTCTATG
GTACAATTCAAGAAGAGGTGTATGTATGTCAACCTCCAGGTTTTGAGGATCCATTTTATC
CTGATCATGTCTACAGGCTAAACAAAGCCTTGTATGGCCTGAAACAAGCACCAAGGGCCT
GGTATGAAACTCTTTCCAACTTCCTACTCTCAAATGGTTTCAAAAGAGGTACCATTGATA
AAACACTGTTTCTTAAATGGAGAGGGAAGGATTTAATGATTGTCCAAATTTATGTGGATG
ACATTATTTTTGGAAGCACATGTAACAAAATGTGTGAAGAGTTTAGAGAACTCATGACAG
CTGAGTTTGAAATGAGTGCAATGGGTGAGCTGCAATGCTTTCTTGGTCTCCAAGTACAGC
AAATGCAAAATGGAACTTTCATTTCATCAAAGCAAATATGCTAAAGAACTTTTGACCAAA
TTTGATATGAATGATTGTAAACCATGCAGCACACCCATGGCAACAAATAAGCTGGTCATG
TCTGATGAAAAGGATGAGCTGATTGACCAAACACTCTATAGAAGCATGATTGGGTCTTTA
TTGTACCTAACTGCATCTAGACCAGACATCATGTTTGCAACATGTGTCTATGCAAGAAGT
CAATCAGCTCCCAGAAAATCAAATCTCATTGCTGTAAAAAGGATCTTCAGATACATAAAA
GGTGCTCCCACACTTGGTATCTGGTATCCAGCTAATGGGAATATCAAGCTTTCAGGTTTT
TCAGACAGTGACTTTGCTGGATGTCACACCACAAGGAAGTCCACTTCAGGAGGGTGCCAG
CTTCTAGGTGATTGCTTAGTTTCTTGGCAAAGCAAAAGGCAAGCAGCAGTTTCAACATCC
ACTGCTGAGGCTGAATACATTGCTGCTGCAAGCTGTACAGCCCAACTCTTGTGGCTTCAA
AATCAGTTACTGGATTTTGGTATCACTGCCTTAAAAACACCACACATGTTGGACAGCCAG
GCAGCAGAAAATATCATCAAAAATCCAGTTTCCCACTCTACCACCAAACACATCGACATC
AGACATCACTTTGTGAGGGATTGCTATGAAAAAGGTTTGATTTCTCTGCATCATGTCCCA
ACTAAAGACCAGCTGGCAGATGTGCTCACAAAAGCACTTGATACAGCCACTTTTGAAAGC
TTGGTCTCTAGGATTGGGATGCTGAACATGGAATAACAAGCAACATCTTGTTTTTCTATG
AATAAAAGCAACAAAATGTTTTCAGAAAATCAAAAATTCATCCTTAAAAATAGCTAAAAA
TGAAATTTTCATTAAAATCCTTAAAAGTCTGCCATAACCACTGATTGTTCAAAAGTCTGC
TCTACTTCAAAAGTCTGTCCACTGCTGAAAGTCAACCCCTGTTCTCTCATTCCTTTGATA
ACCTCTGTTGTTCAAAAGCAGTGTCTTATCCACTGATATGCTATCCACTGATAGTGAAAA
TCATCCACTGCTTCCTTACCACTGCCTTCATCTCTCACTTTCATCAAAGTACTGTCCTTC
ATTTTCACCAGGGGTTGTCACGTGGGCAGTACATAGTGGTCAGACCTTTTGTAACGGCTG
CCACGTCAGCATTCACTTTCTTCCTTATAAAATCCCCCACTCACCACTAAAACAGGGTTT
TACTGTCGAATTGAATTCTTCAAAAATTCTCTTCTCAAAGCAGTTTT
>PRSgOTOT000-00256Slyc#fam18-12458
TTCATGGTGACGTCAGCAAAGATGCTCAGTAGTTTGCAAGTGCCTATAAATAGTTCAGTA
CTTGGTACTGTTCTATTAGCTCTTTGCATCATTCGTCTTCTTTGCACGAACAAACTACTG
AGCTCTGGCTGAGGGGGAGTTTGCATTCTTACATCAATCATTGTAATCGTAATTGAAATA
AATTCAATCTTTTGGTTCTCTGTGTAAAGATGTTTGATAAAAGTATTACTCTCGTTTGAT
TGTATGCAAAGTTTGTTTTCATTATAATTTCCGCTGCACACTCATCCATCTTCATCTTAT
TTTCAAACATAAAATACAATAAAAAACAAACTCAGATCCAACAATTGGTATCAGAGCTTG
GACAGTCAAATTTGATTTAACAATCATTTTGACGTAAATAGTTCAGCTCAAAACAGTTGA
TACTGATCGTTTGTTCGTCGTTGAAAAACAGATTAAGGATTAATCACCATTAAAGTTGAT
TTCTCACTACCTGTAAAACAACAAGAATGACGTCACAATCTCATGACGATAAAAACAACA
TTGGTTCTCTTTTTAAACCACCTATGCTAAAAAGAAATGAGTACAACATCTGGCAGAGGA
GGATGGGTCACATCCTCGCTCAACAAAGCACAGGTTGTTGGAAGTCTGTCATCTTTGGTC
CTCATGTTCCTACAGTGCCAAGCGCTGAAGATGCTAAAAAACAAGTTCCAAAACCTGTTG
AAAATTATACTGAAACGGATTATCAAAAATTTGAACTAGATGCTAAAGCGTTTAGTATAA
TTGCATCAGCGCCGCCCAACGAAATATATGCTGGATTGTTACATTGTGACAATGCCAAAG
AGTTGTGGGACGCGCTTAAGGAACAGTTTGGAGGTACCGAAGAAGTCATAGAAAACAATA
GGGAAATCCTGAACCAACAGTATGAAACATTTTGTCATGTTAAAGGTGAATCACTGACGC
AACAATTTGAGCGTTTCAGTTGTCTCATCAGTGAACTGAGGCTTGTTAAAACTACTTTTA
CAAACTCAACTCAAAACAGCAGGTTCCTCAGGTCACTGCCAGAAAAATGGGACACAATAG
CTTTTGTCACCCGAAATTCATCTGAGTTCAAGGATCTGACCTTGACCCAACTCCATGGTC
GACTCCTGACCTACGAAAGGGAGTTGAACCAGAAAAGGAAGTTACAAGAGTCAGGGAAAA
CCGTTGATGATTATTCATTCGGTAACACTGCTCTTCTGGGTCAAGAAGAATCTGGTGGTA
GTGGTAAGGATCAGGGTTATGATCACTTCATTGACATAACTGCTGGTGCAAATTTTAACA
ACCCTGATCCTCACTCTACAGGTTATGTATTCACTACAAATGAAAACCAGATGTCAGACA
ATTTAAGCTTTGAACTAAATGATCTACAACATTTTGACCCCACTGATCTAGAGGAAATGG
ACATCCTGCACCAACTGGCCTTGCTAAGTGTTAGAACTAGCAAGTTTTATAAAAGAACAG
GGCGAAAATTCCCAGGGCTGCATGGGAATCTAAGGGTTGGGTTGGATAAATCGAAAATCA
AGTGTTACAAGTGTAACAGGTTAGGACATTTTGCTAGAGAGTGTAGGATTCAAACAACTG
GTCCCATAATCACTCAACCTAGTTCAAATCCTAGACCTCAAAGTCAAAACACTGTGCACT
ATGCCCAATATGCCCCAGCAGCACATGTGAACACTGCTCACTATGCTGTTGCCAATGCAT
TATGTCCAAACAGCTGCTCCACAGATCCAATATGTTCAAACCCCTGCTCCCCAGGCTCAA
GTGCAACCTGCACCACAAACCACTGCTCCAGTAGCAAAACAACCAGATCAACAAAGTTTC
TTTACTCAAGAATTTGTTGACTGGAGCAGTATGCCTGAAGACCTCAGTGATGAAAATTTT
GCACTCTATGCTTCTAATGTTTCTTCTCATGATGAATTTTGTTTAATGGCATTAGAGTCA
ATACAGGAGGGGGTTGAATCTGAAGAGGAACAACTGGCCTCTGAAACAGTGGATGAGGTG
ATTGAAGAATTGGTTACTGCTGTGGCAAATGAAGTACTGTTGGAAGAAAGTTCAGGCACC
CTGATTGAACCACTGACAGATCCATGGTCTGAAGAAGAAAAGACAGGTGAGATAGAAGAG
AGAGCTGAAGATGAGGAAAATCCTAAATGTGATTGTGCAATGATGGCTGCTGCAAAGGTA
TCACCTCAAGTTCTTGAAAAACCGTGTTCTGACAATTGCATTATTGCTTTTGCTAACATC
AAAGAGGTTAATGAAAACCTTCGTGATAAAATCTTATCTGATGAAGTCATATTTGAAAGG
TCTCTAAAAGAACTTAAAAACAAATTGGCTGAAAAAGAGAAAGAGATTTGCAGCATGAAA
GAAGAGCAAAGCATAACTAAAACCCAACTCCAAACCTTGATAGAAAAATACCAAGGTTGC
AAAAAGGAGTTAGAGTCCACCCAGATCACATGTGAGATATGGGTGGAATCATGCAAAGGG
TATGAGGTTATGCTTGAGAAACAGATAAAAAGCAATGTGAAATTTGGGGTTGGTTATAGA
AAACATGATGATGAAAACACTGCTTTTGAAAAATCTGTTTCAACCACTGATGTAACTACT
GAGTTCATCCCCACAAACAAGAATGGCCAAGAAGTGAAAATCACTGACACACTTGGTAAC
AAAATCACACTTGACAGACCAATGGGTCCCTCTGCTTTTGAGGAGATTGAAAATCATCAA
TTTAAACCAAAATGGTCTGATGAGTGTGATATTCTTGAAAATTTCAAGCCAATGGACTTT
ACATCAACTGATGGTGTTAAAGCTCCAAAAGCTAAAGTCATTCCTCTTAAGGACATCCCA
GCAGTGTAAAACCTCTGCTGCAAAGGAGTCTGAAAAGAGGACGAAGAAAGAAAAAATTGA
TAACTTGTTTTGTGAATTCTGTGAGAAAAGGAACCATCTAACAAAAGATTGTTTCCACTT
AAAAGCTTATGATATAAACAAAACAAGTGTCATAGTTTCGGCTGAAAGCTGTATTGTTTG
TGGTAAAACAAACCACAAAACTCAAGCATGTGTGTATCTCAAAAACTTTGATATCAAAAA
GAATGAGTACCTTGCTAAAACATCCTTGAGTCCATCAGCATCACCATCGGTCAAATTCAC
AAAGAAACAACCACTGTTTGTGCCAGTTCAAACAGCTGTCACAAAACAGCTGAACCAAAC
ATCTGTCAAAAGAGATGTTCAGGTTACTGATGCACCTCCTGCCAATCAGTTCAGAAAAGG
CAAGGAAAAACAGTCTTACCAAAGGATTCCACACGTTTATGAGGTCTACAAAAAGCCCTC
TAAACCCAGAGTGAATAGGCATCCTTTTGGGTATCAGCAGGTGATTGGGCAAGATCCTCA
ACAGTGGTTAGCAAGAAACAGTACTAAAACTGTCCAAACCCCTGCCTTAACCACTGCTCA
TCACACTGCATCCATACCAGACACTGCTGAATCCCCATCCAAAGCCCTGTTGGCTTTGGA
GTCCTTAATGAACTAATCCTTTTACTACATGTGCAGGGAGCTTCTGCATGCTTTGATAGT
CTGTGGTATGTAGATAGTGGAGGCTCCAGGCACATGACAGGATGTAAAGCCCTCCTCAAA
GACTTTAAAATCCATGGAGGGGGTGATATATCCTTTGGAAATAATAGTAAAGGGAAAGTT
CTGGGGTCTGGAACAGTGCAATCTGGTAATGTAAAATTTGAAAATGTCAATCTAATAGAC
AATCTGAAATTCAACCTTCTGAGTGTATCTCAAATGAGTGACAAAGGGTTTGGGTCATTC
TTCACAAAAGATTGTGTAGGATTGTTGGACCAGAAATGGTCAAAAAGATTGAAGCAATAA
TCAAAAATGGTCAAACTAAACTTGTTGCTCAAAGAAGTGGCAATGTTTATGTTATTGACA
TGTCAAAAGAGTGTCCCAGAGCTGATGCCTGTCTGTTCTCAGCTACCTCTAACAAAGAGA
CAGAACTTTGGCACAGAAGACTGGGGCACACAAATCTTAAGACAATAACAGAAATTTCAA
AAAATGGGTTGGTGAGAGGCCTACCACAAAAATTGTTTTCATGTTCGGAACATTGCATTT
CCTGTTTAAAAGGAAAACAACACAAAAGTTCTTACAAGTCCATTGAAGAGTCCAAAACAA
CCCAGTGTTTGCAAATGCTGCACATGGATTTGTTTGGCCCAGTTCAAGTCATGAGCCTCA
AAAAGAAAAGATACTGTTTGGTTATAGTTGATGACTTTTCTAGGTTTACATGGACTTTCT
TTTTGCACTCTAAAGATGAAACTGCAGGCATTTTGCAAGACTTTGTGACACAGGTTGAAA
AGCAATTTGACCTTCCAGTGAAAAGCTTTAGGAGTGACAATGGCACAGAATTTAAAAATA
AGGAGTTGAATGCCTTCTGTGTGAAGAAAGGGATTGTAAGGCAGTACAGCATCCCAAGAA
TACCAGAGCAAAATGGGGTGGTTGAAAGAAAGAACAGAACCTTGATTGAGGCTGCCAGAA
CTATGCTTGCAGATTCAGGTTTGCCATTAACTTTCTGGGCAGAGGCAGTAAACACTGCTT
GCTATATCCAGAACAGAGTTTTAATAAACCCCAGGCACAAAAAGACTGCCTATGAAATTC
TGTATAAAATCAAACCACTGATCTCATACTTCAAAGTGTTTGGCTGCCCATGCTTTATTT
TGAATTTAAAAGATTCCATTTCAAAATTTGCAGCCAAAATTGATTGTGGTTATTTTCTGG
GATACTCAACCACTGCCAAGGCCTACAAAGTGTTCAATGCACGGACCAAGGTAGTGGAGG
AGACTTTAGATGTAAAGTTCAATGAACTTTCATCAATGAAAATCCCAGCAAATCCTGCTG
ATCTGTTTGATCTTGAAAAATTCACCTTTGAAAATACTGCTATCAAGACTAACAGTGCAG
GTCCATTAGAGGATACATCACCAGACTATGGGTATGAAATCATCATCCCTCAAAGGTCTG
CCACAAAGGGAAAAGCACCAGTTGTTCAAAATAGCTGCCAAAGCTCAACCACTGCTACCT
CAACAGTTGTTGACCAAAGTAGCCCATCCACCATTGCTTCCACATCCTCAAACACTGCTG
ACAAAAGTCCTCAAACAGTGGATAAAAGTCAGCAGTGGTCCACTCCATTACCACCCATTC
CACCACCTTTTGAAGCCACTGCTGGGTCATCAAAGTCACCAGCAGTGGTTAGCTCAGATG
ATACACATTTGCAACCTTCACCAACAAATGCCATCATACCATACCAAGGAGATTTAATCT
TCTTGAGATCTCATCCACCTGATCAAATCATTGGCAACATCAACGAAGGGGTGCTCACAA
GAAGCCAAACCCAAAACATTTGTCTTTTTGCTGGCTTTCTATCACTCCATCAGCCAGTCA
AGTACCAAGAGGCACTAAAAGACAACAGCTGGGTAGAAGCCATGCAAGAGGAGCTCCAAC
AGTTTAAAAGAAAACAAGTATGGGAGCTTGTACCACTGCCAAAAGAGGTTAGTCCCATTG
GCACATAGTGGGTCTTCAAGAACAAAACAGATGAAAGGGGCATTGTTGTCAAGAACAAAG
CCAGGCTTGTGGTTCAAGGTTACAGACAGGAAGAGGGGATTGAGTATGATGAAACATTCG
CCCCTGTTGCAAGATTGGAAGCTATCAGACTGTTCCTGGCCTTTGCTGTCAACCACAACA
TGAAGGTGTTTCAGATGGATATCAAAAGTGCTTTCCTCTATGGTACATTGCAAGAAGAGG
TGTATGTATGTCAACCTCCAGGCTTTGAGGATCCATTTTATCCTGATCATGTCTACAGGC
TAAACAAAGCCTTGTATGGCATGAAACAAGCACCAAGAGCCTGGTATGAAACTCTTTCCA
ACTTTCTACTCTCAAATGGTTTCAAAAGAGGTACCATTGATAAAACACTGTTTCTTAAAT
GGAGAGGGATAGATTTAATGATTGTCCAAATTTATGTGGATGACATTATTTTTGGAAGCA
CATGTACCAAAATGTGTGAAGAGTTTAGAGAACTCATGACAACTGAGTTTGAATGAGTGC
AATGGGTGAGCTGCAATGCTTTCTTGGTCTCCAAGTACAGCAATTGCAAAATGGAACCTT
CATTCATCAAAGCAAATATGCTAAAGAACTTTTAACCAAATTTGATATGAATGATTGTAA
ACCATGCAGCACACCCGTGGCCACAAATAAGCTGGTCATGTCTGATGAAAAGGATGAGCT
GATTGACCAAACACTTTATAGAAGCATGATTGGGTCTTTATTGTACCTAACTGCATCCAG
ACCAGACATCATGTTTGCAACATGTGTCTGTGCAAGAAGTCAATCAGCTCCCAGAAAATC
AAATCTCATTGCTGTAAAAAGGATTCTCAGATACATAAAAGGTGCTCCCACACTTGGTAT
CTGGTATCCAGCTAATGGGAATATCAAGCTTTCAGGTTTTTCAGACAGTGACTTTGCTGG
ATGTCACACCACAAGGAAGTCCACTTCAGGAGGATGCCAGTTTCTAGGTGATTGCTTAGT
CTCTTGGCAAAGCAAAAAGCAAGCAGCAGTTTCAACTTCCACTGCTGAGGCTGAATACAT
TGCTGCTGCAAGCTGTACAGCCCAACTCCTGTGGCTTCAAAATCAGTTGCTGGATTTTGG
TATCACTGCCTTAAAGACACCACTCATGTTGGACAGCCAGGCAGTAGAAAATATCATAAA
AAATCCAGTTTCCCACTCTACCACAAAGCACATCGACATCAGACATCACTTTGTGAGGGA
TTGCTATGAAAAAGGTTTGATTTCTCTGCATCATGTCCCAACTAAAGACCAGCTGGCAGA
TGTGCTCACAAAAGCACTTGATACAGCCACTTTTGAAAGCTTGGTCTCTAGGATTGGGAT
GCTAAACATGGAGTAACAAGCAACATCTTGTTTTTCTATGAATAAAAGCAACAAAATGTT
TTCAGAAAATCAAAAATCCATCCTTAAAAGTAGCTAAAAATGAAAATTTCATTAAAATCC
TTAAAAGTCTGCCATAACCACTGATTGTTCAAAAGTCTGCTCTACTTCAAAAAGCCTGCC
CACTGCTGAAAGGCAACCTCTGTTCTCTCATTTCTTGATAACCTATGTTGTTCAAAAGCA
GTGTCTTATCCACTGATATGCTATCCACTGATAGTGAAAATCATCCACTG
>ORSiTERTOOT00010#fam18-466
AACCTCTGCTGCAAAGGAGTCTGAAAAGAGGAAGAAGAAAGAAAAAATTGATAACTTGTT
TTGTGAATTCTGTGAGAAGAGGAACCATCTAACAAAAGATTGCTTCCACTTAAAAGCTTA
TGATTTAACTAAAACAAGTGTCACTACTTCAGCTGAAAGTTGCAGTGTTTATGGTAAAAC
AAACCATAAAACTCAGGCATGTGTGTATCTCAAAAACTTTAATGAGAAGAAGAATGAGTA
CATGGCTAAAACATCCTTGAGTTCATCAGCATCATCACACCATCTGTCAAATTCACAAAG
AAACAACCACTGTTTGTGCCAGTTCAAACAGCTGTCACAAAACAGCTGAACCAAACATCT
GTCAAAAGAGATGTTCAGGTTACTGATGCACCTCCTGCCAATCAGTTCAGAAAAGGCAAG
GAAAAACAGTCTTACCAAAGGATTCCACACGTTTATGAGGTCTACAAAAAGCCCTCTAAA
CCCAGAGTGAATAGGCATCCTTTTGGGTATCAGCAGGTGATTGGGCAAGACCCTCAACAG
TGGTTAGCAAGAAACAGTACTAAAACTGTCCAAACCCCTGACTTAACCACTGTCCATCAC
ACTACATCCATACCAGACACTGCTGAATCCCCATCCAAAGCCCTATTGGCTTTGGAGCCC
TTAATGAACTAATCCTTTTACTTCATGTGCAGGGAGCTTCTGCATGGTTTGATAGTCTTT
GGTATGTAGATAGTGGAGGCTCCAGGCACATGACAGGATGTAAAGCCCTCATCAAAGACT
TTTAAATCCATGGAGGGGGTGATATATCCTTTGGAAATAATAGTAAAGGGAAAGTTCTGG
GGTCTGGAACAGTGCAATCTGGTAATGTAAAATTTGAAAATGTCAATCTAATAGACAATC
TGAAATTCAACCTTCTGAGTGTATCTCAAATGAGTGACAAAGGGTTTGGGTCATTCTTCA
CAAAAGACTGTTGTAGGATTGTTGGACCAGAAATGGTCAAAAAGATTGAAGCAATAATCA
AAAATGGTCAAACTAAACTTGTTGCTCAAAGAAGTGGCAATGTTTATGTTGTTGACATGT
CTAAAGAGTGTCCCAGAGCTGATGCCTGACTGTTCTCAGCTGCCTCTAACAAAGAGACAG
AACTTTGGTACAGAAGACTGGGGCACACAAATCTTAAGACAATAACAGAAATTTCAAAAA
ATGGTTTGGTGAGAGGCCTACCATAAAAATTATTTTCATGTCCTGAACATTGCATTTCCT
GTTTAAAAGGAAAACAGCATAAAAGTTCTTACAAGTCCATTGAAGAGTCCAAAACAACCC
AGTGTTTGCAAATGCTACACATGGATTTGTTTGGCCTAGTTCAAGTCATGAGCCTCAAAA
AGAAAAGATATGGTTTGGTTATAGTTGATGACTTTTCTAGGTTTACATGGACTTTCTTTT
TGCACTCTAAAGATGAAACTGCAGGCATTTTGCAAGACTTTGTGACACAGGTTGAAAAGC
AATTTGATCTTCCAGTAAAAAGCTTTAAGAGTGACAATGGCACAGAATTTAAAAATAATG
AGTTGGATGCCTTCTGTGTGAAGAAAGGGATTGTAAGGCAGTACAGCATCCCTAGAACAC
CAGAGCAAAATGGGGTTGTTGAAAGAAAGAACAGAACTTTGATTGAGGCTGCCAGAACTA
TGCTTGCAGATTCAGGTTTGCCATTAACTTTCTGGGCAGAGGCACTAAACACTGCTTGCT
ATGTCCAGAACAGAGTTTTAATAAACCCCAGGCACAAAAAGACTGCCTATGAAATTCTGT
ATAAAATCAAACCACTGATCTCATACTTCAAGGTGTTTGGCTGCCCATGCTTTATTTTGA
ACTTAAAAGATTCCATTTCAAAATTTGCAGCCAAAATTGATTGTGGTTATTTTCTGGGAT
ACTCAACCACTGCCAAGGCCTACAAAGTGTTCAATGCACGGACCAAGGTAGTGGAGGAGA
CTTTGGATGTAAAGTTCGATGAACTTTCATCAATGAAAATCCCAGCAAATCCTGCTGATC
TGTTTGATCTGGAAAAATTCACTTTTGAAAATACTGCTATCAAGACTAACAGTGCAGGTC
CATCAGAGGATACATCACCAGACTATGGGTATGAAATCATCATCCCTCAAAGGTCTGCCA
CAAAGGGAAAAGCACCAGTTGTTCAAAACAGCTGCCAAAGCTCAACCACTGCTACCTCAA
CAGTTGTTGACCAAAGTAGCCCATCTACCACTGCTTCCACATCCTCAAACACTGCTGACA
AAAGTCCTCAAACAGTGGATAAAAGTCAGTAGTGGTCCACTTCATTACCACCCATTCCAC
CACCTTTTGAAGCCACTGCTGGGTCATCAAAGTCTCCAGCAGTGGTTAGCTCAGATGATA
CACATTTGCTGCCTTCACCAACAAATGCCATCATACCATACCATGGAGACTTAATTTTCT
TGAGATCTCATCCACCTGATCAAATCATTGGCAACATAAATGAAGGGGTGCTCACAAGAA
GCCAAACCCAAAACATTTGTCTTTTTGTTGGTTTTCTATCACTCCATCAGCCAGTCAAGT
ACCAAGAGGCACTAAAAGACAACAGCTGGGTAGAAGCCATGCAAGAGGAGCTCCAACAGT
TTAAAAGACAACAAGTATGGGAGCTTATACCACTGCCAAAAGAGGTTAGTCCCATTGGCA
CAAAGTGGGTCTTCAAGAACAAAACAGATGAAAGGGGCATTGTTGTCAAGAACAAAGCCA
GGCTTGTGGTTCAAGGTTACAGACAGGAAGAGGGGATTGATTATGATGAAACATTCGCCC
CTGTTGCAAGATTGGAAGCTATCAGACTGTTCCTGGCCTTTGCTGTCAACCACAACATGA
AGGTGTTTCAGATGGATATCAAAAGTGCTTTCCTCTATGGTACATTGCAAGAAGAGGTGT
ATGTATGTCAACCTCCAGGCTTTGAGGATCCATTTTATCCTGATCATGTCTACAGGCTAA
ACAAAGCCTTGTATGGCCTGAAACAAGCACCAAGGGCCTGGTATGAAACTCTTTCCAACT
TTCTACTCTCAAATGGTTTCAAAAGAGGTACCATTGATAAAACACTGTTTCTTAAATGGA
GAGGGAAAGATTTAATGATTGTCTAAATTTATGTGGATGACATTATTTTTGGAAGCACAT
GTACCAAAATGTGTGAAGAGTTTAGAGAACTCATGACAGCTGAGTTTGAAATGAGTGCAA
TGGGTAAGCTGCAATGCTTTCTTGGTCTCCAAGTACAGCAATTGCAAAATGGAACCTTCA
TTCATCAAAGCAAATATGCTAAAGAACTTTTAACCAAATTTGATATGAATGATTGTAAAC
CATGCAGCACGCCCATGGCCACAAATAAGCTGGTCATGTCTGATGAAAAGGATGAGCTGA
TTGACCAAACACTTTATAGAAGCATGATTGGGTCTTTATTGTACCTAACTGCATCTAGAC
CAGACATCATGTTTGCAACATGTGTCTGTGCAAGAAGTCAATCAGCTCCCAGAAAATCTA
ATCTCATTGCTGTAAAAAGGATTCTCAGATACATAAAAGGTGCTCCCACACTTGGTATCT
GGTATCCAGCTAATGGGAATATCAAGCTTTCAGGTTTTTCAGACAGTGACTTTGCTGGAT
GTCATACCACAAGGAAGTCCACTTCAGGAGGGTGCCAGTTTATAGGTGATTGCTTAGTCT
CTTGGCAAAGCAAAAAGCAAGCAGCAGTTTCAACATCCACTGCTGAGGCTGAATACATTG
CTGCTGCGAGCTGTACAGCCCAACTCCTGTAGCTTCAAAATCAGTTGCTGGATTTTGGTA
TCACTGCCTTAAAGACACCACTCATGTTGGACAGCCAGGCAGCATAAAATATCATAAAAA
ATCCAGTTTCCCACTCTACCACAAAGCACATCGACATCAGACATCACTTTGTGAGGGATT
GCTATGAAAAAGGTTTGATTTCTCTGCATCATGTCCCAACTACAGACCAGCTGGCAGATG
TGCTCACAATAGCACTTGATACAACCACTTTTGAAAGCTTGGTCTCTAGGATTGGGATGC
TAAACATGGACTAACAAGCAACATCTTGTTTTTCTATGAATAAAGGCAACAAAATGTTTT
CAAAAAATCAAAAATCCATCCTTAAAAATAGCTAAAAATGAAAATTTCATTAAAATCCTT
AAAAGTCTGCCATAACCATTGATTGTTCAAAAGTCTGCTCTACTTCAAAAAGTCTGCCCA
CTGCTGAAAGGCAACCTCTGTTCTCTCATTTCTTGATAACCTCTGTTGTTTAAAAGCAGT
GTCTTATCCACTGATATGCTATCCACTGATAGTGAAAATCATCCACT
>novel#fam18-695
TCAATGTGACTGTGCCATGATGGCTGCTGCTAAGGTATCACCTCAAGTTCTTGAAAAACT
ATGTTCAGACAAATGCATTATTGCATTTGCTAACATCAAAGAGGTAAATGAAAACCTTAG
GAATAAAATCTTATCTGATGAAGTCAAATTTGAAATGTCATTAAAAGAACTTAGAAACAA
ATTGGCTGAAAAAGATAAAGAGATCAGCAGTTTAAAAGAAGAGCAGAGCATAACCAAAAC
TCAACTCCAAACTATGGTAGAAAAATACCAAGTTTGCAAAAAGGAGTTGGAGTCTACCCA
GATCACCTGTGAAAGATGGGTAGAGTCTTGTAAAGGGTATGAGGTTATGCTTGCAAAACA
GCTTGAAAGCAATGTTAAATTTGGTATTGGACATAGAAAATATGATGATCTTGAAAACAC
TGCTGGAAAACAAGCTGATTTTACTGAGATAATTCCAACCAACAAAAATGGCCAAGGGGT
TAAAATAACTGACAAATTTGGTAACAAAATTACTCTGGAAAGACCTGTGGGATCCTCAAC
TTTTGAGGAAATTGAGAAATACCAAATTAAACCCACATGGTCTGATGAGTGTCATATCCT
GGAAAATTTCAAACCAATGGAATTCACAACCACTGATGGTGTAAAAGCTCCAAAAGCAAG
AGTCATTCCTATCAAAGATATCCCAACAGAGGTTCAAAACTCTGTTGCAAAAGAATCTGA
GAAAAGGAAGAAAAGAGAAAAGATTAAAAACCTGTTTTGTGATTTTTGTGAAAAGAAGAA
TCATCTAACAAAAGACTGTTTTCATCTTAAAGCACATGATCTAAACAAAACAAATGTTAT
TGTTTCTGCTGAAAGCTGCACCATTTGTGGTAAAAATAACCACAAAACTAAGGAATGTGT
GTATCTCAAAAACTTTGATGAAAAGAAGAAAGAGTACACTGCAAAAACATTCTTAAGTTC
ATCAGCATCATCTGTTAAGTTCACCAAGAAACAACCACTGTTCGTCCCAGTCCAAACTGC
TGTCACAAAACAGCTGAACCAAACATCTGTTAAAAGAGACGTTCAGGTGACTGATGCACC
CCCTGCCAATAAATTCAAAAGAGGTAAGGGACAACCATCATACCATAGGATCCCACACGT
TTATGAGGCTTACATAAAGCCCTCTAAACCCAAAGTGAACAGGTATCCTTTTGGTTATCA
ACAGATGATTGGTCAAGACCCCCAACAGTGGTTAGAGAAAAACATTCTCAAAAATGTTCA
AACCCCTAAGCTAACCACTGTCCATGCATCTGTCATCAACTCAGACACTGTTGAGACCCC
ATCCAAAGCCTTATTGGCTTTGGAAACCTTAATGAACTAATCCTTTTACTTCATGTGCAG
GGAGCTTCTGCATGCTTAGATAGTCTTTGGTATGTAGACGGTGGAGGCTCCAGGCACATG
ACAGGATGTAAAGCCCTACTCAAATATTTCAAAATCCATGGAGGGGGTGATATATCCTTT
GGGAATAATAGTAAAGGGAAAGTTCTGGGGTCTGGTATAGTTCAGTCTGGAAATGTAAAA
TTTGAAAATGTCAATCTGATAGACAATCTGAAATTCAACCTCCTGAGTGTCTCACAAATG
AGTGACAAGGGGTATGGGACATTCTTCACAAAGGAGTGTTGTAAGATTGTTGGACCAGAA
ATGGTTGAAAAGATTGAAGCAATAATAAAATCAGGAAAAACAAAACTTGTTGCTCAAAGA
AGTGGCAATGTTTATGTTGTTGATATGTCAAGAGAGTGTCCCAGAGCTGATGCATGTCTG
TTCTCAGCTGCCTCTAACAAAGAGACAGAGCTATAGCACAAAAGACTGGGACACACAAAT
CTCAAGATAATCAATGAAATTTAAAAAAATGGCTTAGTGAGAGGCTTACCACAAAAAATG
TTTCATGTCCTGAACACTGTGTTTCCTGTTTAAAAGGAAAACAGCATAAAAGCTCTTTCA
AGCCCATTGAAGAGTCCAAAACAACCCAGTGTTTGCAAATGATGCACATGGATTTGTTTG
GCCCAGTGCAAGTCATGAGTCTCAAAAAGAAGAGATATTGCTTGGTTATTGTTGATGACT
TCTCTAGGTTTACATGGACCTTCTTTTTACACTCAAAAGATGAGACTGCAGGCATTTTGC
AAGACTTTGTGACACAGGTTGAAAAGTAATTTGACCTTCTAGTGAAAGTCTTCAGGAGTG
ACAATGGCACAGAATTCAAAAATAAGGAGTTGGATGCCTTCTTAGTGAAGAAAGGGATTG
TAAGGCAATACAGCATCCCTAGAACACCAGAGCAAAATGGGGTTGTTGAAAGGAAGAACA
GAACATTGATTGAGGCTGCCAGAACCATGCTTGCAGATTCAGGTTTGCCATTAACTTTTT
GGGCAGAGGCAGTAAATACAGCTTGCTATGTCCAAAATAGAGTTTTAATCAACCCTAGGC
ACAAAAAGAGTGCTTATGAAATTCTGTATAAAATAAAGCCATTAATCTCATATTTCAAAG
TTTTTGGTTGCCCATGTTTCATTCTAAACTTAAAAGATTCTATCTCAAAGTTTGCAGCCA
AACTTGATATGGGATACCACCTGGGATACTCAACCACTGCTAAGGCCTATAAAGTCTTCA
ATACATGGACCAAAGTAGTGGAAGAGACTTTGAATGTAAAGTTCAATGAACTTTCATCAA
TGAAAATCCCTGCAAATCCTGCAGAATTGTTTGATCTTGAAAAATTCACTTTTGAAAATA
CTGTTGTCAAGACTAACAGTGCAGGACCATCAGAAGATTCATCATCAGACTATGGATATG
AGATCATCATTCCTCAAAAGTCTGCTTCAATAGGGAGAGCATCAGTTGTTCAAAACAGTT
GTCAAAGCTCAACCACTGCTACCTCAACAGTTGTTGACCAAAGTAGCCCTTTAACCACTG
CTTCCACCTCATCAAACACTACTGACAAAAGTCCTCAAACAGTGGATCAAAGTCAGCAGG
TGTCCACACCTTTACCCCTTATGCCACCACCTTTTGAAGCCACTGCTAGGTCATCAAAGT
CACCAGCAGTGGTTAGCTCAGATGATACACATCTGCAGCCTTCACCACTCAATGCCATTA
TTCCATACCAAGGAGAGCTCATCTTCTTGAAATCTCATCCACCAGATCAAATCATTGGCG
ACATCAATGAAGGGGTGCTCACAAGAAAGCAATCCCAAAACATTTGTCTTTTTGTAGGTT
TTCTATCACTCCATCAGCCAGTCAAGTACCAAGAGGCACTGAAAGACAACAACTGGGTAG
AAGCCATGCAAGAGTAGCTCCAACAGTTTAGAAGACAACAAGTATGGGAGCTTGTTCCAT
TGCCAGAGGGTGTGAGTCCTATTGGCACAAAATGGGTCTTCAAAAATAAAACTTATGAAA
GGGGTATTGTTGTCAAGAATAAAGCCAGGCTTGTGGTTCAAGGTTTCAGACAAGAAGAGG
GCATTGACTATGATGAAACATTTGCCCCTGTAGCAAGCCTTGAAGCTATCAGACTCTTTC
TGGCCTTTGCTGTGATCCACAACATCAAGGTGTATCAAATGGATATCAAATGTGCATTCC
TCTATGGTAAGATTCAAGAGGAGGTTTATGTTTGTCAACCTCCAGGTTTTGAGGATCCAT
TTAATCCAGATCATGTCTATAAGCTAAATAAAGCTTTGTATGGCTTGAAACAAGCACCAA
GGGCCTTGCATGAAACTCTGTCCACCTTTTTACTTTCCATTCGTTTCACCAGAGGCAGGA
TTGATTGATAAAACACTGTTTTTAAAATGTAGAGGGAAGAATTTGATGATTGTCCAAATT
TATGTGGATGACATCATTTTTGGAAGCACATGTAATAAAATGTGTGAAGAGTTCAGGCAA
CTCATGACAGCTGAGTTTGAAATGAGTGCAATTGGTGAACTCCAGTGCTTTCTTGGTCTC
CAAGTAAGGCAGCTGCAAAATGGTACTTTCATCCATCAAGGCAAATATGCCAAAGAACTT
TTAAAGAAATTTGACATGGATGATTGTAAGCCATGTAGTACACCCATTGCAACCAATAAA
TTGGTCATGTCTGAAGAAAAGGATGATTTGGTTGATCAGACCTTATATAGAAGCATGATT
GGGTCCTTATTGTACCTAACTGCATCTAGACCAGATATCATGTTTGCAACATGTGTCTGT
GCAAGATCCCAATCAGCCCCTAGAAAGTCAAACCTTATTGCTGTAAAAAGGATATTCAGA
TACCTCAAAGGTGCTCCCACACTTGGTATCTGGTATCCAGCTGATGGTAAAATTGAGCTT
TCAGGTTTCTCAGATAGATTCTTTGTTGGATGTGATAAAACAAGGAAGTCTACTTCAGGA
GGGTGCCAATTCTTAGGCAATTTCTGTGTCTTGGCAAAGCAAAAAACAAGCAGCTGTTTC
CACATCCACTGCTGAGGCAGAATATATAGCTGCTGCAAGCTGTACAACCCAACTGCTCTG
GCTTCAAAATCAGTTACTGGATTTTGGTATCACTGCCTTGAAGACACCACTCATGTTGGA
CAGCCAGGCAGCAGAAAATATCATCAAAAATCCAGTTTCCCACTCAACCACCAAACATAT
CGACATCAGACATCACTTTGTGAGGGATTGCTATGAAAAAGGTTTGATTTCTCTGCATCA
TGTTCCAATAAAGATCAGCTGGCAGATGTGCTAACCAAAGCCTTAGACACATCCACCTTT
GAAAGCTTGATCTCTAGGATTGGCATGCTAAACATGGAATAGCAGGCAAAATCCTGTTTT
TCTATGAATAAAAGCATTAAAATGTTTTCAGAAAATCAAAAATTCATCCATAAAATAGCT
AAAAATGAATTTTTCATGAAAAATCCTAAAAGTCTGCTATAACCACTGATGGGTTCAAAA
GTCTGCTCTACTTCAAACATCTGTCCACTGCTGAAAGTCATCCCCTGTTCTCATTTTCCT
CTGATAAGCACTGATGTTCAAAATCAGTGTTGTATCCACTGCTGTGCAATCCACTGATAG
TTAAAAGCATCCACTGTTCTCCATTACCGTTACAACTACTGTCTTCACCAGTTGTTTTCA
CAAAAAGTACTGTTCAAAAGTACTATCCTTCACTTCACCAGGGGATGGCATGCGGACAGT
ACATAGTGGTCAGACCTTTTGTAACCGCTGCCACGTCAGCATTCACTTTTCCTCCATAAA
ACCCCCTTTCAAACCCCAAACAGGGTTTCACTGTCGAATTGAATTCTTAAAAGTTCTCTT
CTCAAAGCAGTTTCCATCACATTTCATCAAATTTCTTCACAATCTCATTTTTGATCCTCA
TCTTCAAAATGACAAAATCGAAATCATCCGCCAAATCTTCTAAAGGGGCCTCTCAAAAGG
CTACCTCCACAGAAATCCCACACAAACCGTCTCATAATCTTCTGGGTCTTCTCACAAAAC
CCAGCAACATCGATACATTTGATTCCATCCTCGATATGCTCAACGCACCAAAGTACAAAA
CTTTGTTAACCGTTGATGCACCCGTTTACCTGCAAACTCAGAGAGAGTTTTGGAAAAATT
GTACCCTTGAAAAACAAGGTGAAGATGTCATAGCCATTAACTCTACTCTGCAGAAAAAGG
CAGTCCGCATCACACCGCAATCTTTATTAGAAGTCTTTCAGCTCGATGATCAAGAAGGTA
AAAATTATTTCCCTAAAAACGAGTTACAAATCGACTTCATTGAGAGAGGGTATGCAGATA
CAATGATGAAGATGGATACCTTACAAAAAGGTTTCTTCCCTCCTGCAACACGATTTTTAT
TCCATACCCTCCTCATGTGTGTTTCAAATAAAACCACTTCTTTTAATGAAATATCATTAA
AGATTCAAAATCTGGGATATGCTATATTCAAGAAGAAAATTTCAATTATTCCTAGGTAAT
CTTCAATGATTTGGTTAAAATTGTTGAAACAAAATCATTTTTATTGTTCCCAAGATTT
>MRSiTERTOOT00002#fam18-6873
TCTGGAACAGTGCAATCTGGTAATGTAAAATTTGAAAATGTCAATCTAATAGACAATCTG
AAATTCAACCTTCTGAGTGTATCTCAAATGAGTGACAAAGGGTTTGGGTCATTCTTCACA
AAAGACTGTTGTAGGATTGTTGGACCAGAAATGGTCAAAAAGATTGAAGCAATAATCAAA
AATGGTCAAACTAAACTTGTTGCTCAAAGAAGTGGCAATGTTTATGTTGTTGACATGTCT
AAAGTGTGTCCCAGAGCTGATGCATGTCTGTTCTCAGCTGCCTCTAACAAAGAGACAGAA
CTTTGGCACAGAAGACTGGGGCACACAAATCTTAAGACAATAACAGAAATTTCAAAAAAT
GGGTTGGTGAGAGGCCTACCACAAAAATTGTTTTCATGTTCTGAACATTGCATTTCCTGT
TTAAAAGGAAAACAGCATAAAAGTTCTTACAAGTCCATTGAAGAGTCCAAAACAACCCAG
TGTTTGCAAATGCTGCACATGGATTTGTTTGGCCCAGTTCAAGTCATGAGTCTCAAAAAG
AAAAGATATTGTTTGGTTATAGTTGATGACTTTTCTAGGTTTACATGGACTTTCTTTTTG
CACTCTAAAGATGAAACTGCAGGCATTTTGCAAGACTTTGTGACACAGGTTGAAAAGCAA
TTTGATCTTCCAGTAAAAAGCTTTAGGAGTGACAATGGCACAGAATTTAAAAATAAGGAG
TTGGATGCCTTCTGTGTGAAGAAAGGGATTGTAAGGCAGTACAGCATCCCTAGAACACCA
GAGCAAAATGGGGTTGTTGAAAGAAAGAACAGAACTTTGATTGAGGCTGCCAAAACTATG
CTTGCAGATTCAGGTTTGCCATTAACTTTCTGGGCAGAGGCAGTAAACACTGCTTGCTAT
GTCCAGAACAGAGTTTTAATAAACCCCAGGCACAAAAAGACTGCCTATTAAATTCTGTAT
AAAATCAAACCACTGATCTCATACTTCAAGGTGTTTGGCTGCCCATGCTTTATTTTGAAC
TTAAAAGATTCCATTTCAAAATTTGCAGCCAAAATTGATTGTGGTTATTTTCTGGGATAC
TCAACCACTGCCAAGGCCTACAAAGTGTTCAATGCACGGACCAAGGTAGTGGAGGAGACT
TTGGATGTAAAGTTCAATGAACTTTCATCAATGAAAATCCCAGCAAATCCTGCTGATCTG
TTTGATCTTGAAAAAATTCACCTTTGAAAATACTGCTATCAAGACTAACAGTGCAGGTCC
ATCAGAGGATACATCACCAGACTATGGGTATGAAATCATCATCCCTCAAAGGTCTGCCAC
AAAGGGAAAAGCACCAGTTGTTCAAAACAACTGCCAAAGCTCAACCACTGCTACCTCAAC
AGTTGTTGACCAAAGTAGCCCATCTACCACTGCTTCCACATCCTCAAACACTGCTGACAA
AAGTCCTCAAACAGTGGATAAAAGTCAGCAGTGGTCCACTTCATTACCACCCATTCCACC
ACCTTTTGAAGCCACTGCTAGGTCATCAAAGTCACCAGCAGTGGTTAGCTCAGATGATAC
ACATTTGCAGCCTTCACCAACAAATGCCATCATACCATACCAAGGAGATTTAATCTTCTT
GAGATCTCATCCACCTGATCAAATCATTGGCAACATCAATGAAGGGGTGCTCACAAGAAG
CCAAACCCAAAACATTTGTCTTTTTGTTGGCTTTCTAGCACTCCATCAGCCAGTCAAGTA
CCAAGAGGCACTAAAAGACAACAGCTGGGTAGAAGCTATGCAAGAGGAGCTCCAACAGTT
TAAAAGACAACAAGTATGGGAGCTTGTACCACTGCCAAAAGAGGTTAGTCCCATTGGCAC
AAAGTGGGTCTTCAAGAACAAAACAGATGAAAGGGGTATTGTTGTCAAGAACAAAGCCAG
GCTTGTGGTTCAAGGTTACAGACAGGAAGAGGGGATTGATTATGATGAAACATTCGCCCC
TGTTGCAAGATTGGAAGCTATCAGACGGTTCCTGGCCTTTGCTGTCAACCATAACATGAA
GGTGTTTCAGATGGATATCAAAAGTGCTTTCCTCTATGGTACATTGCAAGAAGAGGTGTA
TGTATGTCAACCTCCAGGCTTTGAGGATCCATTTTATCCTGATCATGTCTACAGGCTAAA
CAAAGCCTTGTATGGCCTGAAACAAGCACCAAGAGCCTGGTATGAAACTCTTTCCAACTT
TCTACTCTCAAATGGTTTCAAAAGAGGTACCATTGATAAAACACTGTTTCTTAAATGGAG
AGGGAAAGATTTAATGATTGTCCAAATTTATGTGGATGACATTATTTTTGGAAGCACATG
TACCAAAATGTGTGAAGAGTTTAGAGAACTCATGACAGCTGAGTTTGAAATGAGTGTAAT
GGGTGAGCTGCAATGCTTTCTTGGTCTCCAAGTACAGCAATTGCAAAATGGAACCTTCAT
TCATCAAAGCAAATATGCTAAAGAACTTTTAACCAAATTTGATATGAATGATTGTAAACC
ATGCAGCACACCCATGGCCACAAATAAGCTGGTCATGTCTGATGAAAAGGATGAGCTGAT
TGACCGAACACTTTATAGAAGCATGATTGGGTCTTTATTGTACCTAACTACATCTAGACC
AGACATCATGTTTGCAACATGTGTCTGTGCAAGAAGTCAATCAGCTCCCAGAAAATCAAA
TCTCATTGCTGTAAAAAGGATTCTCAGATACATAAAAGGTGCTCCCACACTTGGTATCTG
GTATCCAGCTAATGGGAATATCAAGCTTTCAGGTTTTTCAGACAGTGACTTTGCTGGATG
TCACACCACAAGGAAGTCCACTTCAGGAGGGTGCCAGTTTCTAGGTGATTGCTTAGTCTC
TTGGCAAAGCAAAAAGCAAGCAGCAGTTTCAACATCCACTGCTAAGGCTGAATACATTGC
TGCTGCAAGCTGTACAGCCCAACTCCTGTGGCTTCAAAATCAGTTGCTGGATTTTGGTAT
CACTGCCTTAAAGACACCACTCATGTTGCACAGCCAGGCAGCAGAAAATATCATAAAAAA
TCCAGTTTCCCACTCTACCGCAAAGCACATCGACATCAGACATCACTTTGTGAGGGATTG
CTATGAAAAAGGTTTGATTTCTCTGCATCATGTCCCAACTAAAGACCAGCTGGCAGATGT
GCTCACAAAAGCACTTGATACAGCCACTTTTGAAAGCTTGGTCTCTAGGATTGGGATGCT
AAACATGGAATAACAAGCAACATCTTGTTTTTCCTATGAATAAAAGCAACAAAATGTTTT
CAGAAAATCAAAAATCCATCCTTAAAAATAGCTAAAAATGAAAATTTCATTAAAATCCTT
AAAAGTCTGCCATAACCACTGATTGTTCAAAAGTCTGCTCTACTTCAAAAAGCCTGCCCA
CTGCTGAAAGGCAACCTCTGTTCTCTCATTTCTTGATAACCTCTGTTGTTCAAAAGCAGT
GTCTTATCCACTGATATGCTATCCACTGATAGTGAAAATCATCCACTG
>ORSiTERTOOT00010#fam18-7614
AAATAAGGAGTTGGATGCCTTCTGTGTGACGAAAGGGATTGTAAGGCAGTACAGCATCCC
TAGAACACCAGAGCAAAATGGGGTTGTTGAAAGAAAGAACAAAACTTTAATTGAGGCTGC
CAGAACTATGCTTGCAGATTCAGGTTTGCCATTAACTTTCTGGGCAGAGGCAGTAAACAC
TGCTTGCTATGTCCAGAATAGAGTTTTAATAAACCACAGGCACAAAAAGACTGCTTATGA
AATTCTGTATAAAACCAAACCACTGATCTCATATTTCAAGGTGTTTTGCTGCCCATGCTT
TATTTTGAACTTAAAAGATTCCATTTCAAAATTTGCAGCCAAAATTGATTGTGGTTATCA
TATGGGATACTCAACCACTGCCAAGGCATACAAAGTGTTCAATACACGGACCAAGGCAGT
GGAGGAGACTTTGAATGTAAAGTTCAATGAACTTTCATCAATGAAAATCCCAGCAAATCC
TGCAAATCTGTTTGATCTTGAAAAATTTACTTTTGAAAATACTGCTGTCAAGACTAACAG
TGCAGGTCCATCAGAGGATACAACACCTGACTATGGGTATGAAATCATCATCCCTTAAAG
GTCTGACACAAAGGGAGAAGCACCACCTGTTCAAAACAGTTGTCAAAGCTCAACCACTGC
TACCTCAACAGTTGTTGACCAAAGTAGCCCATCCACCACTGCTTCTACATCCTCAAACAC
TGCTGACAAAAGTCCTCAAACAGTGGATAAAAGTCAGCAGTTATTCACTTCATTACCTCC
TATTCCACCACCTTTTGAAGCCACTGCTGGGTCATTAAAGTCACCAGCAGTGGTTAGCTC
AGATGATACACATTTGCAGCCTTCACCAACAAATGCCATCATACCATACCAAGGAGATTT
AATCTTCTTGAGATCTCATCCACCTGATCAAATCATTGGCAACATCAATGAAGGGGTGCT
CACAAGAAGCCAAACCCAAAACATTTGTCTTTTTGCTGGTTTTCTACCACTCCATCAGCC
AGTCAAGTACCAAGAGGCACTGAAAGACAACAGCTGGGTAGAAGCCATGCAAGAGGAGCT
CCAACAGTTTAAAAGACAACAAGTATGGGAGCTTGTACCACTGCCAGAAGAGGTTAGTCC
CATTGGCACAAAGTGGGTCTTCAAGAACAAAACTGATGAAAGGGGCATTGTTGTCAAGAA
TAAAGTCGGGCTTGTGGTTCAAGGTTACAGACAGGAAGAGGGGATTGATGATGATGAAAC
ATTCGCCCCTGTTGCAAGATTGGAAGCCATTAGACTGTTCCTGGCCTTTGCTGTCAACCA
CAACTTGAAGGTGTTTCAAATGGATATCAAAAGTGCTTTCCTCTATGGTACAATTCAAGA
GGAGGTATATGTATGTCAACCTCCAGGTTTTGAGGATCCATTTTATCCTGATCATGTCTA
CAGGCTAAACAAAGCCTTGTATGGACTAAAACAAGCACCAAGGGCCTGGTATGAAACTCT
TTCCAACTTCCTACTTTCAAATGGTTTCAAAAGAGGTACCATTGATAAAACACTGTTTCT
TAAATGGAGAGGGAAGGATTTAATGATTGTCCAAATTTATGTGGATGACATTATTTTTGG
AAGCACATGTAACAAAATGTGTGAAGAGTTTAGAGAACTCATGACAGCTGAGTTTGAAAT
GAGTGCAATGGGTGAGCTGCAATGCTTTCTTGGTCTCCAAGTACAGCAAATGCAAAATGG
AACTTTCATTCATCAAAGCAAATATGCTAAAGAACTTTTGACCAAATTTGATATGAATGA
TTGTAAACCATGCAGCACACCCATGGCAACAAATAAGCTGGTCATGTCTGATGAAAAGGA
TGAGCTGATTGACTAAACACTCTATAGAAGCATGATTGGGTCTTTATTGTACCTAACTAC
ATCTAGACCAGACATCATGTTTGCAACATGTGTCTGTGCAAGAAGTCAATCAGCTCCCAG
AAAATCAAATCTCATTGCTGTAAAAAGGATCTTCAGATACATAAAAGGTGCTCCCACACT
TGGTATCTGGTATCCAGCTAATGGGAATATCAAGCTTTCAAGTTTTTCAGACAGTGACTT
TGCTGGATGTCATACCACAAGGAAGTCCACTTCAGGAGGGTGCCAGTTTCTAGGTGATTG
CTTAGTTTCTTGGCAAAGCAAAAAGCAAGCAGCAGTTTCAACATCCACTGCTGAGGCTGA
ATACATTGCTGCTGCAAGCTGTACAGCCCAACTCTTGTGGCTTCAAAATCAGTTACTGGA
TTTTGGTATCACTGCCTTAAAAACACCACTCATGTTGGACAGCCAGGCAGCAGAAAATAT
CATCAAAAATCCAGTTTCCCACTCTACCACCAAACACATCGACATTAGACATCACTTTGT
GAGGGATTGCTATGAAAAAGGTTTGATTTCTCTGCATCATGTCCCAACTAAAGACTAGCT
GGCAGATGTGCTCACAAAAGCACTTGATACAGCCACTTTTGAAAGCTTGGTCTCTAGGAT
TGGGATGCTGAACATGGAATAACAAGCAACATCTTGTTTTTCTTTGAATAAAAGCAACAA
AATGTTTTTAGAAAATCAAAAATCCATCCTTAAAAATAGCTAAAAATGAAATTTTCATTA
AAATCCTTAAAAGTCTGCCATAACCACTCATTGTTCAAAAGTCTGCTCTACTTCAAAAGT
CTGTCCACTGCTGAAAGTCAACCCCTGTTCTCTCATTCCTTTGATAATCTTTGTTGTTCA
AAAGAAGTGTCTTATCCACTTATATGCTATCCACTGATAGTGAAAATCATCCACTGCTTC
CTTACCACTGCCTTCATCTCTCACTTTCATCAAAGTACTGTCCTTCACATTCACCAGGGG
TTGTCACGTGGGCAGTACATAGTGGTCAGACCTTTTGTAACGGCTGCCACGTCAGCATTC
ACTTT
>PRSiTERT00100078#fam18-8143
CAGTGCAAGTCCATCAGAGGATTTAACACCAGACTATGGGTATGAAATCATCATCGCTCA
AAAGTCTGTCAAAATGGGAAGAGCAGCAGATGTTCAAAACAGCTGTCAAAGCTCAACCAC
TGCTACCTCAACAGTTGTTGACCAAAGTAGCCCATTAACCCCCGCTTCCACATCATCAAA
CACTGTTGATAAAAATCCTCAAACAGTGGATCAAAGTCAGCATGTGTCCACACCTTTACC
TCCTATTCCACTACCTTTTGAAGCCACTGCTGGATCATCAAAGTCACTAGCAGTGGCTAG
CTCAGATGATTCACATCTGCAGCCTTCACCACAAAATGCCATTGTTCCATATCAGGGAGA
GTTAATCTTCTTGAAATCCCATCCACCAGATCAAATTATTGGCAACATCAATGAAGGGGT
GCTCACAAGAAGTCAATCCCAAAACATTTGTCTTTTTGCTGGTTTTATATCACTCCACCA
GCCAGTCAAGTACCAAGAGGCACTAAAAGACAACAACTGGGTAGAAGCCATGCAAGAGGA
GATCCAACAGTTTAAAAGACAACAAGTATAGGAGTTTGTACCACTGCCAGAGGGTGTAAG
TCCTATTGGCACAAAGTGGGTCTTCAAAAACAAAACTGATGAAAGGGGCATTGTTGTCAA
GAATAAAGCCAGGCTTGTGGTTCAAGGTTACAGACAAGAAGAGGGCATTGACTATGATGA
AACATTTGCCCCTGTAGCAAGACTTGAAGCTATCAGACTTTTTCTGGCCTTTGCTGTCAA
CCACAACATCAAGGTGTATCAAATGGACATAAAATATGCATTCCTCTATGGTAAGATTCA
AGAAGAGGTTTACGTTTGTCAACCTACAGGCTTTGAGGATCCATTTAATCCAAATCATGT
CTACAAGCTGAATAAAGCTTTGTATGGCCTGAAACAAGCACCAAGGGCCCGATATGAAAC
TCTTTCCACCTTTCTACTTTCAATTGGTTTCACCAGAGGCAGAATTGATAAAACACTGTT
TTTAAAATGGAGAGGGAAGGACTTAATGATTGTCGAAATTTATGTGGATGACATCATTTT
TGGAAGTACATGTAACAAAATGTGTGAAGAGTTTAGGCAACTCATGACAGCTGAGTTTGA
AATGAGTGCAATGGGTGAACTCCAGTGTTTTCTTGGTCTCCAAGTAAAACAACTGCACAA
TGGCACTTTCATCCATCAAGGCAAATATGCCAAAGAACTTTTAAAGAAATTTGATATGGA
TGATTGTAAGCCATGCAGTACACCCATTGCAACCAATAAACTAGTCATGTCTGATGAGAA
GGATGAATTGGTTGATCAGACCTTATATAGAAGCATGATTGGGTCTTTATTGTACCTAAC
TGCATCTAGACCAGACATCATGTTTGCAACATGTGTCTGTGCAAGATCCCAATCAGCCCC
TAGAAAGTCAAACCTTATTGCTGTAAAAAGGATATTCAGATACTTCAAAGGTGCTCCCAC
ACTTGGTATCTGGTATCCAGCTGATGGTAAAATTGAGCTTTCAGGTTTCTCAGATAGTGA
CATTGCTGGATGTGACATGACAAGGAAGTCCACTTCAGGAGGGTGCCAATTCCTAGGCAA
TTGCTTAGTGTCTTGGCAAAGCAAAAAGCAAGCAGCTGTTTCCACATCCACTGCTGAGGC
AGAATATATAGCTGCTGCAAGCTGTACAACCCAACTGCTCTGGCTTCAAAATCAGTTGCT
GGATTGTGGTATCATTGCCTTGAAGACACCACTCATGTTGGACAGCCAGGTAGCAGAAAA
TATCATCAAAAATCCAGTTTCTCATTCAACAACCAAACACATTGAAATTAGACATCACGT
TGTGAGGGATTGCTATGAAAAAGGTTTGATTTCTCTGCATTATGTTCCAACTAAGGATCA
GCTGGCAGATGTGCAAACCAAAGCATTAGACACATCCACCTTTGAAAGCTTGATCTCTAG
GATTGGCATGCTAAACAGGGAAAAACAGGCAAAATCCTGTTTTTCTATGAATAAAAGGAT
TAAAATGTTTTCAGAAAATCAAAATTCCATCCTTAAAAATAGCTAAAATTGAAGTTTTCA
TTAAAATCCTTAAAAGTCTGCCATAACCACTGATGAGTTCAAAAGTCTGTTCTACTTCAA
AAGTCTATCCACTGCTAAAAATCATCCCCTGCTCTCTCATTCCTTTGATAAACACTGTTG
TTCAAAAGCAGTGCTGTATCCACTGATGACCTATCCACTGATAGCAAAAATCAACCACCG
CCTTCAGTACCGTTACATCCACTGCCTTCAACAGTAATTTTCATAAAAGTATTGTCCTTC
CCTTCATCAGGGGATGGTACGTGGACAGTACATAGTGGTCAGTCCTTTTGTAACTGCTGC
CACGTCAGTATTCACTTTTTCTCCATAAAACCCCCTTTCAAACCCCATACAGGGTTCTTA
CTATCGAATTGAATTCATAAAAATTATCTTCTCAAAGCAGTTTTCATCACTCTCCATCAA
ATTTCTTTGCAAATTTCTTCGATTGCCTTCTTTAAAATGACTAAATCAAAGTCCTCCGCA
AAATCCACTTCATCTTCAAAAGGGGCCTCTCAAAAGGCTACACCCACAGAAATTCCACAC
AAACCCTCTCATAATCTTCTGGGTCTTCTCATAAAACCCGGCACCATAGATACCTTCGAT
TCCATCCTCGATATGATCACTGCGTCAAAGTACAAAACTTTGCTTACAGCAGATGCTCCC
ATCTACCTGCAAACCCAGAGAGAGTTTTGGAAAAATTGTACCCTTGACAAACAAGGTGAA
GATGTCATAGCCATTAACTCTACTCTACAGGGAAAAGCAATCCAAATAACATCACAATCC
ATATCAGAGGTCTTTCAGCTTGATGATCAGGAAGGTAAAAATTCTTTTCCTAAAAATGAG
TTAAAAATTGACTTCATTGAAAGAGGGTATGCAGACACACAATGATGAAGAGGGATACCT
TACAAAAAGGTTTCTTCCCTCCTGCAACAAGGTTTTTATTCCATACCCTCCTTATGTGTG
TTTCAAATAAAACCACTTCTTTTAATGAAATACCATTGAAGAATCAAAACTTGGGATATG
CTATTCTACAAGAAGAAAATTTTAACTATTCCAAGGAAATCTTCAATGATTTGGTTAAAA
ATGTTGAAACAAAATCATTCTTACTGTTTCCAAGATTTCTAAGCTATTATTTTGAAAAGA
AATTCAGTAAGGATGATATTTCTGTAATAAACCAAGGTGAATTTTTCCAAATGCACAGCT
TAACTGCTGAAACTTTTACAAGAATGTCAACACCTTGCAAAACACAAGCAGAGGTGCCTG
AGCAGATTTTAGCAGCAAACACTACTCCTCAGGTATCTTCTGCTGAGCCCACTGCTCAAG
GTGATCAAGGTAGCAAGACAACTGCTTTGAAACCCACACCTATAATCACCAAAAAGCCAC
AGAAAAAGAAAACTCAAAACCCCCCCCCAAAACCTACCAAAAAGGCAACTCTGGAGGATG
AGATACCAGAGCAACTGCCTGTGACAAAACAAAAGTCACAAGAAACCACTGCTGCTACTT
CCTCACAACAATTGGTAAAAATATCTCAAACCATGGCTGAAACTCCTCCTGCTTCTTCTA
AAAAAGAACAGGTTGTACAAATAGGGACACCACATCATGATGCTCTGGAAGCACTTGTTT
CCATCATCCACAGCCCATTGCCCGGGGCAAATTCTCTTTCTACACCTGCCCTCACATCCA
CAATTCCACCAAATATAAAAATCCTGTTGGATGCAATTGATTTGAACCTGGCACAAACCA
GTCCTTCTCAATCACCTGTTCATGAGAATATGCCTCAACAAAAGACTGGGCCTGATGTAT
CAATCTTTGCTAACCCACCAACACAACCTGAGGAGGTTACACCCCTTGAGTTACAAGTAA
CTCTTAGTGGTATTCCAAGTGAAGCAGCCACTACAAGTGTTGAACCCACTGGTTTACACT
TGGACAGTGGTTACATCAATAAGACTTCCTTGGAGGCAATTCCTTCTATAACACCTTTGA
TATCTACTAGTGAGTTTGTTTTGACCACTGGTTCCATCAAAAAATTATCACGTGTTGAAG
GAAGAAGACCCCAGTACCAAGAAAAATGGGCATCAGTTGTTGATGTTTGGAGTACACTCC
CTACCTCAACCTCTGATAAAACCACTGCTAGTGGGAAATCAGATGATCCCATTAAATTGG
GTGATGGTTTAAAGTACCAGGAATTGACGGAAAGAGTTGAAAAACTGGATACATCTGTTG
TAGAAATAGAAGAAATGCTGCAACAGTTGTTAATAGTTCAAATGGTACCATCCACTGCTG
TTCCACCTCATGCACCTGCTCCACCACCAGCAGATGTTACAAATGAGCTCTGGAATCTTT
TTCAACCATTTCTCCACCAACAACAATAGATGGCTGAGCAGCAGCATGCAAAACATGTTC
AAGAGCTTAGAGAAGCAATGGAGTCTACTTTCAAAACCACCCAAGCAGACATCAAGGCTA
TAAAATCACATCTGTTGGCAACCACTGGCACTGCTCCTCCAACAGTTCTGTTTATTGATG
AAATCCCCACAGATAATGCCAAAAAAGGGGAGAAAATTAAGGAGTGGACAAATAAAGGGA
TTGATAATGGGTAGTATCTTGATCCAGAAAAGGATGCAATGCTCAGAAATATTCCCTTGC
CAGATGGTAGCAAGAAGGTTGATGTTACCCAGAATGCACTTGATGATGGTGTCATAAGTG
TAAAAAGGGATAGAGCGGCAAAGGATTTATCAAGGTGGAATGTGGAGAAGAGAGATTTCA
TGGAGCTGAATGCGCAGGGTTGTTCTGGTGAAAAGGATGATCAAAATCTTGTTTCAAAAA
GAAATCTTACTAGAAAAGTAAGAAAACCCAAGTCCACACCATCCAGTCTTCCAAAGCATA
CTTCAAAACCACTATCCAAAAGCCACCAACATCAAACCTCCACCCAAACAGCTGCTGAAA
CTCCTGTTGTATCAACATCTGCTGGTACTTCAGTTGTTTCAACATCTGCTCTCACTTCAA
CACACACCACTTCAACAGACACCACTACCACTGCCTTATCACCACCAAAAACAACATCTC
CACGATCACTTCCTGCCATAAAGCAGAAGACAGCAGATGTTAAAACATCTGTTGTAATGA
CAACAGTGGTTGAAACACCAGTTGTTTCAACAGCTGTTTGTCAGTCACAAACCACTCAAA
CCACCTCCACTGTTCCACCCAAAACATCATCTGCCTCTCCTAAAATAAAAAGGAGAAGGA
TTATCATATCAGATGATGATTCTCCATCACCGCCACCAACAGCTTCAAAATCCCAAGCAC
TTGTCACAATTCCAAAACCCATTCCTCTCTCTTCAACTCAAATTCAAAAGCCATTACATC
CTGCAGGTGTTATGTTTCCTTTAGAACTCATAGTAGTTAGAGATGAAATCAAATCTTTCT
ACTATGAGGATAAACCTGCCAAAAGGAGCTTGCCTTCAGTTAAAGGATATCCGAGGCCAA
ACAACATTGAAGAATATTTAGAAATTAAAGCCAAGCAAGCAGAGGATATCGCTAACAAAA
ATAAACAAGGGAAATCTGATAGGGAATTTCAGCAAAACTATCAGTTTCTTCTCACACAGG
TCAGATCAATGGAGCAATTTGCCAAAAATGTTAGTCAACAAATTTCAGAAAGGGCAGATG
AGACCCTGAGAAAAGACTACATTGAAAATATCATGACCTACAAGAAATACAAGGGGGAGA
AACACATGTACAAAAACTGGACCATTCCTGATCTTGAAAAAGAAGTAGCCAGGATTCATG
AAATGATCAAAAATAAAGTCCAGCAGACTCCTCCTGAAAAATTCAAACAATTTTAAGCTG
AAAAGGCATTAGAGTTGAAAAGAATGAAAGAGGAGCTTATAACAACTGATTATGGGTCAA
AGAGTTCTGTGTCAAAGTGGGGAGAAGCCAGGGTCAGGGCTACCTATAAAAGGTTGGAGG
AACTTAGGAAGAAAGATCCAATAGCTCACAAAAACCTGACTACTCCAAAGCAGAGGTTTC
AAAACGACCACCAAAGCTGCAAGCCAAAAGAACCACTGCTCCTGCTGGTGCTGCCATCTA
CAAAAGAAGGAGTCAAAACCAGTTGGGTGCTGAAACAGTTCAAGATCTAATTGCTGGAAA
TGACCTTGTAAAAGAGGGTATTATGTTAATGATGAAAGAAGAATCTGAACTGGAACAATC
TGCAAGTACTGCTCAGCCAGTCATGAATAGGCCAGCATCACCAAAAACCTCATCAAATAA
AAAGCTCCCAAGAAACCCACCAGGCTCAAAAGTACTAAAGTGGAAAACTGATAAACAGAC
CCACGTACTGACAGTGTTCAAGTCTAGTGGAGATGTGAAGAAATTAACAAGGAAACAAGC
TCTTGGCCAGAGTCTTGAAGATTTGCAGGATCTCCTTGATCTTCCACTTAGCAAGGATGA
TGATGATACAGATGCCTTAACCTTTGAATTACAAC
>ORSiTERTOOT00010#fam18-11122
AACCTCTGCTGCAAAGGAGTCTGAAAAGAGGAAGAAGAAAGAAAAAATTGATAACTTGTT
TTGTGAATTCTGTGAGAAGAGGAACCATCTAACAAAAGATTGCTTCCACTTAAAAGCTTA
TGATTTAACTAAAACAAGTGTCACTACTTCAGCTGAAAGTTGCAGTGTTTATGGTAAAAC
AAACCATAAAACTCAGGCATGTGTGTATCTCAAAAACTTTAATGAGAAGAAGAATGAGTA
CATGGCTAAAACATCCTTGAGTTCATCAGCATCATCACACCATCTGTCAAATTCACAAAG
AAACAACCACTGTTTGTGCCAGTTCAAACAGCTGTCACAAAACAGCTGAACCAAACATCT
GTCAAAAGAGATGTTCAGGTTACTGATGCACCTCCTGCCAATCAGTTCAGAAAAGGCAAG
GAAAAACAGTCTTACCAAAGGATTCCACACGTTTATGAGGTCTACAAAAAGCCCTCTAAA
CCCAAAGTGAATAGGCATCCTTTTGGGTATCAGCAGGTGATTGGGCAAGACCCTCAACAG
TGGTTAGCAAGAAACAGTACTAAAACTGTCCAAACCCCTGACTTAACCACTGTCCATCAC
ACTACATCCATACCAGACACTGCTGAATCCCCATCCAAAGCCCTATTGGCTTTGGAGCCC
TTAATGAACTAATCCTTTTACTTCATGTGCAGGGAGCTTCTGCATGGTTTGATAGTCTTT
GGTATGTAGATAGTGGAGGCTCCAGGCACATGACAGGATGTAAAGCCCTCATCAAAGACT
TTTAAATCCATGGAGGGGGTGATATATCCTTTGGAAATAATAGTAAAGGGAAAGTTCTGG
GGTCTGGAACAGTGCAATCTGGTAATGTAAAATTTGAAAATGTCAATCTAATAGACAATC
TGAAATTCAACCTTCTGAGTGTATCTCAAATGAGTGACAAAGGGTTTGGGTCATTCTTCA
CAAAAGACTGTTGTAGGATTGTTGGACCAGAAATGGTCAAAAAGATTGAAGCAATAATCA
AAAATGGTCAAACTAAACTTGTTGCTCAAAGAAGTGGCAATGTTTATGTTGTTGACATGT
CTAAAGAGTGTCCCAGAGCTGATGCCTGACTGTTCTCAGCTGCCTCTAACAAAGAGACAG
AACTTTGGTACAGAAGACTGGGGCACACAAATCTTAAGACAATAACAGAAATTTCAAAAA
ATGGTTTGGTGAGAGGCCTACCATAAAAATTATTTTCATGTCCTGAACATTGCATTTCCT
GTTTAAAAGGAAAACAGCATAAAAGTTCTTACAAGTCCATTGAAGAGTCCAAAACAACCC
AGTGTTTGCAAATGCTACACATGGATTTGTTTGGCCTAGTTCAAGTCATGAGCCTCAAAA
AGAAAAGATATGGTTTGGTTATAGTTGATGACTTTTCTAGGTTTACATGGACTTTCTTTT
TGCACTCTAAAGATGAAACTGCAGGCATTTTGCAAGACTTTGTGACACAGGTTGAAAAGC
AATTTGATCTTCCAGTAAAAAGCTTTAAGAGTGACAATGGCACAGAATTTAAAAATAATG
AGTTGGATGCCTTCTGTGTGAAGAAAGGGATTGTAAGGCAGTACAGCATCCCTAGAACAC
CAGAGCAAAATGGGGTTGTTGAAAGAAAGAACAGAACTTTGATTGAGGCTGCCAGAACTA
TGCTTGCAGATTCAGGTTTGCCATTAACTTTCTGGGCAGAGGCACTAAACACTGCTTGCT
ATGTCCAGAACAGAGTTTTAATAAACCCCAGGCACAAAAAGACTGCCTATGAAATTCTGT
ATAAAATCAAACCACTGATCTCATACTTCAAGGTGTTTGGCTGCCCATGCTTTATTTTGA
ACTTAAAAGATTCCATTTCAAAATTTGCAGCCAAAATTGATTGTGGTTATTTTCTGGGAT
ACTCAACCACTGCCAAGGCCTACAAAGTGTTCAATGCACGGACCAAGGTAGTGGAGGAGA
CTTTGGATGTAAAGTTCGATGAACTTTCATCAATGAAAATCCCAGCAAATCCTGCTGATC
TGTTTGATCTGGAAAAATTCACTTTTGAAAATACTGCTATCAAGACTAACAGTGCAGGTC
CATCAGAGGATACATCACCAGACTATGGGTATGAAATCATCATCCCTCAAAGGTCTGCCA
CAAAGGGAAAAGCACCAGTTGTTCAAAACAGCTGCCAAAGCTCAACCACTGCTACCTCAA
CAGTTGTTGACCAAAGTAGCCCATCTACCACTGCTTCCACATCCTCAAACACTGCTGACA
AAAGTCCTCAAACAGTGGATAAAAGTCAGTAGTGGTCCACTTCATTACCACCCATTCCAC
CACCTTTTGAAGCCACTGCTGGGTCATCAAAGTCTCCAGCAGTGGTTAGCTCAGATGATA
CACATTTGCTGCCTTCACCAACAAATGCCATCATACCATACCATGGAGACTTAATTTTCT
TGAGATCTCATCCACCTGATCAAATCATTGGCAACATAAATGAAGGGGTGCTCACAAGAA
GCCAAACCCAAAACATTTGTCTTTTTGTTGGTTTTCTATCACTCCATCAGCCAGTCAAGT
ACCAAGAGGCACTAAAAGACAACAGCTGGGTAGAAGCCATGCAAGAGGAGCTCCAACAGT
TTAAAAGACAACAAGTATGGGAGCTTATACCACTGCCAAAAGAGGTTAGTCCCATTGGCA
CAAAGTGGGTCTTCAAGAACAAAACAGATGAAAGGGGCATTGTTGTCAAGAACAAAGCCA
GGCTTGTGGTTCAAGGTTACAGACAGGAAGAGGGGATTGATTATGATGAAACATTCGCCC
CTGTTGCAAGATTGGAAGCTATCAGACTGTTCCTGGCCTTTGCTGTCAACCACAACATGA
AGGTGTTTCAGATGGATATCAAAAGTGCTTTCCTCTATGGTACATTGCAAGAAGAGGTGT
ATGTATGTCAACCTCCAGGCTTTGAGGATCCATTTTATCCTGATCATGTCTACAGGCTAA
ACAAAGCCTTGTATGGCCTGAAACAAGCACCAAGGGCCTGGTATGAAACTCTTTCCAACT
TTCTACTCTCAAATGGTTTCAAAAGAGGTACCATTGATAAAACACTGTTTCTTAAATGGA
GAGGGAAAGATTTAATGATTGTCTAAATTTATGTGGATGACATTATTTTTGGAAGCACAT
GTACCAAAATGTGTGAAGAGTTTAGAGAACTCATGACAGCTGAGTTTGAAATGAGTGCAA
TGGGTAAGCTGCAATGCTTTCTTGGTCTCCAAGTACAGCAATTGCAAAATGGAACCTTCA
TTCATCAAAGCAAATATGCTAAAGAACTTTTAACCAAATTTGATATGAATGATTGTAAAC
CATGCAGCACGCCCATGGCCACAAATAAGCTGGTCATGTCTGATGAAAAGGATGAGCTGA
TTGACCAAACACTTTATAGAAGCATGATTGGGTCTTTATTGTACCTAACTGCATCTAGAC
CAGACATCATGTTTGCAACATGTGTCTGTGCAAGAAGTCAATCAGCTCCCAGAAAATCTA
ATCTCATTGCTGTAAAAAGGATTCTCAGATACATAAAAGGTGCTCCCACACTTGGTATCT
GGTATCCAGCTAATGGGAATATCAAGCTTTCAGGTTTTTCAGACAGTGACTTTGCTGGAT
GTCATACCACAAGGAAGTCCACTTCAGGAGGGTGCCAGTTTATAGGTGATTGCTTAGTCT
CTTGGCAAAGCAAAAAGCAAGCAGCAGTTTCAACATCCACTGCTGAGGCTGAATACATTG
CTGCTGCGAGCTGTACAGCCCAACTCCTGTAGCTTCAAAATCAGTTGCTGGATTTTGGTA
TCACTGCCTTAAAGACACCACTCATGTTGGACAGCCAGGCAGCATAAAATATCATAAAAA
ATCCAGTTTCCCACTCTACCACAAAGCACATCGACATCAGACATCACTTTGTGAGGGATT
GCTATGAAAAAGGTTTGATTTCTCTGCATCATGTCCCAACTACAGACCAGCTGGCAGATG
TGCTCACAATAGCACTTGATACAACCACTTTTGAAAGCTTGGTCTCTAGGATTGGGATGC
TAAACATGGACTAACAAGCAACATCTTGTTTTTCTATGAATAAAGGCAACAAAATGTTTT
CAAAAAATCAAAAATCCATCCTTAAAAATAGCTAAAAATGAAAATTTCATTAAAATCCTT
AAAAGTCTGCCATAACCATTGATTGTTCAAAAGTCTGCTCTACTTCAAAAAGTCTGCCCA
CTGCTGAAAGGCAACCTCTGTTCTCTCATTTCTTGATAACCTCTGTTGTTTAAAAGCAGT
GTCTTATCCACTGATATGCTATCCACTGATAGTGAAAATCATCCACT
>PRSiTERT00100078#fam18-55
TGATATATCCTTTGGAAATAACACTAAAGGGAAGGTTTTGGGGTCTGGTACAGTTCAATC
TGGTAATGTTAAGTTTGAAAATGTCAATCTAATAGACAATCTAAAATTCAACCTCCTGAG
TGTCTCTCAAATGAGTGATAAGGGCTATGGCTCATTCTTCACAAAGGATTGTTGTAGGAT
TGTTGGACCAGAAATGGTTAAAAAGATTGAAGAAATAATAAAAAATGGAAAAACCCAACT
TGTTGCTTAAAGGAGTGGCAATGTCTATGTAGTTGATATGTCAAAAGAGAGCCCCAGGAC
TGACGCCTGTCTGTTCTCAGCTGCCTCTAACAAAGAGACAGAGTTATGGCACAGGAGATT
GGGGCACACAAATCTCATGACAATCACTGCTTTGTCAAAACTGGGGTTAGTAAGAGGCCT
TCCTCAAAAACTGTACTCCTGTTCTGAGCATTGTCTTTCCTGCCTAAAAGGAAAATAACA
TAAAAGCTCATACAAGTCCATTGAAGAGTCCAAAACAACCAAGTGTCTGCAAATGCAGCA
CATGGATCTGTTTGGCCCAGTTAAAGTCATTAGCCTCAAAAAGAAAAGATATTGTTTGGT
AATTGTAGATGACTTTTCTAGGTTTACATGGACTTATTTCTTACATTCCAAAGATGAGAC
TGCAGACATTCTGCAAGACTTTGTGACATAGGTTGAAAAGCAGTTTGACTTGCCAGTAAA
AGTCTTCATGAGTGACAATGGCACAGAGTTCAGGAATAGGGAGTTGGATGATTTCTGTGT
GTCAAAAGGAATTGTAAGGCAGTACAACATTCCAAGAACACCAGAGCAAAATGGGGTTGT
TGAAAGAAAGAACAGGACTTTGATTGAGGCTGCCAGAACCATGCTTACTGATTTAGGTTT
GCCATTAACTTTCTGGGCAGAGGCAGTAAACACTGCCTGCTATGTCCAGAACAGTGTTTT
AATCAACCCTAGGCATCAAAAGACTGCCTATGAACTGCTGTATAAAATCAAACCACTGAT
CTCATACTTTAAAGTATTTGGTTGCCCATGCTTCATTTTGAATTTAAAAGACTCAATTTC
AAAATTTGCAGCCAAAGTAGACAGTGGATACCATTTGGGATACTCAATCACTTCTAAGGC
CTACAAAGTGTTTAACACAAGGACCAAAACAGTGGAAGAGACTTTGAATGTGAAGTTCAA
TGAACTTTCTTCAATAAAAATCCCTGCAAATCCTGCAGAATTGTTTGATCTTGATAAATT
TACTTTTGAAAATACTGCTGTCAAGACTAACAGTGCAGGTCCATCAGAAAGTTCACCATC
AGACTTTGGATATGAAGTCATCATTCCACAACAAAAGTCTGCATCAAATGGAAGAGCAGC
AGGTGTTCAAAACAGCTGTCAAAGCTCAACCACTGCTACCTCAACAATTGTTGATCAAAG
TAGCCCATTAACCCATGTTTCCTCATCATCAAACACTGTTGATAAAAGTCCTCACACACT
GGATCAAAGTCAACATGTGTCCACACCATTACCTCCTATTCCACCTCCTTTTGAAGCCAC
AGCTGGATCATCAAAGTCACCAGCAGTGGTTAGCTCAGATGATTCACATCTGCATCCTTC
ACCATTAAATGCCATTGTTCCATACCAAGGAGATTTGATCTTCTTGAAGTCTCATCCACC
TGACCAAATCATTGGCAACATCAATGAAGGGGTGCTCACAAGAAGTCAATCCCAAAACAT
TTGTCTTTTTGCTGGTTTTCTATCTCTCCATCTGCCAGTCAAGTACCAAGAGGCACTAAA
AGATAATAGCTGGGTAGAAGCCATGCAAGAGGAGCTCCAACAGTTTAAAAGACAACAAGT
ATGGGAGCTTGTACCATTGCAAGAGAATGTAAGTCCTATTGGCACAAAGTGGGTCTTCAA
AAAACAAAACTGATGAAATGGGCATTGTTGTCAAGAATAAAGCAAGGCTAGTGGTTCAAG
GTTTCAAACAGGAAGAGGGTATTGACTATGATGAAACTTTTACCCCTGTAGCAAGATTGG
AAGCTATCAGATTGTTCTTGGCCTTTGCTGTCAACCACAACATAAAGGTGTTTCAAATGG
ATATCAAATGTGCATTCCTCTATGGTAAGATTCAAGAAGAGGTATATGTTTGTCAACCTC
CTGGCTTTGAGGATCCATTTTATCCAGATCATGTCTACAAGCTAGACAAAGTTTTGTATG
GCTTGAAACAAGCACTAAGAGCCTGGTATGAACTCTTTCCACCTTTCTTCTCTCCATTGG
CTTCACAAGAGGCAAAATTGACAAAACACTGTTTTTAAAATGGAGAGAGAAAGATCTGAT
GGTTGTCCAGATTTATGTGGATGACATCATTTTTGGAAGCACATGTTCAAAAATGTGTGA
AGAGTTCAGACAACTCATGACAGCTGAGTTTGAGATGACTGCAATGGGTGAACTCCAGTG
CTTTCTTAGTCTCCAAGTAAGGCAACTGCAAAATGGTACTTTCATCCATCAAGGCAAATA
TGCCAAAGAACTTTTAAAGAAATTTGAGATGGATGATTGTAAGCCATGCAGTACACCCAT
TGCCACCACAAAAATAGTCATGTCTGATTAAAAAGATGATTTGGTGGATCAAACACTATA
TAGAAGCATGATTGGGTCTTTATTGTACCTAACTGCATCTAGGCCAGACATCATGTTTGC
AACATGTGTTTGTGCAAGATCCCAATCAGCCCCTAGAAAGTCAAACCTTATTGCTGTAAA
AAAGGATATTCAGATACCTAAAAGGTGCTCCCACACTTGGTATCTGATATCCAGCTGATG
GAAATATCAAGCTTTCAGGTTTCTCAGATAGTGACTTTGCTGGATGTAACACAACAAGAA
AGTCCACTTCAGGAGGGTGCCAACTCCTAGGCAATTGCTTAGTGTCTTGGCAAAGCAAAA
AGCAAGCAGCTGTTTCAACATCCATTGCTGAGGCAGAGTATATAGCTGCTGCAAGCTGTA
CAGCTCAACTACTTTGGCTTCAGAATCGATTGCTGGATTTTGGTATCACTTCCCTAAAGA
CACCACTCATGTTGGACAGTCAGGCAGCAGAAAATATCATCAAAAATCCAGTCTCACATT
CAACCACCAAGCACATTGATATCAGACATCACTTTGTGAGGGATTGCTATGAAAAAGGTT
TGATTTCTGTATCATGTTCTAACTAAGGATCAGCTGGCAGATGTGCTAACAAAAGCATTA
GACACATCTACCTTTGAAAGCTTGATCTCTAGGATTGGCATGCTAAACATGGAATGACAA
GCAAAATCTTGTTTTTCTATGAATAAAAGCATTAAAATGTTTTCAGAAAATCAAAAATCC
ATCCTTAGAAATAGCCAAAAATGAAATTTTCATTAAATCCTTAAAATTCTGCCATAACCA
CTGTTTTTGTTAAAACACCTGTTCTGTGAAAGCTGTCCACTGCTGAAAGTCAACCCCTGT
TCTCTCATTTCCTTGGTAATCACTGTTGTTCAAAATCAGTATTTTCAACCACTGATCAGC
TATCCACCAATAGTTAAAGTCACCCACTG
>novel#fam18-14170
GTCTGCCATAACCATTGATTGTTCAAAAGTCTGCTCTACTTCAAAAAGTCTGCCCACTGC
TGAAAGGCAACCTCTGTTCTCTCATTTCTTGATAACCTCTGTTGTTTAAAAGCAGTGTCT
TATCCACTGATATGCTATCCACTGATAGTGAAAATCATCCACTGCCCCCTTTCCACTGCT
TTCATCAGTTGCTTTCATCAAAAGTACTGTCCTTCATTTTCACCAATGGTTGTCACGTGG
GCGGTACATAGCAGTCAGACCTTTTGTAACGGCTGCCACGTCAGCATTCATTCTCTTTCC
TATAAAATTCCCCACTCACCACCAAAACAGGGTTTTGCTGTCGAATTGAATTCTTAAAAA
ATTCTCTTCTCAAAGCAGTTTTTCTTCTCATCTCTCACAAATTCCTTCGATCATTCGTTT
CAAAAATGACAAAATCGAAGTCATCTGCAAAACCCACATCAAAATCATCGAAAACAGCCT
CTCAAAAGGCAATCTCCACTGAAATTCCATACAAAAAATCTCACAATCTCCTGGATCTTC
TCACAAAACCAGGAACCACAGATGTTTTCGACTCCATAATTAACATCATGGCAAAATCAA
AGTACAAAACTTTGCTCACCGCCGATGCACCAATCTACTTGGCGACCCAAAGGGAGTTTT
GGAAGAATGCAACTCTTGAAAAACAAGGAGACATTGCAATCGCCATTCACTCTTCTATAA
AGGGTAAAACTGTCCAAATCACGCCACAATCCATCTCCGAAGTCTTTCAACTCGATGACC
AGGCAAGTAAAACTTCCTTCACTAAAAACGAGTTGCACATTGACTTCATTGAACGAGGGT
ATGAAGCCACAATGATGAAGAAACTAACCTTAGAAAAAGGTTATTTTCCTCCTGCACCCA
GATTCCTATTTCATACCCTCCTACTGTGTGTTTCAAACAAAACCACTTCTTTTAATGAGA
TCCCTATAAAGATTTAAAATCTGGGATATGCAATTCTTCAAGAAGAAAATTTTAACTATT
CTTAGGAAATCTTTAAAGATTTGGTTAATAATGTTGAAACCAAATCATTCTTACTGTTTC
CAAGGTTTTTAAGTTACCATTTTGAAAAGAAATTCAGTAAGGATGATTTAGCTTTAATAA
ACCAAGGTGAAATAACTGTAATAAACTACCTAACATCTGAAACTTTTTCACGAATGTTAG
CACCTTGCAAAACACAAGCAGGGGTGCCTGAGCAGAATTTAGCAGCTACCACTGCTCCTC
AGGTATCTGCTGCTGAGCCTACTGCTCTAGGTGATCAAAGCAGCAGACCAACTGTTTTGA
AACCCACACCTACCAATCCCAAAAGGCTATACAAAAAGAAAAATCAAAAACCCCCAACAC
CAATCAAAACGGCAACTCTGGAGGATGAGATACCAGAGTTAATGCCTGTGACAACACAAA
TGTCACAAGAAACCACTGCTGCTTCTTCCTCACAGCAGTTGGTACAAATATCTCAACCCA
TAACCATAACTCCTCCTGCTTCTTCACAAAAAGAACAGGTTGTACACAAAGGGCCACCAC
ATTATGATGCTCTGGATACACTCGTTTCCATCATCCACAGCTCAATGCCCGGAGCAAATC
CACTTTCTACACCCACCATCACATCCTCAATTCCACCAAAAACACAACTGCTGTTGGATG
CAATTGATTTGAACCAGGCATTACTCAGTCCTTCTCAATCACCTGTCAATGAGAATATAC
CTCAACAAATGACTGAGCCTGCTGTATCATTCATTGCTAACACACCAACACAACCTGAGG
AGGTTACACCCATTGAGTTACAAGTAACTCTTTGTGGTAATCCAAGTGAAGCAGCCACTA
CAACTATTGAACCCACTGGTTTACAGTTGGACAGTGGTTACATCAATAAGACTTCCTTGG
AGGCAATTCCTCTTATAGCACCTCTGCCAACCACCAGTGGATTTATTTATCCTACTGGCA
ACATCAAAAGGTTGTCAAGTGTTGAAGGAAGAAGACACCAGTACCAAGAAAAAGGGGCAT
CAGTGGTTAATGTTTGGAGTAAGCTCCCTACCTCTACCACTGATAAAACCACTGTTAGTG
GGAAATCAGATGATCCCATTCAATTGGGTGATGATTTAAAGTACCAGAAATTGACGGCTC
GTGTTGAAAAACTTGATAACTCTGTTGCAGAGCTCAAAGATATGCTCCAACAGTTGTTAC
AGGTACAAAAGGTACAATCCACTGCTGTTCCACCTCAAGCACCTGCTCTCCAACAGGCAC
CTGCTACAAATGAGCTCTGGAATCTCTTTCAACCTTTTCTCCATCATCAAGCACAAGTAG
CAGATCAGCAACATGAAAAACATGTTCAAGAGCTGAGAAATGCTATGGAGTCTAGGTTCA
AAGACACTCAGGCTGATCTCAAGGCTCTCAAAACTTAGATCCTGCACAACTCTGGCACTG
CTCCTCCACCGTGTTCTTCATTGATCAACTCCCCGAAGATAATGCCAAAAAGGGGGAGAA
AATTCAGGAGTGGAGAAGGAAAGGAATAACAGATGGTCTCTACCTTGCACCAGAAAATTC
AAATATGACCAAACAGATTCCTTTGCCAGATGGGAGTAAGAAAATTGATGTGACCACAAA
TGCACTTGCAGAAGCACTTGCATGCGTGAAAAGGGATAGAGAGGCCAAAAAGAAAGCCAG
GGTGGATTATCCGGATCAGGGTACTTCAGGATCAAGAGATGATAAAAATCTTATTGATAA
AAAGAAGAAGCCTACAAGAAAAGTAAGGTTACCCAAATCCATTCCAGTCAGACGTTCAAA
GTCTGCTCAAAAACCACCACCTAAAACAGCTGTTGTAACTCCTGTTGTATCAGCTGCTGT
TGGTACTTCAGTAGTTTCAACATCTGCTCCCACTTCAACACACACCATCTCAACACACAC
TACATCCACTGTTCTACCACCATTACCACCAAAATCAAAATCACCTCCTGTCAAAAGGCA
GAAGACAGCAGTTGTTATAACTTCTGTTGTAAAGACAACAGTGGTTGGAACACCAGTTGT
TTCAACAACTGTTAGTCTATCACAAACCACTGTCACTACAACCACCTTTCCATCCAAAAC
ATCATCAGTCTCTCCTCAAATAAAGAGGAGAAGGCTAATTCCTAAAGATGATGTCACTTC
ACCATCCCAAACATCTTCAAAATCTTTAGCTCTTGTCAATATACCAAAACCAGTTCCACT
TTCTTCAGTTCCAATGCACAAACCCTTACCTCCTGTAGGTGTTCAATTTCCTCTTGAACT
GGAAGCTGTTAGAGAAGAAATAAAATCTTTCTATATTGAGGATGACCCTGCCAAAAGGAG
TTTGCCTTCAATCAAAGGATACCCCTGGCCCAAAAATATTGATGAATATTTGAAGATAAA
GGCCAAGCAAGCAGAGGATATCTCGAAGAGAAACACACAAGGGAAATCTGACAAAGAAGT
ATCAAGATACTACCAATATCTACTCACACAAGTCAGTTCCTTAGAACGTTTTGCAAAGAA
TGTCAGTCAACAAATTTCAGAAAGAGCAGCTGAAACTTTGAAGAAAGACTACATTGAAAG
CATTATGTTTCACAAAAGATACAAAGGAGAGAGACACATGTACAAAGAGTGGACTGTTCC
TGAGCTTGAAGTTGAAGCTGCAAGAATTCAAGACATGATAAAAAGGAAAGTCACTCACAC
TCCTCCTGATTGGGCAAAGTTCAGAAAGTGTGTACCTGATAAGCAAATGGAACTGAAGAG
AATGAAAGAAGAACTGGTTGTTGCTGATTTTGGTACAAAAAGACAAATTGCTAGATGGAA
AGAAGATGTGGTCAGGTCAACCTACAAAAGGTTGGAGGAATTAAGAAAGAAAGATT
>novel#fam18-14171
CAAAACGACCATCAAAGCTGCAAATCAGGAGAGCCACTGCTCCTACTGGTACTGCCTTTT
ACAAAAGAAGGAAACAAAGCCAGTTAGGAGCTGAAACTGTTCAAGAAATTCTTACTGGAA
ATGCTGTTGTAAAAGAAGGCTTGTTAAGAAAGTTAAAGGAAGAACTTGAACAGGAAAACT
CTGCTACCACTGCTCAGCCAGTGATGAACAGGCCAGCCTCACCAAATACTTCTGGAAATA
AGCATCTCCCAAGAAACCCACCAGGCTCAAAAATACAAAAGTGGGAAACTGACAAACAGA
CCTGCGTATTGACTTTGCTCAGGCTGGTGGAGAAGTGGAAAAAATATCAAGGGAACAAGC
TCTTGGCCTGAGTCTTGAAGATTTGCATGATCTCCTTGATCTTCCAATTAGCAGGGATGA
TGAAGATACAGATGCCCTTAACTTTGAATTACAATTTAAAGGTCAGATAAGGGAGCTGTT
AATGAGGCAATAAAATGTCCACAAATAATGAAGGGTTTTGGCATTATCTGTTCCAGGGGG
AGATTGTTGGGATTGAACCCTATCAGAGGAACAGATAATTAAAGCCAAAACTGGATCAGA
GCAGTGGATCCTGAATAAACAGATGTTGATATACAAATCTCTCCCCTTGAAAGTGATTAC
AACTACTGATGACCTCCTATCTGCTGATCTTGCTAAACTGCTGCCCCATAACTACTACTC
AACTAAAGATCTGATGGAAGACTAAAGTCCTGCTGATTCAATCTACTGCCTTGAGTCAAG
CACTACTGATCCGCACAAGTGCTGCTGGGTTCACAGCAGTAGAAGGTTGCAGCAGCTGTT
CTAAAGTCTGTTTTGTAATAGAATGTATTAGCAGTAGTTAACACAAGCAGTGTCTGTATA
GATCAGAGGTTAGAGTTTGTTAGGAGGTTAGATGTCATTTTCATGGTGACATCAGCTAAG
ATGCTCAGTAGTTTGCAAGTGCCTATAAATAGTTCAATACTTTGTACTGTTCTATTAGCT
CTTTGCATCATTTGTCTTCTTTGCACGAACAAACTACTGAGCTCTGGCTGAGGGGGAGTT
TGCATTCATTCATCAATCATTGTAATCGTGTTTGAAATAAATTCAATCTTTCGGTTCATT
GTGTAAAGATGTTTGATAAAAGTATTACTCTCGTTTGATTGTATGCAAAGTTTGTTTTCA
TCTTAATTTCCGCTGCACACTCATCCATCTTCATCTTATTTACAAACATAAAATACAAAC
AAAATCAAACTCAGATCCAACAATTGGTATCAGAGCTAGAACAGTCAAATTTGATTTAAC
AATCATTTTGACGTAAATAGTTCAGCTCAAAACAGTTGATACTGATCGTTTGTTCGTCGT
TGAAAAACAGAGTAAGGATTAATCACCATTAAAGTTGATTTCTCAGTACCTGTAAAACAA
CAAGAATGACGTCACAATCTCAGGACGATAAAAACAACATTGGTTCACTTTTTAAACCAC
CTATGCTAAAAAGAAATGAGTACAACATCTGGCAGAGGAGGATGGGTCACATCCTCGCTC
AACAAAGCACAGGTTGTTGGAAGTCTGTCATCTTTGGTCCTCATGTTCCTACAGTGCCAA
GCGCTGAAGATG
>novel#fam18-14191
CAAAACGACCATCAAAGCTGCAAATCAGGAGAGCCACTGCTCCTACTGGTACTGCCTTTT
ACAAAAGAAGGAAACAAAGCCAGTTAGGAGCTGAAACTGTTCAAGAAATTCTTACTGGAA
ATGCTGTTGTAAAAGAAGGCTTGTTAAGAAAGTTAAAGGAAGAACTTGAACAGGAAAACT
CTGCTACCACTGCTCAGCCAGTGATGAACAGGCCAGCCTCACCAAATACTTCTGGAAATA
AGCATCTCCCAAGAAACCCACCAGGCTCAAAAATACAAAAGTGGGAAACTGACAAACAGA
CCTGCGTATTGACTTTGCTCAGGCTGGTGGAGAAGTGGAAAAAATATCAAGGGAACAAGC
TCTTGGCCTGAGTCTTGAAGATTTGCATGATCTCCTTGATCTTCCAATTAGCAGGGATGA
TGAAGATACAGATGCCCTTAACTTTGAATTACAATTTAAAGGTCAGATAAGGGAGCTGTT
AATGAGGCAATAAAATGTCCACAAATAATGAAGGGTTTTGGCATTATCTGTTCCAGGGGG
AGATTGTTGGGATTGAACCCTATCAGAGGAACAGATAATTAAAGCCAAAACTGGATCAGA
GCAGTGGATCCTGAATAAACAGATGTTGATATACAAATCTCTCCCCTTGAAAGTGATTAC
AACTACTGATGACCTCCTATCTGCTGATCTTGCTAAACTGCTGCCCCATAACTACTACTC
AACTAAAGATCTGATGGAAGACTAAAGTCCTGCTGATTCAATCTACTGCCTTGAGTCAAG
CACTACTGATCCGCACAAGTGCTGCTGGGTTCACAGCAGTAGAAGGTTGCAGCAGCTGTT
CTAAAGTCTGTTTTGTAATAGAATGTATTAGCAGTAGTTAACACAAGCAGTGTCTGTATA
GATCAGAGGTTAGAGTTTGTTAGGAGGTTAGATGTCATTTTCATGGTGACATCAGCTAAG
ATGCTCAGTAGTTTGCAAGTGCCTATAAATAGTTCAATACTTTGTACTGTTCTATTAGCT
CTTTGCATCATTTGTCTTCTTTGCACGAACAAACTACTGAGCTCTGGCTGAGGGGGAGTT
TGCATTCATTCATCAATCATTGTAATCGTGTTTGAAATAAATTCAATCTTTCGGTTCATT
GTGTAAAGATGTTTGATAAAAGTATTACTCTCGTTTGATTGTATGCAAAGTTTGTTTTCA
TCTTAATTTCCGCTGCACACTCATCCATCTTCATCTTATTTACAAACATAAAATACAATC
AAAATCAAACTCAGATCCAACA
>novel#fam18-13132
AACAAACTACTGAGCTCTGGCTGAGGGGGAGTTTGCATTCTTACATCAATCATTGTAATC
GTAGTTGAAATAAATTCAATCTTTCGGTTCTCTGTGTAAAGATGTTTGATAAAAGTATTA
CTGTCGTTTGATTGTATGCAAAGTTTGTTTTCATTATAATTTCTGCTGCACACTCATCCA
TCTTCATCTTATTTTCAAATATAATATACAATCAAAAACAAACTCAGATCCAACAA
>novel#fam18-14192
TCTGCCATAACCACTGATTGTTCAAAAGTCTGCTCTACTTCAAAAAGCCTGCCCACTGCT
GAAAGGCAACCTCTGTTCTCTCATTTCTTGATAACCTATGTTGTTCAAAAGCAGTGTCTT
ATCCACTGATATGCTATCCACTGATAGTGAAAATCATCCACTGCCCCCTTTCCACTGATT
TCATCAGTTGCTTTCACCAAAAGTACTGTCCTTCATTTTCACCAGTGGTTGTCACGTGGG
CAGTACATAGCAGTCAGACCTTTTGTAACGGCTGCCACGTCAGCATTCATTCTCTTTCCT
ATAAAATTCCCCACTCACCACCAAAACAGGGTTTTACTGTCGAATTGAATTCTTAAAAAA
TTCTCTTCTCAAAGCAGTTTTTCTTCTCATCTCTCACAAAATTCCTTCGATCGTTCGTTT
CGAAAATGACAAAATCGAAGTCATCTGCAAAACCCACATCAAATCATCGAAAACAGCCTC
TCAAAAGGTAACCTCCACTGAAATTCCATTAAAAAAATCTCACAATCTCCTGGGTCTTCT
CGCAAAACCAGGAACCACAGATGTTTTCGATTCCATTATTACCATCATGGCAAAGTCAAA
GTACAAAACTTTGCTCACCGCCGATGCACCAATCTATTTGGCGACCCAAAGGGAGTTTTG
GAAAAATGCAACCCTTGAAAAACAAGGAGACATTGCAACCACCATTCACTCTTCTATAAA
GGGTAAAACTGTCCAAATCACGCCACAATCCATCTCCGAAGTCTTTCGACTCGATGACCA
GGCAGGTAAAACTTCCTTCACTAAAAACGAGTTGCACATTGACTTTATTGAAAGAGGGTA
TGAAGCCACCATGATGACGAAACTGACCTTAGAAAAAGGTTATTTTCCTCCTGCACCCAG
ATTCCTATTCATACCCTCCTACTGTGTGTTTCAAACAAAACCACTTCTTTTAATGAGATC
CCTATAAAGATTCAAAATCTGGGATATGCAATTCTTCAAGAAGAAAATTATAATTATTCT
CGGGAAATCTTTAAAGATTTGGTTAATAATGTTGAAACCAAATCATTCTTACTGTTTCCA
AGGTTTTTAAGTTACTATTTTGAAAAGAAATTCAGTAAGGATGATTTAGCTTTAATAAAC
CAAGGTGAAATAACTGTAATAAACTGCCTAACATCTGAAACTTTTTCACGGATGTTAGCA
CCTTGCAAAACACAACCAGGGGTACCTGAGCAGAATTTAGCAGCTACCACTGCTCCTCAG
GTATCTGCTGCTGCGCCTACTGCTCTAGGTGATCAAAGCAGCAGACCAACTGTTTTGAAA
CCCACACCTACAAAACCCAAAAAGCTTTACAAAAAGAAAAATCAAAAACCCCCCAAACCA
ATCAAAACGGAAACTCTGGAGGATGAGATACCAGAGTTAATGCCTGTGACAACACAAATG
TCACAAGAAACCACTGCTGCTTCTTCCTCACAGCAGTTAGTACAAATATCTCAACCCATA
ACCATAACTCCTCCTGCTTCTTCACAAAAAGAACAGGTTGTACACAAAGGGCCACCACAT
TATGATGCTCTGGATACACTCGTTTCCATCATCCACAGCTCAATGCCCGGAGCAATTCCA
CTTTCTACACCCACCATCACATCCTCAATTCCACCAAAAACACAACTGCTGTTGGATGCA
ATTGATTTGAACCAGGCATTACTCAGTCCTTCTCAATCACCTGTCAACGAGAATATACCT
CAACAAATGACTGAGCCTGTTGTATCATTCTTTGCTAACCCACCAACACAACCTGAGGAG
GTTACACCTATTGAGTTACAAGTAACTCTTTGTGGTAATCCAAGTGAAGCAGCCACTACA
ACTGTTGAACCCACTGGTTTACAGTTGGACAGTGGTTACATCAATAAGACTTCCTTGGAG
GCAATTCCTTTTATAGCACCTCTGCCAACCACCAGTGGATTTATTTATCCTACTGGCAAC
ATCAAAAGGTTGTCAAGTGTTGAAGGAAGAAGACCCCAGTACCAAGAACAAGGGGCATCA
GTGGTTAATGTTTGGAGTAAACTCCCTACTTCAACCACTGATACAACCACTGTTAGTGGG
AAATCAGATGATCCCATTAAATTGGGTGATGATTTAAAGTACCAGAAATTGACGGCTCGT
GTTGAAAAACTTGATAACTCTGTTGCAGAGCTCAAAGATATGCTCCAACAGTTGTTACAG
GTACAAAGGGTACAATCCACTGCTGTTCCACCTCAAGCACATGCTCTACAACAGGCACAT
GCTACAAATGAGCTCTGGAATCTATTTCAACCTTTTCTCCATCATCAAGCACAAATAGCA
GATCAGCAACATGAAAAACATGTTCAAGAGCTGAGAAATGCTATGGAGTCTAGGTTCAAA
GACACTCAGGCTGATCTAAAGGCTCTCAAAACTCAGATCCTGCACAACTCTGGCACTGCT
CCTCCACCAGTATTCTTCATTGATCAACTCCCCGGAGATAATGCCAAAAAAGGGGAGAAA
ATTCAGGAGTGGAGAAGGAAAGGAATAACAGATGGTCTCTACCTTGCACCAGAAAATTCA
AATATGACCAAAAAGATTCCTTTGCCAGATAGGAGTAAGAAAATTGATGTGACCACAAAT
GCACTTGCAGAAGCACTTGCATGTGTGAAAAGAGATAGAGAGGCCAAAAAGAAAGCCAGG
GTGGATTATCCGGATCAGGGTACTTCAGGGTCAAGAGATAATGAAAATCTTATTGATGAA
AAGAAGAAGCCTACTAGAAAAGTAAGGCTACCCAAATCCATTCCGGTCAGACGTTCAAAG
TCTGCTAAAAAACCACCACCTACAACAGCTGTTGTAACTCCTGTTGTATCAGCTGCTGCT
GGTACTTCAGTAGTTTCAACATCTGCTCCCACGTCAACACACACCACCTCAACACACACT
ACATCCACTGCTTTACCACCATCACCACCAGAATCAAAATCACCTCCTGTCAAAAGGCAG
AAGACAGCAGTTGTTATAACTTCTGCTGTAAAGACAACAGTGGTTGGAACACCAGTTGTT
TCAACAACTGTTAGTCTATCACAAACCACTGCCACTACAACCACCTTTCCATCCAAAACA
TCATCAGTCCCTCCTCAAATAAAGAGGAGAAGGCTAATTCCTAAAGATGATGTCACTGCA
CCATCCCAAACATCTTCAAAACCTTTAGCTCTTGTCAAAATACCAAAACCAGTTCCATTC
TCTTCTGTTCAAATGCACAAGCCCTTACCTCCTGCAGGTGTTCAATTTCCTCTTGAACTA
GAAGCTGTTAGAGAAGAAATAAAATCTTTCTATACAGAGGATGACCCTGCCAAAAGGAGT
TTGCCTTCAATCAAAGGATATCCCTGGCCCAAAAATATTGAAGAATATTTGAAGATAAAG
GCCAAGCAAGCAGAGGATATCACGAAAAGAAACACACAAGGGAAATCTGACAAAGAAGTA
TCAAGATACTACCAATATCTGCTCACACAAGTCAGTTCCCTAGAACGTTTTGCAAAGAAT
GTCAGTCAACAAATTTCAGAAAGAGCAGCTGAAACTTTGAAGAAAGACTACATTGAAAGC
ATTATGTTTTACAAGAGATACAAAGGAGAGAGACACATGTACAAAGAGTGGACTGTTCCT
GAGCTTGAAGTTGAAGCTGCCAGAATTCAAGATATGATAAAAAGGAAAGTCACTCACACT
CCTCCTGATTGGGCAAGGTTCAGAAAGAATGTACCTGATAAGCAGTTGGAGCTAAAGAGA
ATGAAAGAAGAATTGGTTGTTGCTGATTTTGGTACCAAAAGACAAGTTGCTAGATGGAAA
GAAGATGTGGTCAGGTCAACCTACAAAAGGTTGGAGGAATTAAGAAAGAAAGATCCAAAA
ATTCCTCAAAAACCTGACTACCCTGAAGCAGCGGTTTCAAAAGGACCATCAAAGCTGCAA
ATCAGGAGAGCCACTGCTCCAGCTGGTAATGCCATCTACAAAAGAAGGACACAAAGCCAG
TTAGGAGCTGAAACTGTTCAAGAAATTCTTGCTGGAAATGCTGTTTTAAAAGAAGGCTTG
TTAAGAACGTTAAAAGAAGAACTTGAACAGGAAAACTCTGCTACCACTGCTCAGCCAGTG
ATGAACAGGCCAGCCTCATCAAATACTTCTGCAAATAAACATCTCCCAAGAAACCCACCA
GGCTCAAAAATACAAAAGTGGGCAACTGACAAACAGACCTGCGTATTGACTTTGCTCAGG
TCTGGTGGAGAAGTGGAGAAAATATCAAGGGAACAGGCTCTTGGCCTGAGTCTTGAAGAT
TTGCAGGATCTCCTTGATCTTCCACTTAGCAGGGATGCTGAAGATACAGATGCCCTTGAC
TTTGAATTACAATTTAAAGGTCAGATAAGGGAGCTGTTAATGAGGCAATAAAATATCCAC
AAATAATGAAGGGTTTTGGTATTATCTGTTCCAGGGGAAGATTGTTGGGATTGAACCCTA
TCAGAGGAACAGATAATTAAAGCCAAAACTGGATCAGAACAGTGGATTCTGAATAAGCAG
ATGCTGATATACAAATCTCTCCCCTTGAAAGTGATTACAACTACTGATGACCTCCTATCT
GCTGATCTTACCAAACTGCTGACTCATAACTGCTGCTCAACTAAAGATCTGATGGAAGAC
TAAAGTCCTGCTGATTCAATCTACTGCCTTGAGTCAAGCACTGCTGATCCGGACAAGTGC
TGCTGGGTTCACAGCAGTAGAAGGTTGCAGCAGCTGTTCTAAAGTCTGTTTTGTAATAGA
ATGTATTTAGCAGTAGTTTACACAAGCAGTGTTCAGAGGTTAGAGTTTGTTAGGAGGTTA
GATGTCACTTTCATGGTGACGTCAGCAAAGATGCTCAGTAGTTTGCAAGTGCCTATAAAT
AGTTCAGTACTTGGTACTGTTCTATTAGCTCTTTGCATCATTCGTCTTCTTTGCACAACA
AACTACTGAGCTCTGGCTGAGGGGGAGTTTGCATTCTTACATCAATCATTGTAATCGTAA
TTGAAATAAATTCAATCTTTTGGTTCTCTGTGTAAAGATGTTTGATAAAAGTATTACTCT
CGTTTGATTGTATGCAAAGTTTGTTTTCATTATAATTTCCGCTGCACACTCATCCATCTT
CATCTTATTTTCAAACATAAAATACAATAAAAAACAAACTCAGATCCAACA
>novel#fam18-14281
AGCAGCTGTTTCCACTTCCACTGCTGAGGCAAAATATATAGCTGCTGCAAGCTGTACAGC
CCAACTGCTCTAGCTTCAAAATCAGTTACTGGATTTTGGTATCACTGCCTTGAAGACACC
ACTCATGTTGGACAGCCAGGCAGCAGAAAATATCATCAAAAATCAAGTTTCCCACTCAAC
CACAAAACACATCGACATCAGACATCACTTTGTGAGGGATTGCTATGAAAAAGGTTTGAT
TTCTCTCCATCATGTTCCAACTAAGGATCAGCTGGCAGATGTGCTAACCAAAGCATTAGA
CACATCCACCTTTGAAAGCTTGATCTCTAGAATTGGCATGCTAAACATGGAATAACAGGC
AAAATCCTATTTTTCTATGAATAAAAGCGTTAAAATGTTTTCAGAAAATCAAAATTCCAT
CCTTAAAAATAGCTAAAATTGAAGTTTTCATTAAAATCCTTAAAAGTCTGCCATAACCAC
TGATGGGTTCAAAAGTCTGTTCTACTTCAAAAGTCTGTCCACTGCTGAAAGTCATTCCCT
GTTCTCTCATTCCTTTGATAAGCACTGTTGTTCAAAATCAGTGTTGTATCTACTGCTGTG
CTATCCACTGATAGTTAAAATCATCCACTGCTCTTCAGTACCGTTACATCTACTGTCTTC
ACCAGTTGTTTTCATAAAAAGTATTGTCCTTCCTTTCATCAGGGGATGGTATGTGGACAG
TACATAGTGGTCAGTCCTTTTGTAACTGTTGCCACGTCAGTATTCACTTTTTCTCCATAA
AACCCCTCTTTCAAACCCCATACAGGGTTCTTACTGTCGAATTGAATTCTTAAAAATTCT
TTTCTCAAAGCAGTTTTCATCCTTTTCCATCAAATTTCTTCATCCGCAAATTCATCTTCG
ATTGTCTTCTTTAAAATGACTAAATCGAAGTCCTCCGCAAAATCCACTTCATCTTCAAAA
GGGGCCTCTCAAAAGGCTACCCCCACAGAAATTCCACACAAACCGTCTCATAATCTTCTG
GGTCTTCTCATGAAACCCGGCACCATCGATACCTTTGATTCCATCCTCGATATGCTCACT
GCGTCAAAGTACAAAGCTTTGCTTACAGCAGATGCTCCTATCTACCTGCAAACCCAGAGA
GAGTTTTGGAAAAATTGTACTCTTGACAAACAAGGTGAAGATGTCATAGCCATTAACTCT
ACTCTACAGGGAAAAGCAGTTCAAATAACATCACAATCCATATCAGAGGTCTTTCAGCTT
GATGATCAGGAAGGTAAAGATTCTTTTCCTAAAAATGAGTTAAAAATTGACTTCATTGAG
AGAGGGTATGCAGACACACAATGATGAAGAGGGATACCTTACAAAAAGGTTTCTTTCCTC
CTGCAACAAGGTTTTTATTCCATACCCTCCTTATGTGTGTTTCAAATAAAACCACTTCTT
TTAATGAAATACCATTGAAGATTCAAAACTTGGGATATGCTATTCTTCAAGAAGAAAATT
TTAATTATTCCCAGGTAATCTTCAATGATTTGGTTAAAAATGTTGAAACAAAATCATTCT
TACTGTTTCCAAGATTTTTAAGTTATTATTTTGAGAAGAAATTCAGTAAGGATGATATTT
CTGTAATAAACCAAGGTGAATTTTTCCAAATGCACAGCTTAACTGCTGAAACTTTTACAA
GAATGTCCACACCTTTCAAAACACAAGCAGAGGTGCCTGAGCAGATTTTAGCAGCAAACA
CTGCTCCTCAGGTATCTTCTGCTGAGCCCACTGCTCAAGGTGATCAAGGTAGCAGGACAA
CTGCTTTGAAACGCACACCTATAATCATCAAAAAGCCACAGAAGAAGAAAACTCAAAACC
CCCCCCCAAAACCTATCAAAAAGGCAACTCTGGAGGATGAGATACCAGAGCAACTGCCTG
TGACAACACAAAAGTCACATGAAACCACTGCTGCTACTTCCTCACAGCAGTTGGTAAAAA
TATCTCAACCCATGGCTGAAACTCCTCCTGTTTCTTCTCAAAAAGAACAGGTTGTACAAC
TAGGGTCACCACATCATGATGCTCTGGAAGCACTTGTTTCCATCATCCACAGCCCATTGC
CCGGGGCAAATTCTGTTTCTACACCTGCCTTCACATCCCCAATTCCCCCAAATATCAAAC
TCCTGTTGGATGCAATTGATTTGAATCTGGCACAAACCAGTCCTTCTCACTCACCTGTTT
ATGAGAATATGCCTCAACATGAGACTGGGCTTGATGTATCAATCTTTGCTAACCCACCAA
CACAACCTGAGGAGGTTACACCCCTTGAGTTACAAGTAATTCTTGGTGGTATTCCAAGTG
AAGCAGCCACTACAAGTGTTGAACCTACTGGTTTACATTTGGACAGTGGTTACATCAATA
AGACTTCCTTGGAGGCAATTCCTTCTATAACACCTTTGTTATCTGCTAGTGAGTTTGTTT
TGACCACTGGTTCCATCAAAAGATTATCACGTGTTGAAGGAAGAAGACCCCAGTACCAAG
AAAAATGGGCATCAGTTGTTGATGTTTGGAGTACACTCCCTACCTCAACCTCTGATAAAA
CCACTGCTAGTGGGAAATCAGATGATCCCATTAAATTGGGTGATGGTTTAAAGTACCAGG
AATTGACGGCAAGAGTTGAAAAACTGGATACCTCTGTTGCAGAAATCAAAGAAATGCTGC
ATCAGTTGTTGACAGTTCAAATGGTACAACCCACTGCCGTTCCACCTCAAGAACCTGCTC
CACCACCAGCAGATGCTACAAATGAGCTATGGAACCTTTTTCAACCTTTTCTCCAACAAC
AAAAACAGATGGCAGATCAGCAACATGAAAAACATGTCCAAGAGCTAAGAAACACAATGG
AGTTTAGGTTCAGAAATACACAAGCTGACATCAAGGCTATAAAGGCCCATCTATTGACAA
CCACTGGCACTGCTCCTCCAACTGTCCTCTTTATTGATCAACTTCCCCCAGATAATGCCA
AAAATGGGGAGAAAATTCAGGAGTGGAGGAAGAAGGGGATTGATGATGGTCTGTATGTTG
AGCTAGAAAAGGATGCAATGCTAAGAAAAATCCCCTTTCCAGATGGTAGCAAGAAGGTTG
ATGTTACTCAAAATGCACTTGATGAAGGAGTATTAAGTGTAAAAAGGGATAGAGCGGCAA
AGGATATGTCAAGGTGGAATGAGGAGAAAAGAGCTTATAAGGAGCTGAATGCGCAGGGTT
GTTCTGGGCTAAAGGATGTTCAAAATTGTGCCAAAAAGAAATCCTACTAGAAAAGTAAGG
GAACCCAAGTCCACACCATCCAGACTCACAAAGCATACTCCAAAACTACCGTCCAAAAGC
CCCCAACATCAAACCTCCACCCAAACAGTTATTTAACTCCTGCTGTATCAACATCTGCTG
GTACTCCAGTTGTTTCAACATCTGCTAGCACTTCAACACACACCACAACCACTGTCTTAC
CACCACCACCATCACCTCCTGCCAAAAAGCAGAAGACAGCAGATGTTATAACATCTGCTG
TAATGACAACAGTGGTTGAAACACCAGTTGTTTCAACAACTGTTAGTCAATTACAAACCA
CTGCCAATCAAATCACCACCACTGTTCCACCCAAAACATCATCTGCCTCTCCTAAAATAA
AAAGGAGAAGGATTATCATACCAGATGATGATTCTCCATCACCACCACCAACATCTTAAG
AATCTCAAGTACTTGTCACAATTCCAAATCCCAATCCTCTCTCTTCAGCTCAAATTCACA
AGCCCTTACCTCCTGCAGGTGTTCAATTTCCTCTTCAAGTTATAACAGTCAGAGAAGAAA
TTAAGTCTTTTTACTATGAAGATGACCCTGCTAGAAGGAGTTTGCCATCAGTTGAAGGAT
ATCCAAGGCCAAACAATATTGAAGAATATTTGAAAGTCAAAGCTAAACAAGCAGAGGATA
TCTCAAAAAGAAATGCTCAAGGAAAATCTGATAGAGAAATTCAGCAGAATTACCAAATCT
TGCTCACACAAGTCAGATCCTTAGAGCAATTTGCAAAGAATGTATGTCAACAAATCTCAG
AGAGAGCAGATGAAACTCTAAGAAAAGACTACATTGAAAGCATCATGGCAACCAAGAAAT
ACAAGGGGGAGAAACACATGTACAAAAACTGGACCATTCCTGAGCTTGAAAGTGAGGCAG
CCAGGATTCAAGAAATGATCAAAAATAAGGTCAAGCAGACTCCTCCTGAAAAATTCAAAC
AGTTTGAATCTAACAAAGCTTTAGAGTTGAAGAGAATGAAAGAGGAGTTGATGGCAGCTG
ATTATGGGTCAAAGAATTCTGTGTCAAAGTGGGGAGAAGATAGGGTCAGGGCCACCTACA
AAAAGTTGGAGGAACTTAGGAAGAAAGATCCAACAGTTCCACAAAAGCCTGACTATTCCA
AAGCAGAGGTCTCAACAAGACCACCAAAGCTGCATGTCAAAAGAACCACTGCTCCAGCTG
GTGCTGCCATCTACAAAAGAAGGAATCAAAACCAGATGGGTGCTGAAACAATCCAAGAAC
TAATGGCTGGTGATGCTCTTGTAAAAGAGGGCATTAAGATAATGATTAAAGAAGAATCTG
GATTGGAAAAATCTGTAAGTACTGTTCAGACAGTCATGAATAGGCCTGCATCACCAAACT
CCTCATCCAATAAAAATCTCTCAAGAAACCCACCAGGCTCAAAAGTACTAAAGTCGAAAA
CTGATAAACAGACCCACGTACTGACAGTGTTCAAGTCTAGTGGAGAAGTGAAGAAATTAA
CAAGGGAACAAGCTCTTGGCCTGAGTCTTGAAGATTTGCAGGATCTCCTTGATCTTCCAC
TTAGCAGGGATGATGATGACATAGATGACTTAACCTTTGAATTACAACTCAAAGGGCAAA
TAAGAGAACTGCTGATGAGGCAATAAAGATCTACCAATAATGGAGAGTTTTGGCATTATC
TGTTCCAAGGAGAGATTGTTGGGATTGAACCCTGCCAAAGGAACAGATAATTAAAGCCAA
AACTGGATCAGAGCAGTGGAGCCAGAATAAGCAGATGTTATGCTTACAAGTCTCTCCCCT
TGAAAGTGGTTTCAACATCTGCTCACCTCCTATCTACTGATCATACAAACTGCTGACCTA
CAACTACTGTTTCAAGTCAAAGACTGATGAAGAGCTAAAGCCCTGCTGCCCAATCTACTG
CCTTGAGTTAAGCACTGCTGATCATGACAAGTACTGCTGGGTTCACAGCAGTGGAAGGAT
GTAGCAGTAGTTTTGTTTACTTTATGTAATGTAATGTAATGTAATATCAGTAGTTAGCAT
AGCAGAGGTTGTATAGATCAGAGGTTAGAGTTTGTTAGGAGGTTAGATGTCACTTTCATG
GTGACGTCAGCTTAGATGCTTCAGTGGTTTGTTCGTGCCTATAAATAGAACAATGCTCTG
TACTGTTCTGTTAAGCTCATTCACCATTCTCTTCCTGCACGAACAAATTACTGAGCTCGG
GCTGAGTGGGAGTTTGCAAAGCATACATGCAATTGTAATCAAAGTTTGAAATAAATTTAA
GCATTTGGTTCTTTGTTGAAAATGTATGTTTGAAATCATTTCTTCTGTTTGATTGTGAAA
AGTTTGCTTCCATTTAATTTCCACTGCACTACTCTTTCATTATTCACTTTAAATCAAACA
CAAATCACAATCAATCCAAACTCAGATCCTAACA
>novel#fam18-14283
TCTGCCATAACCACTGATTGTTCAAAAGTCTGCTCTACTTCAAAAGTCTGTCCACTGCTG
AAAGTCAACCCCTGTTCTCTCATTCCTTTGATAACCTCTGTTGTTCAAAAGCAGTGTCTT
ATCCACTGATATGCTATCCACTGATAGTGAAAATCATCCACTGCTTCCTTACCACTGCCT
TCATCTCTCACTTTCATCAAAGTACTGTCCTTCATTTTCACCAGGGGTTGTCACGTGGGC
AGTACATAGTGGTCAGACCTTTTGTAACGGCTGCCACGTCAGCATTCACTTTCTTCCTTA
TAAAATCCCCCACTCACCACTAAAACAGGGTTTTACTGTCGAATTGAATTCTTCAAAAAT
TCTCTTCTCAAAGCAGTTTTTCATCTCACCTTTCACAAATTTCTTCGATCATTCTCTTCA
AAAATGACAAAATCGAAGTCATCTGCAAAACCCACAACCAAATCATCATCGAAAACAGCC
TCTCAAAAGGCAATCTCCACTGAAATACCATATAAATCATCTCACAATCTCCTGGGTCTT
CTCACAAAACCAGGAACCACCGATGTTTTCGATTCCATCATTAACATCATGACAAAATCA
AAGTACAAAACTTTGTTCACCGTCAATGCACCAATTTATTTGGAGACCCAAAGGGAGTTC
TGGAAGAATGCAACCCTTGAAAAACAAGGAGACATTGCAACCACCATACACTCTTCCATA
AAGGGTAAAACTGTCCAAATCACGCCACAATCCATTTCAGAGGTCTTTCAACTCGATGAT
CAGAAAGGTAAAACTTCTTTCACTAAAAACGAGTTACAAACTGACTTCATTGAAAGAGGG
TATGAAGCCACAATGATGAAGAAACTTACCTTGCAAAAAGGTTATTTTCCTTCTGCAACC
AGATTTTTAGTTCATACCCTCCTACTATGTGTTTCAAACAAAACCACTTCTTTCAATGAA
ATCCCTTTAAAGATTCAAAATCTGGGATATGCAATTCTTCAAGAAGAAAATTTTAACTAT
TCTCGGGAAATCTTTAAAGATTTGGTTAATAATGTTGAAACAAAATCATTCTTACTGTTT
CCAAGGTTTTTAAGTTACTATTTTGAAAAGAAATTCAGTAAGGATGATTTAGCTGCAATA
AATCAAGGTGAGATTACTCAAATAAACAGCCTAACATCTGAAACTTTTTCAAGAATGTTA
GCACCTTGCAAAACACAAGTAGAGGTGCCTGAGCAGAATTTAGCAGCTACCACTGCTCCT
CAGGTATCTGCTGCTGAGCCCACTACTCTAGGTGATCAAAGCAGCAGCCCAACTGTTTTG
AAACCCACACCTACAAATCCCAAAAAGCCAAACAATAAGAAAAATCCAAAACCCCTCAAA
CAAATCAAAACGGCAACTCTGGAGGATGAGATACCAGAGCTACTGCCTGTGACAACACAA
ATGTCACAAGAAACCACTGCTGCTACTTCCTCACAGCAGTTGGTACAAATATCTCAACCC
ATAACCAAAACTCCTCCTGCTTCTTCACAAAAGAACAGGTTGTACACAAAGGGCCACCAC
ATTATGATGCTCTGGAAACTCTCGTTTCCATCATCCACAGCCCAATGGCCGGGGCAAATC
CTCTTTCTACACCCAACTTCACATCCACAATTCCACCAAAAACACAACTTTTGTTAGATG
CAATCGATTTGAACCAGGCATTACTCAGTCCTTCTCAATCACCTGTTAATGAGAATATAC
CTCAACCACTGACTGAGCCTGATGTATCATTCCTTGCTAACCCACCAACACAACCTGAGG
AGGTTACACCCCTTGAGTTACAAGTAACTCTTGGTGGTAATCCAAGTGAAGCAGCCACTA
CAACTGTTGAACCCACTGGTTTACAGTTGGACAGTGGTTACATCAATAAGTCTTCCTTGG
AGGCAATTCCTTTTATAGCACCTCTGCCAACCACCAGTGGATTTATTTATCCTACTGGCA
ACATCAAAAGGTTGTCAAGTGTTGAAGGAAGAAGACCCCAGTACCAAGAAAAAGGGGCAT
CAGTGGTTAATGTTTGGAGTAAACTCCCTACCTCTACCACTGATAAAACCACTGTTAGTG
GGAAATCAGATGATCCCATTAAATTGGGTGATGATTTAAAATATCAGGATTTGACGGACC
GAATTGAAAAGTTGGATACATCTGTTGCAGACCTTAAAACCATGCTGCAGCAGGTGTTGA
GAACTCAAAAGATACAATCCACTGCTGTTCCACCTCAAGCACCTGCTCCACAACAGGCAC
TTGCTACAAATGAGCTCTGGAATCTATTTCAACCTTTTCTCCATCATCAAGCACAACTCG
CAGATCAGTAACATGAAAAACATGTTCAACAGCTGAGAAATGAAATGGAGTCAAGGTTCA
AGAACACTCAGGTTGATCTCAAGGCACTCAAAACTCAGATCCTGCACACTACTGGCACTG
CTCCTCCACTAGTTCTCTTCATTGATCAACTTCCCCCAGATAATGCCAAAAAGGGGGAGA
AAATTCAGGAGTGGAAAAAGAAGGGAATAGAGGATGGTCTCTACATTGCACCAGAAAATG
CAAACATGACCAAACAGATCCCTCTGCCAGATGGAAGCAAGAAAATTGATGTGACCACAA
ATGCACTGGCAGAAGCAGTTGCAAGTGTAAAAAGGGATAGAGAGGCCAAAAGGAAAGCCA
GGGTGGATTATCCGGATCAGGGTACTTCAGGGTCAAAAGATGATGAAAATCTTGTTGATG
AAAAGAAAAGCCTACAAGAAGAGTAAGGCTACCCAAATCCATTCCAACCAGACGTTCAAA
GTCTGTCCCAAAACCACCACCTAAAACAGCTGTTGTAACTCCTGCTGTACCCACTACTGT
TGGTACTTCAGTGGCTTCAACATCTGCTCCCACTTCAACACACACTACATCCACTGCCTT
ACCACCATCACCACCAAAAACAAAATCACTCCTGCCAAAAGGCAGAAGACAACAGTTGTT
ATAACATCTGTTGTAAAGACAACAGTAGTTGGAACACCAGTTGTTTCAACAACTGTTTGT
CAATCACAAATCACTGCCACTACATTCACCACCACTGTTCCATTCAAAACATCATCAGTC
CCTCCTCAACCAAAGAGGAGAAGGCTAATTCTTAAAGATGATGACACTTCACCATCTTCA
AAATCTTTAGCTCTTGTCACAATACCAAAACCAGTTACTCTCTCTTCAGTTCAAATGCAC
AAGCCCTTACCTCCTGTAGGTGTTCAATTTCCTCTTGAACTAGAAGCTGTTAGAGAAGAA
ATAAAATCTTTTTACTATGAGGATGACCCTGCCAAAAGTAGGTTGCCATCAATAAAAGGA
TATCCCTGGCCTAAAAATGTTGATGAATATTTGAAGATCAAGGCCAAGCAAGCAGAGGAT
ATCTCAAAGAGAAACACACAAGAGAAATCTGACAAAGAAATTTCTAGATACTATCAATAT
CTGCTCACACAAGTCAGCTCCCTAGAACGATTTGCAAAAAATGCCAGTCAACAAATTTCA
GAAAGAGCAGCTGAAACTTTGAAGAAAGACTACATTGAAAGCATCATGGCTCACAAGAAG
TACAAAGGAGAGAGATACATGTACAAAGAGTGGACTGTTCCCGAGCTTGAGAATGAAGCA
GCAAGAATTCAAGACATGATAAAAAGGAAAGTCACTCACACTCCTCCTGACTGGGCAAAG
TTTAGAAAGAATGTACCTGACAAACAGGTAGAACTGAAAAGAATGAGAGAAGAACTGGTT
GCTGCTGAATATGGAAACAAAAGACAAATTGCTAGATGGAAAGAAGATGTGGTCAGGATC
ACCTACAAAAGGTTGGAGGAATTGAGAAAGAAAGATCCAAAAGTTCCTCAAAAGCCTGAC
TATCCTGAAGCTGAGGTTTCAAAAAGACCATCAAAGCTACAAATCAGGAGAACCACTGCT
CCAACTGGTGCTGCCATCTATAAAAGAAGGTCTCACAAACAGTTGGGAGCTGAAACCATC
CAAGAGTTGATAAAAGGAGATGACCTTGTGAAAGAAGGCATAAAGAAAATGATCATAGAA
ACTCTTGGTTTGTGTCAAACTGCAAATACTGGTCAGCCAGTTATGAATAGGCCAGCCTCA
CCAAATACCTCTGCAAATAAACATCTCCCAAGAAACCCACCAGGCTCAAAAATACAAAAG
TGGGAAACTGACAAACAGACCTGCGTATTGACTTTGCTCAGGTCTGGTGGAGAAGTGGAG
AAAATATCAAGGGAACAAGCTCTTGGCCTGAGTCTTGAAGATTTGCAGGATCTCCTTGAT
CTTCCACTTAGCAGGGATGATGAAGACACAGATGCCCTTGACTTTGAATTACAATTTAAA
GGACAGATAAGGGAGCTGTTGATGAGGCAATAAATGTCCACAATAATGAAGAGTTTTGGC
ATTATCTGTTCCATGGGGAGATTGTTGGGATTGAACCCTATCAGAGGAACAGATAATTAA
AGCCAAAACTGGATCAGAGCAGTGGATCCTAAATAAGCAGATGTTTACATACAAATCTCT
CCCCTTGGAAGTGATTTCAACAACTGCTGACCTCCTATCTGCTGATCTTGCTAAATGCTG
ACCTACAACTGCTGCTCAAATAAAGGCCTGATGAAAGACTAAAGCCCTGATGATTCAATC
TACTGCTTTGAGTCAAGCTCTGCTGATCCGGACAAGTGCTGCTGGGTTCACAGCAGTAGA
AGGTTGCAGCAGCTGATCAATAGTCTGTTTTGTTTTATAATGTAATGGCAGTAGTTAACA
CAGCAGTGTTTGTATAGATCAGAGGTTAGAGTTTGTTAGGAGGTTAGATGTCACTTTCAT
GGTGAC
>novel#fam18-7122
TGCCATAACCACTGATTGTTCAAAAGTCTGCTCTACTTCAAAAAGTCTGCCCATTGCTGA
AAGGCAACCTCTGTTCTCTCATTCCTTGATAACCACTGTTATTCAAAAGCAGTGTCTTAT
CCACTGATATGTTATCCACTGATAGTGAAAATCATCCACTGCCCCCTTTCCACTGCTTTC
ATCAGTTGCTTTCACCAAAAGTACTGTCCTTCATTTTCACCAGTGGTTGTCACGTGGGCA
GTACATAGCAGTCAGACCTTTTGTAACGGCTGCCACGTCAGCATTCATTCTCTTTCCTAT
AACATCCCCACTCACCATCAAAACAGGGTTTTACTGTCGAATTGAATTCTTAAGAATTCT
CTTCTCAAAGCAGTTTTTCTTCTCATTTCTCACAAATTCCTTCGATCGTTTTGTTTCAAA
AATGACAAAATCGAAGCTTTCTGCAAAACCCTCATCAAAATCATCGAAAACAGCCTCTCA
AAAGGCAACTACCACTGAAATTCCATTCAAAAAATCTCACAATCTCCTGGGTCTTCTCAC
AAAACCAGGAACCACAGATGTTTTCGATTCCATTATCACCATCATGGCAAAATCAAAGTA
CAAAACTTTGCTCACCGCCGACGCACCCATCTACTTGGCAACCCAAAGGGAGTTTTGGAA
GAATGCAACCCTTGAAAAACAAGGAGACATTGTCACTGCAATCAAATCTTCCATAAAGGG
TAAAGCTGTCCACATTACACCACAATCCATCTCCGAAGTCTTTCAACTCGATGACCAGGC
AGGTAAAACTTCCTTCACTAAAAACGAGTTGCACATTGACTTCATTGAAAGAGGGTATGA
AGCCACAATGATGAAGAAACTAACCTTAGAAAAATGTTATTTTCCTCCTGCACCCAGATT
CCTATTTCATACCCTCCTACTATGTGTTTTAAACAAAACCACTTCTTTTAATGAGATTCC
TATCAAGATTCAAAATCTGGGATATGCAATTCTTCAAGATGAAAATTATAACTATTCTCG
GGAAATCTTTAAAGATTTGGTTAATAATGTTGGAAGCAAATCATTCTTACTATTTCCAAG
ACTTTTAAGTTATTATTTTCAAAAGAAATTCAGTAAGGATGATTTAGCTTTAATAAGCGA
AGGTGAAATAACTACAATAAACTGCCTAACGTCTGAAACTTTTTCACGAATGTTAGCACC
TTGCAAAACACAAGAAGGGGTACCTGAGCAGAATTTAGCAGCAACCACTGCTCCTCAGGT
ATCTGCTGCTGAGCCTACTGCTCTAGGTGATCAAAGCAGTAGCCCAACTGTTTTGAAACC
CACACCTACAAAACCCAAAAAGCCTTACAAAAAGAAAAATCTAAAACCCCCCAAACCAAT
CAAAATGGCAACTCTGGAGGATGAGATACCAGAGTTAATGCCTGTGACAACACAAGAGTC
ACAAGAAACCACTGCTGCTTCTTCCTCACAGCAGATGGTACAAATATCTCAACCCATAAC
CATAACTCCTCCTGCTTCTTCACAAAAAGATCAGGTTGTACACAAAGGGCCACCACATTA
TGATGCCCTGGATACACTCGTTTCCATCATCCACAGCTCAATGCCCGGAGCAAATCCGCT
TTCTACACCCACCATCACATCCTCAATTCCACAAAAAACACAACTACTGTTGGATGCAAT
TGATTTGAACCAGGCATTACACAGTCCTTCTCAATCACCTATCAATGAGAATATGCCTCA
ACAAATGACTGAGCCTGCTGTATCATTCTTTGCTAACCCACCAACACAACCTGAGGAGGT
TACACCCATTGAGTTACAAGTAACTCTTTGTGGTAATCCAAGTGAAGCAACCACTACAAC
TGTTGAACCTACAAGTTTACAGTTGGACAGTGGTTACATCTATAAGACTTCCTTGGAGGC
AATTCCTTTTATAGCACCTCTGCCAACCACCAGTGGATTTATCTATCCTACTGGCAACAT
CAAAAGGTTGTCAAGTGTTGAAGGAAGAAGACCCCAGTACCAAGAAAAATGGGCATCAGT
GGTTAAGGTTTGGAGTAAACTCCCTACTTCTACCACTGATAAAACCACTGTTAGTGGGAA
ATCAGATGATCCCATTAAATTGGGTGATGGTTTAAAGTACCAGAAATTGACGGCTCGTGT
TGAAAAACTTGACAACTCTGTTGCAGAACTCAAAGAAATGCTACAACAGTTGTTACAAGT
ACAAAAGGTACAATCCACTGCTGTTCCACCTCAAGCACCTGCTCTACAACAGGCACCTGC
TACAAATGAGCTCTGGAATCTATTTCAACCTTTTCTCCATCATCAAGCACAAATAGCAGA
TCAGCAACATGAAAAACATGTTCAACAATTGAGAAATGCTATGGAGTCTAGGTACAAAGA
CACTCAGGCTGATCTAAAGGCTCTCAAAACTCAGATCTTGCACTCCACTGGCACTGCTCC
TCCACCTGTATTCTTCATTGATCAACTCCCCGAAGATAATGCCAAAAAGGGGGAGAAAAT
TCAGGAATGGAGAAGAAAAGGAATAACAGATGGTCTCTACCTCGCACCAGAAAATTCAAA
TATGACCAAACAGATTCCTTTGCCAGATGGGAGTAAGAAAATTGATGTGACTACAAATGC
ACTTGCAGAAGCACTTGCATGTGTAAAAAGGGATAGAAAGGCCAAAAAGAAAGCCAAGGT
GGATTATCCGGATCAGGGTACTTCAGGGTCAAGAGATGATGAAAATCTCTTTGATGAAAA
GAAGAAGCCTACTAGAAAAGTAAGGCTACCCAAATCCATTCCGGTCAGACATTCAAAGTT
TGCTAAAAAACCACCACCTAAAACAGCTGTTGTAACTCCTGGTGTATCAGCTGCTGTTGG
TACTTCAGTAGTTTCAACATCTGCTCCCACTTCAACACACACCAGTTCAACACACACTAC
ATCCAATGTTTTACCTCCATCACCACCAAAATCACAATCACCTCCTGTCAAAAGACAGAA
GACAGCAGTTGTTATAACTTCTGCTGTAAAGACAACAGTGGTTGGAACACCAGTTGTTCC
AACAGCTGTTAGTCTATCACAAACCACTGTCACTACAACCACCTTTCCATCCAAAACATC
ATCAGTCCCTCCTCAAATAAAGAGGAGAAGGCTAATTCCCAAAGATGATGTCACTTCACC
ATCTCCAAAATCTTCAAAACCTTTAGCTCTTGTCAATATACCAAAACCAGTTCCACTTTC
TTCAGTTCCAATGCACAAACCCTTACCTCCTGCAGGTGTTCAATTCCCTCTTGAACTAGA
AGCTGTCAGAGAAGAGATAAAATCCTTCTATACTGAGGATGACCCTGCCAAAAGGAGTTT
GCCTTGAATCAAAGGATACCTCTGGCCCAAAAACATTGAAGAATATTTAAAGATAAAGGC
CAAGCAAGCAGAGGATATCTCAAAAAGAAACACACAAGGGAAATCTGACAAAGAAGTATC
AAGATACTACCAATATCTGCTCACACAAGTCAGTTCCCTAGAACGTTTTGCTTAAAATGT
CAGTCAACAAATTTCGGAAAGAGCAGCTGAAACTCTGAAGAAAGACTACATTCAAAGCAT
TATGTTTTACAAGAAATACAAAGGAGAGAGACACATGTACAAAGAGTGGACTATTCCAGA
GCTTGAAGCTGAATCAGCCAGAATTCAAGTTATGATAAAAAGGAAAGTCACTCACACTCC
TCCTGATTGGGCAAAGTTCAAAAAGAATGTACCTGAAAAGCAGTTGGAACTAAAAAGAAT
GAAAGAAGAATTGGTTGTTGCTGAGTTTGGCACCAAAAGACAAGTTGCTAGATGGAAAGA
AGATGTGGTCAGGTCAACCTACAAAAGGTTTGAGGAATTAAGGAAGAAAGATCCAAAAAT
CCCTCAAAAACCTGACTACCCTGAGGCAGCGGTTTCAAAAGGACCATCAAAGCTGCAAAC
CAGGAGAGCCACTGCTCCAGCTGGTACTGCCATCTACAAAAGAAGGACACAAAGCCAGTT
TGGAGCTGAAACTGTTCAAGAAATTCTTGCTAGAAATGCTGTCTTAAAAGAAGGCTTGTT
AAGAACGTTAAAAGAAGAACTTGAACAGGAAAACTCTGCTACCACTGCTCAGCCAGTAAT
GAACCGGCCAGCCTCACCAAATACTTCTGCAAATAAACATCTCCCAAGAAACCCACCAGG
CTCAAAAATACAAAAGTGGGCAACTGACAAACAGACCTGCGTATTGACTTTGCTCAGGTC
TGGTGGAGTAGTGGATAAAATATCAAGGGAACAAGCTCTTGGCCTGAGTCTTGAAGATTT
GCAGGATCTCCTTGATCTTCCACTTAGCAGGGATGATGAAGATACAGATGCTCTTAACTT
TGAATTACAATTTAAAGGTCAGATAAGGGAGCTGTTAATGAGGCAATAAAGTATCCACAA
ATAATGAAGGGTTTTGGCATTATCTGTTCCAGGGGGAGATTGTTGGGATTGAACCCTATC
AGAGGAACAGATAATTAAAAGCCAAAACTGGATCAGAACAGTGGATTATGAATAAGCAGA
TGTTGATACACAAATCTTTCCCCTTGAAAGTGATTACAACTACTGATGACCTCCTATCTG
CTGATCTTACCAAACTGCTGTCTCATAACTGCTGCTCAACTAAAGATCTGATGGAAGACT
AAAGTCCTGCTGATTCAATCTACTGCCTTGAGTCAAGCACTGCTGATCCGAACAAGTGCT
GCTAGGTTCACAGCAGTAGAAGGTTGCAGCAGCTGTTCTAAAGTCTGTTTTGTAATAGAA
TGTATTAGCAGTAGTTAACCCAAGCAGTGTCTGTATAGATCAGAGGTTAGAGTTTGTTAG
GAGGTTAGATGTCACTTTCATGGTGACGTCAGCAAAGATGCTCAGTAGTTTGCAAGTGCC
TATAAATAGTTCAGTACTTTGTACTGTTCTATTAGCTCTTCACATCACTCGTCTTCTTTG
CACGAACAAACTACTGAGCTCGGGCTGAGGAGGAGTTTGCATTCATACATCTATCTTGGT
AATCGTTGTTGAAATTAAATTCAATCATCCGGTTCATAGTGTAAAAGATGTTTGATTAAA
GTATTACTCTCATTTGATTGTATGCAAAGTTTGTTTTCATTTTAATTCCGCTGCACAACT
CATCCATTTTCATCTTAACTTCAAACACAAAATACAATCAAAAGGAAACTCAGATCCAAC
AC
>novel#fam18-11077
TGTGATTGTGTCATGATGGCTGCTGCTAAGGTATCACCTCATGTCCTTAAAGACTTATGT
TAAGACAAATGTATCATTGCTTTTGCTAACATTAAAGAGGTGAATGAAAACCTTAGGAAC
AAGATCTTAGATGATGAA
>novel#fam18-12454
TACCTCCTGCAGGTGTTCAATTTCCTCTTGAACTGGAAGCAGTTAGAGAAGAAATAAAAT
CCTTTTATACTGAGGATGACCCTGCCAAAAGGTGTTTGCCTTCAATCAAAGGATATCCCT
GGCCCAAAAACATTGAAGAATATTTGAAGATAAAGGCCAAGCAAGCAGAGGATATCTCGA
AAAGAAACACACAAGGGAAATCTGACAAAGAAGTATCAAGATACTACCAATATCTGCTCA
CACAAGTCAGTTCCCTAGAACGTTTTGCAAAGAATGTCAGTCAACAAATTTCAGAAAGAG
CAGCTGAAACTTTGAAGAAAGACTACATTGAAAGCATTATGTTTTACAAGAGATACAAAG
GAGAGAGACACATGTACAAAGAGTGGACTGTTCCTGAGCTTGAAGTTGAAGCTGCCAGAA
TTCAAGATATGATAAAAAGGAAAGTCACTCACACTCCTCCTGATTGGGCAAGGTTCAGAA
AGAATGTACCTGATAAGCAGTTGGAGCTAAAGAGAATGAAAGAAGAATTGGTTGTTGCTG
ATTTTGGTACCAAAAGACAAGTTGCTAGATGGAAAGAAGATGTGGTCAGGTCAACCTACA
AAAGGTTGGAGGAATTAAGAAAGAAAGATCCAAAAATTCCTCAAAAACCTTACTATCCTG
AAGCAGCGGTTTCAAAAGGACCATCAAAGCTGCAAATCAGGAGAGCCACTGCTCCAGCTG
GTAATGCCATCTACAAAAGAAGGACACAAAGCCAGTTAGGAGCTGAAACTGTTCAAGAAA
TTCTTGCTGGAAATGTTGTTTTAAAAGAAGGCTTGTTAAGAACGTTAAAAGAAGAACTTG
AATAGGAAAACTCTGCTACCACTGCTCAGCCAGTGATGAACAGGCCAGCCTCATCAAATA
CTTCTGCAAATAAGCATCTCCCAAGAAACCCACCAGGCTCAAAAATACAAAAGTGGGCAA
CTGACAAACAGTCCTGCGTATTGACTTTGCTCAGGTCTGGTGGAGAAGTGGAGAAAATAT
CAAGGGAATAGGCTCTTGGCCTGAGTCTTGAAGATTTGCAGGATTTCCTTGATCTTCCAC
TTAGCAGGGATGCTGAAGATACAGATGCCCTTGACTTTGAATTACAATTTAAAGGTCTGA
TAAGGGAGCTGTTAATGAGGCAATAAAATATCCACAAATAATGAAGGGTTTTGGTATTAT
CTGTTCCAGGGGGAGATTGTTGGGATTGAACCCTATCAGAGGAACAGATAATTAAAGCCA
AAACTGGATCAGAGCAGTGGATTCTGAATAAGCAGATGCTGATATATAAATCTCTCCCCT
TGAAAGTGATTACAACTACTGATGACCTCCTATCTGCTGATCTTGCTAAGCTGCTGACCC
ATAACTGCTGCTCAACTAAAGATCTGATGGAAGACTAAAGTCCTGCTGATTCAATCTACT
GCCTTGAGTCAAGCACTGCTGATCCGGACAAGTGCTGCTGGGTTCACAGCAGTAGAAGGT
TGCAGCAGCTGTTCTAAAGTCTGTTTTGTAATAGAATGTATTTAGCAGTAGTTAACACAA
GCAGTGTCTGTATAGATCAGAGGTTAGAGTTTGTTAGGAGGTTAGATGTCACTTTCATGG
TGACGTCAGCAAAGATGCTCAGTAGTTTGCAAGTGCCTATAAATAGTTCAGTACTTTGTA
CTGTTCTATTAGCTCTTTACATCATTCGTCTTCTTTGCACGAACAAACTACTGAGCTCGG
GCTGAGGGGGAGTTTGCATTCATACATCTATCTTTGTAATCGTTGTTGAAATTAAATTCA
ATCATTCGGTTCATTGTGTAAAAGATGTTTGATTAAAGTATGACTCTCATTTGATTGTAT
GCAAAGTTTGTTTTCATTTTAATTCCGCTGCACAACTCATCCATTTTCATCTTAACTTCA
AACACAAAATACAATCAAAAAGAAACTCAAATCCAACAC
>novel#fam18-7615
TATGAGGCCTACAAAAGGCCCTCTAAACCTAAAGTGAATAAGCATCATTTTGGTTATCAG
CAGGTGATTGGTCAAGACCTTCAACAGTGGTTAGCAAGAAACAGTGCTAAAACTGTCCAA
ACCCCTGACCGAACCACTGTCCATCACTCTGCATCCATACCAGACACTATTGAAACCCCA
TCCAAAGCCCTGTTGGCTTTGGAGCCCTTAATAAACTAATCCTTTTACTTTATGTGCAGG
GAGCTTCTGCATGCTTTGATAGTCTTTGGTATGTAGATAGTGGAGGCTCCAGGCACATGA
CAGGATGTAAAACCCTCCTCAAAGACTTTAAAATCCATGGAGTGGGTGATATATCCTTTG
GGAACAATAGTAAAGGGAAAGTTCTGGGATCTGGTACAGTGCAATCTGGAAATGTAAAAT
TTGAAAATGTAAATCTAATAGACAATCTAAAATCCAACCTTCTGAGTGTATCACAAATGA
GTGACAAAGGGTTTGGGTCATTCTTCACAAAAGATTGTTGTAGGATTGTTGGACCAGAAA
TGGTCAAAAAGATTGAAGTAATAATCAAAACTGGTCAAACTAAACTTGTTGCTCAAAGAA
GTGGCAATGTTTATGTTGTTGATATGTTAAAAGAGTGTCCCAGAGCTGATGCCTGTCTGT
TCTCAGCTGCCTCTAACAAAGAGACAGAACTTTGGCACAGAAGGCTGGGACACACAAATC
TTAAGACAATCACTGAAATTTCGAAAAATGGTTTGGTGAGAGGCCTACCACAAAAATTGT
TTTCATGTCCTGAACATTGCATTTCCTGTTTAAAAGGAAAACAGCATAAAAGTTCTTACA
AGTCCATTGAAGAGTCCAAAACAACCCAGTGTTTGCAAATGCTACACATGGATTTGTTTG
GCCCAGTTCAAGTCATGAGCCTTAAGAAGAAAAGATATTGTTTGGTTATTGTTGATGACT
TTTCTAGGTTTACATGGACTTTCTTTTTACACTCAAAAGATGAGACTGCAGACATTTTGC
AAG
>novel#fam18-9003
TGTTCTATTAGCTCTTTTGCACAATCGTCTTCTTTGCACGAACAAACAACTGAGCTCTGG
CTGAGGGGGAGTTTGCATTCATTCATCAATCATTGTAATCGTTATTGAAATAAATTCAAT
CTTCCGATTCATTGTGTAAAGATGTTTGATCAAAGTATTACTCTCGTTTGATTGTATGCA
AAGTTTGTTTTCATCTTAATTCCGCTGCACACTCATTCATTCTCACTTTAATTACAAACA
CAAAATACAATCAGAATCAAACTCAGATCCAACAA
>novel#fam18-14174
TAACAATTGGTATCAGAGCTCGGACAGTCAAATTTGATTTAACAATCATTTTAACATAAA
TAGTTCAGCTCACAATTGTTAATACTGATAGTTGTTCATTTTGTTGAAAAACAGAGCAAG
GTTTAATCACCATCAAAGTTGATTAATCAGTGCCTGTAAAACAACCAGGTTGATGTCACA
ATCACAAGATGATAAGAATAACATTGGTTCACTTTTCAAACCACCCATGCTTAAACGTAA
TGAATACAACATCTGGGAGAGAAAGATGGGTCACATCCTTGCTCAACAGAATACCGGATG
TTGGAGATCTGTTGTTTTTGGACCACATGTTCCCATGGTGCGAAGTGCTGAGGATAAAAA
GAAGTTCGAACCTAAAAAACCTGAAAACTATACTGAAACTGATTTTCAAAAGTTCGAACT
CGATGCCAAAGCATTTAGCATCATTGCATCTCCATTAGCCAATGAAATTTATGCTGGTCT
GTTACACTATAATAGTGCCAAGGAATTATGGGTTGCACTTAAGGAACAATTTAGGGGAAC
TGAAGAAGTAATTGAAAATAACAGGGTAATTCTGAATCAGCAGTATGAAACCTTTTGTCA
TATTAAGGGTGAATCATTGACTCAACAGTTTGAGCGATTCAGTTATCTCATTAGTGAGCT
AAGGCTTGTTAAGGTTGTATTTGCTAATTCTACACAAAATAGCAGGTTCCTTAGATCACT
ACCTGAAAAATGGGATACAATTGCCTTTGTAACTAGAAACTCTGCTGAGTTCAAAGATCT
GACCCTGACCCAACTTCATGGTAGACTCCTGACCTATGATAGGGAGTTAAACCAGAAAAA
GAAGTTGCAAGAGTCTGGTAAAGTTGCTGATTATTATTCATTTGGCAGCACAACTCTTTT
TGGTCAGGAAGAATCTGGTAGCAGTAGTAAGGATCAGAGTTATGATCATTACATTGACAT
AACTGCTGGTGGTAACTTTATCAACTCTGATTCTTACTCTGCAAATTAAGGTTTTAGTGC
TAATTGTGAAAACCAGATGTCAGATAACTTGAGCTTTGAACTAAATGACTTACAACACTT
TGATCTAACTGATCTTGAAGAAATGGACATTTTGCACCAATTGGCTTTGCTTAGTGTAAG
AACAAGCAAATTTTATAAAAGGACATGGAGAAAATTCCCAGGGCTACATGGGAATTTAAA
AGTGGGGTTGGATAAGTCAAAGATCAAGTGCTATAAGTGCAACAGGCTAGGTCACTTTGA
TAGGGAATGTAGGAGTCAAACCACTGGTCCAATAGTAACTCATCCTAGCTCAAATCCTAG
ACCACAAAACCAAAGCACTATGCACTATTCCCATTATACCCTTGCTGCCCATGTAACCAC
TGCTCATTATGCAAACCCTGTTCCTGTGCATTATGTTCAAACCACTGTCCCTTAAATTCA
GTATGTCCAGGCCCCTGTAACTCAGGTTCAAGTGCAACCAGTTGCACCACAACAAGCTGC
ACCACCAGCAGTGGTTCAACCAGATCAACAAAGCTTTTTCAACCAAGGCTTTGTTGACTC
GAGCAGCTTACCTGATGAGCTTGGTGATGAAAATTTTGCACTCTATGCTACTAACGATGC
TTTTAATGATGAATTTTGTCTTATGGCAGTAGAATCAATGCCAGAAGAGCTGGATGCTGA
AAAAGAGCAAACAAGTGCTGAAATAGTGGATGAAGTTAATGAAGCAGTGGTTACTGCTGT
TGCTGGTGAAATACTGCTGGAAGAAAGTTCAGAACCCTTGATTGAACCACT
>novel#fam18-14279
TCTGCCATAACCACTCATTGTTCAAAAGTCTGCTCTACTTCAAAAGTCTGTCCACTGCTG
AAAGTCAACCCCTGTTCTCTCATTCCTTTGATAATCTTTGTTGTTCAAAAGAAGTGTCTT
ATCCACTTATATGCTATCCACTGATAGTGAAAATCATCCACTGCTTCCTTACCACTGCCT
TCATCTCTCACTTTCATCAAAGTACTGTCCTTCACATTCACCAGGGGTTGTCACGTGGGC
AGTACATAGTGGTCAGACCTTTTGTAACGGCTGCCACGTCAGCATTCACTTTCTTCCCTA
TAAGTTCCCCCACTCACCACCAAAATAGGGTTTTACTGTCGAATTGAATTCTTAAAAAAA
TCTCTTCTCAAAGCAGTTTTTCATCTCATCTTCCACAAAATTCTTCGATCATTCTATTCA
AAAATGACAAAATCGAAGCCATCCGCAAAACCCACATCCAAGTCATCATCAAAAACAGCC
TCTCAAAAGGCAATCTCCACTGAAATCCCATATAAATCATCTCACAATCTCCTGGGTCTT
CTCACAAAACCAGGAACCACCGATGTCTTCGATTCCATCATTAACATCATGGCAAAATCA
AAGTACAAAACTTTGTTCACAGCCAATGCATCAATCTATTTGGAGACCCAAAGGGAGTTC
TGGAAGAATGCAACCCTTGAAAAACAAGGAGACACTGCAACCACCATACACTCTTCTATA
AAGGGTAAAGCTATCCAAATCACGCCACAATCCATTTCAGAGGTCTTTCAACTCGATGAT
CAGAAAGGTAAAACTTCTTTCACTAAAAACGAGTTACAAACTGACTTCATTGAAAGAGGG
CATGAAGCCACAATGATGAAGAAACTTACCTTACAAAAAGGTTATTTTTCTTCTGCAACT
AGATTTTTATTTCATACCCTCCTACTATGTGTTTCAAACAAGACCACTTCTTTCAATGAA
ATCCCTCTAAAGATTCAAAATTTGGGGTATGCAATTCTTCAAGAAGAAAATTTTAACTAC
TCTCGGGAAATCTTTAAAGATTTGGTTAATAATGTTGAAACAAAGTCATTCTTATTGTTT
CCAAGGTTCTTAAGTTACTATTTTGAAAAGAAATTCAGTAAGAATGATTTAGCTGCAATA
AATCAAGGTGAGTCTACTCAAATAAACAGTTTAACAACTGAAACTTTTTCAAGAATGTTA
GCACCTTGCAAAACACAAGCAGAGGTGCCTGAGCAGAATTTAGCAGCTACCACTGTTCCT
CAGGTATCTGCTGCTGAGCCCACTGCTCTAGGTGATCAAAGCAGCAGACCAACTGTTTTG
AAACCCACACCTACAAATCCCAAAAAGCCAAACAAAAAGAAAAATCAAAAACCCCCCAAA
CCAATCAAAACGGCAACTCTGGAGGATGAGATACCAGAGCTACTGCCTGTGACAACACAA
ATGTCACAAGAAACCACTGCTGCTACTTCCTCACAACAGTTGGTACAAATATCTCAACCC
ATAACCAAAACTCCTCCTGCTTCTTCACAAAAAGAACAAGTTGTACACATAGGGCCACCA
CATTATGATGCTCTGGAAACACTCATTTCCATCATCCACAGTCCAATGCCCGGGGCAACT
TCTCTTTCTACACCCCACCTCACATCCACAATTCCACCAAAAACACAACTTTTGTTGGAT
GCAATCGATTTGAACCAGGCATTACTCAGTCCTTCTCAATCACCTGTTAATGAGAATATA
CCTCAACAACTGACTGAGCCTGATGTATCATTCCTTGCTAACCCACCAACACAACCTGAG
GAGGTTACACCCCTTGAGTTACAAGTAACTCTTGGTGGTAATCCAAGTGAAGCAGCTACT
ACAACTGTTGAACCCACTGGTTTACAGTTGGACAGTGGTTACATAAATAAGACTTCCTTG
GAGGCAATTCCTTTTATAGAACCTCTGCCAACCACCAGTGGATTTATTTATCCTACTGGC
AACATCAAAACGTTGTCAAGTGTTGAAGGGAGAAGACCCCAGTACCAAGAAAAAGGGGCA
TCGGTGGTTAATGTTTGGAGTATACTCCCTACCTCTACCACTGATAAAACCACTGTTAGT
GGGAAATCAGATGATCCCATTAAACTGGGTGATGATTTAAAATATCAGGATTTGACGAAA
CGAATTGAAAAGTTGGATACATCTGTTGCAGATCTTAAAAACATGCTACAGCAGGTGTTG
AAAACTCAAAAGATGCAATCCACTGCTATTCCACCTCAAGCACCTGCTCCACAATAGGCA
CCTGCTACAAATGAGCTCTGGAATCTATTTCAACCTTTTCTCCATCATCAAGCACAAATA
GCAGATCAGCAACATGAAAAACATGTTCAACAGCTGAGAAATGCAATGGAGTCAAGGTTC
AAGAACACTCAGGCTGATCTAAAGGCTCTCAAAACTCAGATCCTGCACACCACTGGCACT
GCTCCTCCAACAGTTCTTTTCATTGATCAACTTCCCCCAGATAATGCCAAAAAGTGGGAG
AAAATTCAGGAGTGGAAAATGAAGGGAATAGAGGATGGTTTCTACATTGCACCAGAAAAT
GCAAACATGACCAAACAGATCCCTCTGCCGGATGGAAGCAAGAAAATTGATGTGACCACA
AATGCACTGGCAGAAGCAGTTGCTAGTGTAAAAAGGGATAGAGAGGCCAAAAGGAAAGCC
AGGGTGGATTATTCGGATCAGGGTACTTCAGGGTCAAAAGATGATGAAAATCTTGTTGAT
GAAAAGAAGAAGCCTACAAGAAGAGTAAGGCTACCCAAATCCATTCCAATCAGACGTTCA
AAGTCTGTTTCAAAACCACCACCAAAAACAGTTGTTGTAACTCCTGTTGTACTCACTACT
GTTGGTACTTCAGTGGTTTCAACATCTGCTCCCACTTCAACACACACTACATCCACTGCC
TTACCACCATTACCACCAAAAACAAAATCACCTCTTGCCAAAAGGCAGAAGACAGCAGTT
GTTACAACATCTGTTGTAAAGACAACAGTGATTGGAACACCAGTTGTTTCAACAACTGTT
AGTCAATCACAAATCACTGCCACTACATCCACCACCACTGTTCCATCCAAAACATCATCA
GCCCCTCCTCAAACAAGGAGGAGAAGGCTAATTCTCAAAGATGACGACACTTCACCATCC
CAAACATCTTCAAAATCTTTAGCTATTGTCACAATACCAAAACCAGTTGCTCTCTCTTCA
GTTCAAATGCACAAGCCCTTACCTCCTGCAGGTGTTCAGTTTCCTCTTGAACTAGCAGCT
GTTGGAGAAGAAATAAAATCATTTTACTATGAGGATGACCCTGCCAAAAGGAGTTTGCCA
TCAATAAGAGGATATCCCTGGCCCAAAAATATTGATGAATATTTGAAGATCAAAGCCAAG
CAAGCAGAGGATATCTCAAAAAGAAACACACAAGGGAAATCTGACAAAGAAATTTCTAGA
ACTTATCAATATCTGCTCACACAAGTCAGTTCCCTAGAACGATTTGCCAAAAATGTCAGT
AAACAAATTTCAGAAAGAGCAGCTGAAACTTTGAAGAAAGACTACATTGAAAGCATCATG
GCTCACAAGAAGTACAAAGGAGAGAGATACATGTACAAAGAGTGGACTGTTCCTGAGCTT
GAAATTGAAGCAGCAAGAATTCAAGACATGATAAAAAGGAAAGTCACTCACACTCCTCCT
GACTGGGCAAAGTTTAGAAAGAATGTACCTGACAAACAGGTAGAACTGAAAAGAATGAGA
GAAGAACTAGTTGCTGCTGAATATGGAAACAAAAGACAAATTGCTAGATGGAAAGAAGAT
GTGGTCAGGATCACCTACAAAAGGTTGGAGGAATTAAGAAAGAAAGATCCAAAAGTTCCT
CAAAAGCCTGACTATCCTGAAGCTGAGGTTTCAAAAAGACCATCAAAGCTGCAAATCAGG
AGAACCACTGCTCCAACTGGTGCTGCCATCTACAAAAGAAGGACACACAAACAGTTGGGA
GCTGAAACCATCCAAGAAATGATAAAAGGAGATGACCTTGTAAAAGAACGCATAAAGAAG
ATGATCATAGAAACTCTTGGTTTGGGTCAAACTGCAAATACTGGTCAGCCAGTTATGAAT
AGGCCAGCCTCACCAAATACCTCTGCAAATAAACATCTCCCAAGAAACCCACCAGGCTCA
AAAATACAAAAGTGGGAAACTGACAAACAGACCTGCGTATTGACTTTGCTCAGGTCTGGT
GGAGAAGTGGAGAAAATATCAAGGGAACAAGCTCTTGGCCTGAGTCTTGAAGATTTGCAG
GATCTCCTTGATCTTCCACTTAGCAGGTATGATGAAGACACAGATGCCCTTAACTTTGAA
CTGCAATTTAAAGGACAGATAAGGGAACTGTTAATGAGGCAATAAATGTCCACAATAATG
AAGAGTTTTGGCATTATCTGTTCCAGGGGGAGATTGTTGGGATTGAACCCTATCAGAGGA
ATAGATAATTAAAGCCAAAACTGGATCAGAGCAGAATAAGCAGATGATTACTTACAAATC
TCTCCCCTTGAAAGTGATTTCAACAACTGCTGACCTCCTATCTGCTGATCTTGCAAAATA
CTGACCTACAACTGCTGCTCAAGTAAAGACCTGATGAAAGACTAAAGCCCAGCTGATTCA
ATCTACTGCTTTGAGTCAAGCTTTGCTGATCCGGACAAGTGCTGCTGGGTTCACAGCAGT
GGAAGGTTGCAGTAGCTGATCAATAGTCTGTTTTGTAATATAAGGTAATAGCAGTAGTTA
ACATAGCAGTGTTTGTATAGATCGGAGGTTAGAGTTTGTTAGGAGGTTAGATGTCACTTT
CATGGTGACGTCAGCTAAGATGCTCAGTAGTTTGCAAGTGCCTATAAATCGATCAGTACT
TTGTACTGTTCTATTAGCTCTTTTGCATCATCGTCTTCTTTGCACGAACAAACTACTGAG
CTCTGGCTGAGGGGGAGTTTGCATTCATTCATCAATCATTGTAATCGTTATTGAAATAAA
TTCAATCTTCCGATTCATTGTGTAAAGATGTTTGATCAAAGTATTACTCTCGTTTGATGG
TATGCAAAGTTTGTTTTCATCATAATTCCGCTGCACACTCATCCA
>novel#fam18-14278
TTTCATTTTCATTTTCATTTTAATTACAAACACAAAATACAATCAGAATCAAACTCAGAT
CCAACA
>novel#fam18-12505
TCATGGTGACGTCAGCAAAGATGCTCAGTAGTTTGCAAGTGCCTATAAATAGTTCAGTAC
TTGGTACTGTTCTATTAGCTCTTTGCATCATTCGTCTTCTTTGCACGAACAAACTACTGA
GCTCTGGCTGAGGGGGAGTTTGCATTCTTACATCAATCATTGTAATCGTAATTGAAATAA
ATTCAATCTTTTGGTTCTCTGTGTAAAGATGTTTGATAAAAGTATTACTCTCGTTTGATT
GTATGCAAAGTTTGTTTTCATTATAATTTCCGCTGCACACTCATCCATCTTCATCTTATT
TTCAAACATAAAATACAATAAAAAACAAACTCAGATCCAACAG
>novel#fam18-54
CAACCAGATCAACAAAGCTTTTTCACCCAAGGCTTTTTTGACTGGAGCAGTTTACCTGAT
GAGCTAGGTGATGAAAATTTTGCACTCTATGCTAATACTGATGCTACTAATGATGAATTT
TGTTTTATGGCACTAGAGTCGATAACAGAAGAGCTGGATGCTGAAGAAGGACAGCTAAGT
GCTGAAACAGTGGATGAAGTTGGTGAAGCAGTGGTTACTGCTGTTGCTGGTGAAATACTG
CTGGGAGAAAATTTAGAACCCCTGATAGAACCACTGTCTGACCCCTGGTCTGAAGAAGAA
GGGAAGAAACATGGTGAGAAGGAAGAGAAGGTGATTGATGAGAAAGAGCATACTTGTGAC
TATGTCATGATGGCTGCAGCTAAGGTATCATCTCAGGTTCTTGTAAATCTGTGTTCAGAC
AAATGCATCATAGCATTTGCTAACATTAAAGAGGTGAATGAAAACCTTAGGGATAGAGTG
TTAAATGATGAAGTCAAATTTGAGAAGTCCTTAAAAAAACATAAAATCAAGTTGGCTGAA
AAAGATAAAGAAATCTGCAGTCTCAAAGCAGAGCATAGCATAACCAAGAACCAACTCCAA
ACTATGATAGAAAAATATCAAATTTGCAAAAAGGAGTTGGAATCCACCCAAATCACTTGT
GAAAAATGGGTGGAATCCTGCAAAGGTTATGAGGTCATGCTTGAAAAACAGATCAAAAGC
AATGTAAAATTTGGTATTGGTTTTAGAAAACATGATGAAATTGAAAACAATGCTTTAAAT
GATTCTGTTCCATCCATTGTTGAAATCATTCCCACAAACAAGGATGGCCAAGAGGTTAAA
ATAACTGACAAACTTGGTAACAAGATCACTCTGGAAAGATCTGTGGGGTCCTCAACTTTT
GAGGAAATTGAGAAATACCAATTTAAACCCACATGGTCTGATGAGTGTGACATCCTTGAA
AACTTCAAACCAATGGACTTCACAACCACTGATGGTGTAAAAGTTCCCAAGACAAAGGTC
ATTCCTCTTAAGGATATCCCAACAGTGGTTCAAAACTCTGTTGCTAAGGAATCTGAAAAG
AGGAAGAAACGAGAAGATTAAAAACTTGTTTTGTGATTTTTGTGAAAAGAAAAATCATTT
GACCAAAGATTGTTTTCATCTAAAAGCATATGATTTAAACAAAACAAGTACTGTTGTGCC
TTTTGTCAGCTGCACCATCTGTGGGAAATCAAATCATTCCACTCAAGAGTGTGTGTACTT
GAAATCCTTTGAGGTTAAAAAGGAAGAGTACATGTCAAAAACACCTGTGAGTTCATCAAA
ATCATCTGTCAAGTTCACCAAGAAACAACCACTGTTTGTGCCAGTTCAAACAGCTGAACC
AAACCTCTGTTAAAAGAGATGTTCAGGTGACTTATGCACCCCCTGCTAACCGATACCCAA
AAGGTAAAGGTAAACCACCATACCAAAGGGTCCCACATGTTTATGAGGTTTACAAAAAGC
CTTCTAAACCAAGAGTGAACTAGCATCCCTTTGGTTATCAGCAGCTGATTGGGCAAGACC
CCCGGTAGTGGTTAGTGAAAAACAGTACCAAAACTGTCCAAACCCCTGACCTAACCATTG
TCCATCCACCTGAAATTAACACAGATACTGTTGAGACCCCATCCAAAGCCTTATTGGCTT
TGGAGACCCTAATGAACTAACCTTTTACTACATGTGCAAGGAGCTTCTGCATGCTTAGAT
AGTCTTTGGTATGTAGATAGTGGAGGCTCCAG
>MRSiTERTOOT00002#fam18-8144
GTGATCATCCATGTAATTGTGCCATGATGGCTGCTGCCAAGGTAACACCTCAAGTTCTTG
AAAAATTGTGTTCAGACAATGTATTATTGCATTTGCTAACATTAAAGAGGTAAATGAAAA
CCTTAGGGATAAAATCTTGTCTGATGAAGTCAATTTGAAAAGTCATTAAAAGAACTTAGA
AACAAATTGGCTGAAAAAGATAAAGTGATCAGCAGTCTCAAAGAAGAGCAGAGCATAACC
AAAACTCAACTCCAAACTATGGTAGAAAAATACCAAGTTTGCAAAAAGGACTTGTAGTCC
ACCCAGATCACCTGTGAAAGATGGGTGGAATCTTGCAAAGGGTATGAGGTTATGCTTGCA
AAACAGCTTGAAAGCAATGTCAAGTTTGGTATAGGACATAGAAAATATGATGATCTTGTA
AACACTGCTGAAAATCAAGCTGGTTCAACTGAAATAATTCTAACCAACAAGAATGGCCAA
GAGGTTAAAATAACCGACAAACCTGGTAACAAAATTACTCCGGAAAGATCTGTGGGATCC
TCAACTTTTGAGGAGATTGAGAAATGTCAATTTAAACCCACATGGTATGATGAGTGTGAC
ATCCTGGAAAACTTCAAACCAATGGATTTCACAACTACTGATGGTGTTAAAGCTCCAAAA
GCAAAGATCATTCCTATCAAAGATATCCCAACAGTGGTTCAAAACTCTGTTGCAAAGGAA
TCTGAGAAAAGGAAGAAGAGAGAAAAGATTAAAAACCTATTTTGTGATTTTTGTGAAAAA
AGGAATCATCTAACAAAAGACTGTTTTCATCTAAAAGCACATGATCTAAACAAAACAAGT
GTCATTGTACCTGCTGAAAGCTGCACCATCTGTGGTAAAAATAACCACAAAACTAAGGAA
TGTGTGTATCTCAAAAATTTGATGAGAAAAAGAATGAGTACATTGCAAAAACATCCTTAA
GTTCACCAGTATCATCTGTCAAATTCACCAAGAAACAACCACTGTTTGTCCCAGTCCAAA
CAGTTGTCACAAAACAGCTGAATCAAACATCTGTTCAAAGAGATGTTCAAGGGACTGATG
CACCTCCTGCAAATAAATTCAGGAGAGGTAAAGGACAACCATCATACCAAAGGATCCCAC
ATGTTTATGAGTCTTACAAAAAGCCCTCTAAACCAAGAGTGAACAGGCATCCTTTTGGTT
ATCAAAAGGTACCAAGACCCCCAACAGTGGTTAGAGAAAAACATTCACAAAAATGTTCAA
ACCCCTGAGCTAACCACTGTCCATACATCTGTCACCATCCCAGACACTGTTGAGACCCCA
TCCAAAGCCTTATTGGCTTTAAAGACCTTAATGAACTAATCCTTTTACTTCATGTGCAGG
GAGCTTCTGCATGCTTAGATATTCTTTGGTATGTAGATAGTGGAGGCTCCAGGCACATGA
GAGGATGTAAAGCCATACTCAAAGATTTCAAAATCCATGGAGGGGGTGATATATCCTTTG
GGAATAATAGTAAAGGAAAGGTTCTGGGGTCTGGTACAGTTCCAGTTTGGAAATGTAAAA
TTTGAAATTGTCAATCTGATAGACAATTTGAAATTCAACCTCCTGAGTGTCTCACAAATG
AGTGATAAGGGGTATGGGTCATTCTTCACAAAGGAGTGTTGTAGGATTGTTGGACCAGAA
ATGGTTGAAAAGATTGAAGCAATAATAAAATCTGGAAAAACAAAACTTGTTGCTCAAAGA
AGTGGCAATGTTTATGTTGTTGATATGTCAAAAGAGTGTCCCAGAACTGATGCCTGTCTG
TTCTCAGCTGCCTCTAACAAAGAGACATAACTTTGGCACAGGAGACTGGGGCACACAAAT
CTCAAGACAATCACTGAAATTTCAAAATTGGTCTAGTAAGAGGCCTACCACAAAAACTGT
TTTCATGTCCTGAGCATTGTGTTTCCTGTTTAAAAGGTAAACAGCATAAAAGCTCCTTTA
AGTCCATTGAAGAGTCCAAAACAACCCAGTGTCTGCAAATGTTGCACATGGATTTGTTTG
GCCCAGTTCAAGTCATGAGTCTCAAAAAGAAGAGATATTGTTTGGTTATTATTGATGACT
TCTCTAGGTTTACATGGACTTTCTTTTTACACTCAAAAGATGAGACTGCAGGCATTTTGC
AAGACTTTGTGACACATGTTGAAAAGCAATTTGACCTTCCAGTGAAAGTCTTCAGGAGTG
ACAATGGCACAGAATTCAAAAATAAAGAGTTGGATGCCTTATGTGTGAAGAAAGGGATTG
TAAGGCAGTACAGCATCCCTAGAACACCAGAGCAAAATGAGGTTGTTGAAAGAAAGAATA
GAACTTTGATTGAGGCTGCCAGAACCATGCTTGCAGATTCAG
>novel#fam18-696
TATTCCCAGGTAATCTTCAATGATTTGGTTAAAAATGTTGAAACAAAATCATTTTTACTG
TTTCCAAGATTTTTAAGTTATTATTTTGAGAAAAAATTCAGTAAGAATGACATTGCGGTA
ATAAACCAAGGTGACTCTTTTCAGATAAACAGCTTAACAGCTGAAACATTTACAAGAATG
TCAACACCTTGCAAAACACAAGCAGAGGTGCCTAAGCAGACTTTAGCAGCAAACACTGCT
CCTCAGGTATCTGCTGCTGAGCCCACTGCTCAAGGTGATCAAGGTAGCCAACCAACTGCC
TTGAAACCCACACCTAAAATCACCAAAAAGCCACAGAAAAAGAAAAATCAAAAACCCCCC
AAACCCACCAAAAAGGAAACTCTGGAGGATGAGATACCAGAGCAACTGCCTGTGACAGCA
CAAAAGTCACAACAAACCACTGCTGCTACTTCCTCACAGCAGTTGGTAAAAATATCTCAA
ACCCTAGCCGAAACTCCTATCGTCTATTCACAAAAAGAACAGGTTGTATAACAAGGGTCA
CCACATCATGATGCTCTGGAAGCACTTGTTTCCATCATCCACAGCCCAATACCCGGGGCA
ACTCATCTTTCTACATCCAAACTCACATCCCCAATTCCTCCAAACACCAAACTACTGTTG
GATGCAATTGATCTGAACCTGGCACAAACCAGTCCTTCTCAATCACCTGTCCATGAGAAT
ATACCTCAACAACAGACTGGGCCTGATGTATTAATCTTTGCTAACCCACCAACACAACCT
GAGGAGGTTACACCCCTTGAGTTACAAGTAACTCTTGGTGGTAATCCAAGTAAAGCAGCC
ACTACAAGTGTTGAACCTACAGGTCTACATTTGGACAGTGGTTACATCAATAAGACTTCC
CTGGAGGCAATTCCTTCCATAACACCTCTGTTATCTGCTAGTGAGTTTGTATTAACCACT
GGTTCCATCAAAAGATTATCAAGTGTTGAAGGAAGAAGACCCCAGTACCAAGAAAAAGGG
GCATCAGTTGTTGATGTTTGGAGTACACTCCCTACCTCAACATCTGATAAAACCACTGCT
AGTGGGAAATCAGATGATCCCATTAAATTGGGTGATGGTTTAAAGTAGCAGGAATTGACG
GCAAGAGTTGAATAGCTGGATACATCTGTTGTAGAAATCAAAGACATGCTGCAACAGTTG
TCAATAGTTCAAATGGTACCATCCACTGTTGTTCCACCTCAAGCACCTGCTCCACCACCA
GCAGATGTTACAAATGAGCTCTGGAATCTTTTTCAACCATTTCTCCACCAACAACAACAG
ATGGCTAAGCAGCAGCATGAAAAACATGTTCAGGAGCCCAGAGAAGCAATGGAGTCTAGT
TTCAAAACCACACAAGCAGACATCAAGGCTCTAAAAACACATCTGTTCGCAACCACTGGC
ACTACTCCACCAACAGTTCTTTATATTGATGAAATCCCCTCAGATAATGCCAAAAAGGGG
GAGAAAATTAAGGAGTGGATAAAGAAAGGGATTGATAATGGGGTGTATCTTGATCCAGAA
AAGGATGCAATGCTCAGAAACATTCCTTTGCCAGATGGTAGCAAAAAGGTTGATGTTACC
CAGAATGCACTTGATGATGGTGTAATAAGTGTAAAAAGGGATAGAGCGGCAAAGGATTTA
TCAAGGTGGAATGAGGAGAAGAGAGCTTTCATGGAGCTGAATGAGCAGGGTTGTTCTGGT
GAAAAGGGTGATCAAAATCCTGTTCCAAAAAGAAATCTTACTAGAAAAGTAAGGAAACCC
AAATCCACACCATCCAGCCTTCCGAAGCATACTTCAAAACCACCATCCAAAAGCCACCAA
CATCAAACCTCCACCCAAACAGTTGCTGAAACTTCTGTTGTTCCAACATCTGCTGGTACT
TCATTTGTTACAACAACTGCTCTCACTACAACACACACCACTACCAATGCCCTATCACCA
TCAAAAACAACATCTCCACCATCATTTCCTGCCATAAAGCAGAAGACAGCAGATGTTAAA
ACATCTGTTGTAATGGCAACAGTGGTTGAAACACCAGTTGTTTCAACAACTGTTAGTCAG
TCACAAACCACTGCCACTCAAATCACCTCCACTGTTTCACCCAAAACATCATCTGCCTCT
CCTAAAATTAAGAGGAGAAGGATTATCATACCAGATGATGACTCTCCATCGCCACCACCA
ACAGCTTCAAAATCCCAAGCACTTGTCACAATTCCAAAACCCATTCCTCTCTCTTCAACT
CAAACTCAAAAGCCATTACCTCCTGCAGGTGTTGTATTTCCTTTAGAACTCATAGCAGTT
AGAGATGAAATCAAATCTTTCTGCTATGAGGATAACCCTGCCAAAAGGAGCTTGCCTTCA
GTTAAAGGATATCCTAGGCCAAACAACATTGAAGAATATTTAGAAATTAAAGCCAAGCAA
GCAGAGGATATCACTAACAAAAATAAACAAGGGAAATCTGATAGGGAATTTCAGCAAAAC
TATCAGTTTCTTCTCACACAGGTCAGATCAATGGAGCAATTTGCCAAAAATGTTAGTCAA
CAAATTTCAGAAAGGGCAGATGAGACCCTGAGAAAAGACTACATTGAAAATATCATGACC
TACAAGAAATACAAGGGGGAGAAACACATGTACAAAAACTGGACCATTCCTGAGCTTGAA
AAAGAAGTAGCTAGGATTCATGAAATAATCAAAAATAAAGTCCAGCAGACTCCTCCTGAA
AAATTTAAAAAGGTTGAAGCTGAAAAGGCATTAGAGTTGAAGAGAATGAAAGAGAAGCTT
ATCACAGCTGATTATGGGTCAAGGAACTCTATGTCAAAGTGGGGAGAAGCTAGGGTCAGG
GCCACCTATAAAAGGTTGGAGGAAAGATCCAACAGCTCTACAAAAGCCTGACTACTCCAA
AGCAGAGGTCTCGAAAAGACCACCAAAGCTGCACGCCAAAAGAACCACTATTCCTGCTGG
TGCTTCCATCTACAAAAGGAGTCAAAAACAGTTGGATGCTGAAACAGTTCAAGATCTAAT
TGCTAGTAATGAACTTGTAAAAGAGGGAATTATGTTAATGATGAAAGAAGAATCTGACCT
GGAACAATCTGCAAGTACTGCTCAGCCAGTCATGAATAGGACAGCATCTCCAAATACCTC
ATCAAATAAACAACTCCCAAGAAACCCCCCAGGCTCAAAAGTACTAAAGTGGAAAACTGA
TAAACAGACCCACGTACTGACAATGTTCAAGTCTAGTGGCGAAGTGAAGAAACTAACAAG
GGAACAAGCTCTGGGCCTGAGTCTTGAAGATTTGCAGGATCTCCTTGATCTTCCACTTAG
CAGGGATGATGATGATACAGATGCCTTAACCTTTGAATTACAACTCAAAGGGCAAATAAG
GGAACTGCTGATGAGGCAATAAAGATCTACAATAATGGAGAGTTTTGGCATTATCTGTTC
CAGGGGGAGATTATTGGGATTAAACCCTACCAAAGGAACAGATAATGAAAGCCAAAACTG
GATCAGAGCAGTGGATCCAGAATAAGCAGATGTTTAGTTGCAAGTCTCTCCCCTTGAAAG
TGGTTTCAACATCTGCTGACCTCCTATTTGCTGATCATGCAAACTGCTGACCTACAACTG
CTGATCAAGTCAAAGTCTGTTGAAGAACTAAAGCTCTGCTGCTCAATCTACTGCCTTGTT
TCAAGCACTGCTGATCATGACAAGTACTGCTGGGTTCACAACAGTGGAAGGATGCAGCAG
TTGTTTATGTTTGCTTTATGTAATGAATTGAAACATCAGTAGTTAGCATAGCAGTGTTTG
TATAGGTCAGTTGTTAAGAGTTTGTTAGGAGGTTAGATGTCACTTTCATG
>novel#fam18-5561
ACAACTGGTTCCATCAAAAGATTATCAAGTGTTGAAGGAAGAAGACCCCAGTACCAAGAA
AAAGGGGCATCAGTTGTTGATGTTTGGAGTACACTCCCTACCTCAACCTCTGATAAAACC
ACTGCTAGTGGGAAATCAGATGATCCTATTAATCTGGGTGATGGTTTAAAGTACCAGGAA
TTGACGGAAATAGTTGAAAAACTGGATACATCTGTAGTAGAAATCAAAGAAATGCTACAA
CAGTTGTTAACAGTTCAAATGGTACCATCCACTGCTGTTCCACTTCAAGCACCTGCTCCA
CCACCAGCAGATGTTACAAATGAGCTCTGGAATCTTTTTCAACCATTTCTCCACCAACAA
CAACAGATGGCTGAGCAGCAGCATGGAAAACATGTTCAAGAGCTCAGAGAAGCAATGGAG
TCTAGTTTCAAAACCACACAAGCAGACATCAAGGCTCTAAAAACACATATGTTGGCAACC
ACTGGCACTGCTCCTCCAACAGTTCTGTTTATTGATGAAATCCCCTCAGATAATGCCAAA
AAGGGGGAGAAAATGAAGGAGTGGATAAAGAAAGGAATTGATAATGGGGTGTATCTTGAT
CCAGAAAAGGATGCAATGCTCAGAAACATTCCTTTGCCAGATGGTAGCAAAAAGGTTGAT
GTTACCCAGAATGCACTTGATGATGGTGTCATAAGTGTAAAAAGGGATAGAGCGGCAAAG
GATTTATCAAGGTGGAATGAGGAGAAGAGAGCTTTCATGGAGCTGAATGCGCAGGGTTGT
TCTGGTGAAAAGGATGTTCAAAATCCTGTTCCAAAAAGAAATCTTACTAGAAAAGTAAGG
AAACCCAAATCCACACCATCCAGTCTTCCTAAGCATACTTCAAAACCACCATCCAAAAGC
CACCAACATCAAACCTCCACCCAAACAGTTGCTGAAACTTCTGTTGTATCAACATCTGCT
GGTACTTCACTTGTTACAACAACTGTTCTCACTTCAACACACACCACTTCAACACACACC
ACTACCATTGCCTTATCACCACCAAAAACAACATCTCCACCATCATTTCCTGCCATAAAG
TAGAAGACAGCAGATGTTAAAACATTTGTTGTAATGACAACAGTGGTTGAAACACCAGTT
GTTTCAACAACTGTTAGTCAGTCACAAACCACTGCCACTCAAATCACCTCCACTGTTCCA
CCCAAAACATCATCTGCCTCTCCTAAAATTAAAAGGAGAAGGATTATCATATCAGATGAT
GATTCTCCGTCACCACCATCAACAGTTTCAAAATCCCAAGCACTTGTCACAATTCCAAAA
CCCATTACTCTCTCTTCAACTCAAATTCAAAAGCCATTACCTCCTGCAGGTGTTGTGTTT
CCTTTAGAACTCATAGCAGTTAGAGATGAAATCAAATCTTTCTACTATGAGGATAACCCT
GCCAAAAGGAGCTTGCCTTCAGTTAAAGGATATCCTAGGCCAAACAACATTGAAGAATAT
TTAGAAATTAAAGCCAAGCAAGCAGAGGATATCGCTAACAAAAATAAACAAGGGAAATCT
GATAGGGAATTCCAGCAAAACTATCGGTTTCTTCTCACACAGGTCTGATCAATGGAGCAA
TTTGCCAAAAATGTTAGTCAACAAATTTCAGAAAGAGCAGATGAGACCCTGAGAAAAGAC
TACATTGAAAATATCATGACCTACAAGAAATACAAGGGGGGAGAAACACATGTACAAAAA
CTGGACCATTCCTGAGCTTGAAAAAGAAGTAGCCAGGATTCATGAAATGATCAAAAATAA
AGTCCAGCAGACTCCTCCTGAAAAATTCAAACAGTTTGAAGCTGAAAAGGCATTAGAGTT
GAAGAGAATGAAAGAGGAGCTTATCACAGCTGATTATGGGTCAAGGAACTCTGTGTCAAA
GTGGGGAGAAGCTAGGGTCAGGGCCACCTATAAAAGGTTGGAGGAACTTAGGAAGAAAGA
TCCAACAGCTCCACAAAAGCCTGACTACTCCAAAGCAGAGGTCTCGAAAAGACCACCAAA
GCTGCAAGCCAAAAGAACCACTACTCCTGCTGGTGCTACCATCTACAAAAGAAGGAGTCA
AAACCAGATGGATGCTGAAACAGTTCAAGATCTAATTGCTAGTAATGACCTTGTAAAAGA
GAGCATTATGTTAATGATGAAAGAAGAATTTGAACTGGAACAATCTGCAAGTACTGCTCA
GCCAGTCATGAATAGGCTAGCATCACCAAATACCTCATCAAATAACAGCTCCCAAAAAAC
CCACCAGGCTCAAAAGTACTAAAGTGGAAAACTGATAAACAGACCCACGTACTGACAGTG
TTCAAGTCTAGTGGCGAAGTGAAGAAACTAACAAGGGAACAAGCTCTTGGCCCGAGTCTT
GAAGATTTGCAGGATCTACTTGATCTTCCACTTAGCAGGGATGATGATGATACAGATGCC
TTAACCTTTGAATTACAACTCAAAGGGCAAATAAGGGAACTGCTGATGAGGCAATAAAGA
TCTACAATAATAGAGAGTTTTGGCATTATCTGTTCCAGGGGGAGATTGTTGGGATTGAAC
CCTGCCAAAGGAACATATAATGAAAGCCAAAACTGGATCAGAGCAGTAGATCCAGAATAA
GCAGATGTTTGCATGCAAGTCTCTCCCCTTGAAAGTGGTTTCAACATCTGCTGACCTCCT
ATCTGCTGATCATGCAAACTGCTGACCTACAACTACTGATCACTTTAAAGACTATTGAAG
AACTAAAGGTCTGCTGCTCAATCTACTGCCTTGTTTCAAGCACTGCTGATCATGACAAGT
ACTGCTGGGCTCACAGCAGTGGAAGGATGCAGCAGCTGTTTATGTTTACTTTATGTAATG
AACTGTAACATCAGTAGTTAGTATAGCAGTGTTTGTATAGGTCAGTTGTTAAGAGTTTGT
TAGGAGGTTAGATGTCACTTTCATGGTGACGTCAGCTTTGATGCTCAGTAGTTTGCTAGT
GCCTATAAATAGAACAGTGCTCTGTACTATTCTGTTTAGCTCTTTCACCATATTCTTCCT
GCACGAACAAATACTAAGCTCGGGCTGAGGGGGAGTTTGCAAATCATACATGCATTGTAA
TCAAAGTTTGAAATAAATTTAATCATTTGATTCTGTGTTGAAAATGTATGATTGAAAGCA
TTTCTTCTGTTTGATTGTGAAAAGTTTGCTTCCATTTAATTTCCGTTGCACTACTCTTTC
ATTGTTCATCTAAATTCAAACACAAATCACAATCAATCCAAACTCAGATCCTAACAA
>novel#fam18-13048
GGTTTTTCAGACAGTGACTTTGCTGGTTGTCACACCACAAGGAAGTCCACTTCAGGAGGG
TGCCAGTTTCTAGGTGATTGCTTAGTCTCTTGGCAAAGCAAAAAGCAAGCAGCAGTTTCA
ACATCCACTGCTGAGGCTGAATACATTGCTGCTGCAAGCTGTACAGCCCAACTCCTGTGG
CTTCAAAATCAGTTGCTGGATTTTGGTATCACTGCCTTAAAGACACCACTCATGTTGGAT
AGCCAGGCAGCAGAAAATATCATCAAAAATCCAGTTTCCCATTCTACCACAAAACACATC
GACATCAGACATCACTTTGTGAGGGATTGCTATGAAAAAGGTTTGATTTCTCTGCATCAT
GTCCCAACTAAAGACCAGCTGGCAGATATGCTCACAAAAGCACTTGATACAGCCACTTTT
GAAAGCTTGGTCTCTAGGATTGGGATGCTAAACATGGAATAACAAGCAACATCTTGTTTT
TCTATGAATAAAAGCAACAAAATGTTTTCAGAAAATCAAAAATCCATCCTTAAAAATAGC
TAAAAATGAAAATTTCATTAAAATCCTTAAAAGTCTGCCATAACCACTGATTGTTCAAAA
GTCTGCTCTACTTCAAAAAGCCTGCCCACTACTGAAAGGCAACCTCTGTTCTCTCATTTC
TTGATAACCTCTGTTGTTCAATAGCAGTGTCTTATCCACTGATATGCTATCCACTGATAG
TGAAAATCATCCACTG
>novel#fam18-31
AAGAAGAGAAAAAGCCAGAAGAAAGTGACCATGTCTGTGATTGTGCCATGATGGCTACAA
CTAAGGTATCACTCCAGGTTCTTAAAAACCTTTGTTCAGACAAATGCATCTTAGCATTTG
CAAACATCAAGGAGGTGAATGAAAACCTTAGAGATAGATTGTTGAGTGATGAGGTACAAT
TTGGAAAATCTTTAAAAGAATTGAAAAACAAATTGTCAGAAAAAGAAAATGAGATTTGCA
GCCTTAAACATGAGCATAGCATAACCAAGGATCAACTCCAGGCCATGATAGAAAAATATC
AGGCTTGCAAAAAGGAGTTGGAATCCACCCAAATCACAGGTGAAAAATGGGTGGAATCCT
GCAAAGGTTATGAAGTTATGCTTGAAAAACAGATCAAAAGCAATGTAAAATTTGGCATAG
GATTTAGAAAACATGACCAAGTTGAAAACATTGCTGCAAATGAATCTATTCAAAACACTG
TTGAAATCATACCCACCAATAAGGATGGCCAAGAAGTTAAGATAACTGATAAAAATGGCA
ACAAAATCACTTTGGAAAGATCTGTGGGGTCCTCAACTTTTGAGGAGATTGAGAAATACC
AATTCAAACCCACATGGTCTGATGAGTGTGACATCCTTGAAAATTTCAAACCAATGGACT
TCACAACTGTGGATGGTGTCAAAGCTCCAAAGGCCAAGGTAATTCCTCTTAAGGACATCC
CAACAGTGGTTCAAAACTCTGTTCGAAAGGAGTCTGAAAAGAAGAAAAGGAAAGAAAAGA
TTAAAAACTTGTTTTGTGATTTCTGTGAAAAGAAAAATCATTTGACCAAAGATTGTTTCC
ATTTGAAAGCTTATGACATTAACAAAACAAGCACCATTGTGCCTTCAAAGACCTGCACCA
TCGGTGGTAAATCAAACCACCTCACTTAGGAGTGTGTGTATCTAAAATCCTTTGAGGTAA
AAAAGGAAGAGTACACTTCAAAAACACTCATGAGTTCATCAAAATCACAATTCAAAAAGC
AACCACCATTTGTTCCTATCCAAACAGCTGAACCAAACCTCTGTTAAAAGAGAGGTTCAT
GTGACAGATGCACCCCCTGCTAACCAATACCAAAGAGGTAAAGGTCAACTACAATACCTA
AGGGTCCCACATGTTTATGAGGTTTACAAAAAGCCTTATAAACCAAAAGTGAACAGGCAT
CCCTTTGGTTATCAACTGTTGATGGGAAATGACCCCCAACAGTGGTTAGAGAAAAATGTT
TAAAAAACTGTCCAAGCCCCTGAGCTAACCACTGTCCATCCTCCTGAACTTAACAAAGAC
ACTGTTGAGATCCCATCCAAAGCCTTATTGGCTTCGGAGACCCTCCTGAACTAATTATTT
ACTTGATGTGCAAGGAGCTTCTGCATGCTTAGATAGTCTTTGGTATGTAGATAGTGGAGG
CTCCAGGCACATGACTGGATGTAGAGCCCTACTCAAGGAATTCAAAACTCATGGAGGGGG
TGATATATCTTTTGGTAATAATAGTAAAGGGAAGGTGATGGGTTCTGGTACAGTTCAGTC
TGGAAATGTTAAGTTTG
>novel#fam18-1532
ATATCATCAAAAATCCAGTATCTCATTCATCCATCATCACTGGACATCAGACACCACTGT
GTGGGGGATTGCTATGAAGAAGGTTTGATTTCTTTGCATCGTGTCCATCCTAAAGATCAG
TTGGCAAATGTACAAACCTAAGAATTTGATACATCTACCTTTGAAAACTTCATCTCTAGG
ATTGGAATGCTAAACATG
>novel#fam18-11123
GTCTGCCATAACCATTGATTGTTCAAAAGTCTGCTCTACTTCAAAAAGTCTGCCCACTGC
TGAAAGGCAACCTCTGTTCTCTCATTTCTTGATAACCTCTGTTGTTTAAAAGCAGTGTCT
TATCCACTGATATGCTATCCACTGATAGTGAAAATCATCCACTGCCCCCTTTCCACTGCT
TTCATCAGTTGCTTTCATCAAAAGTACTGTCCTTCATTTTCACCAATGGTTGTCACGTGG
GCGGTACATAGCAGTCAGACCTTTTGTAACGGCTGCCACGTCAGCATTCATTCTCTTTCC
TATAAAATTCCCCACTCACCACCAAAACAGGGTTTTGCTGTCGAATTGAATTCTTAAAAA
ATTCTCTTCTCAAAGCAGTTTTTCTTCTCATCTCTCACAAATTCCTTCGATCATTCGTTT
CAAAAATGACAAAATCGAAGTCATCTGCAAAACCCACATCAAAATCATCGAAAACAGCCT
CTCAAAAGGCAA
>novel#fam18-14169
TTGTTGGGATTGAACCCTATCAGAGGAACAGATAATTAAAGCCAAAGCTGGATTAGAGCA
GTGGATCCTGAATAAGCAGATGTTGATATACAAATCTCTCCCCTTGAAAGTGATTACAAC
TACTGATGACCCCCTATCTGCTGATCTTGCTAAACTGCTGACCCATAACTGCTGCTCAAC
TAAAGATCTGATGGAAGACTAAAGTCCTGCTGATTCAATCTACTGCCTTGAGTCAAGCAC
TGCTGATCCGCACAAGTGCTGCTGGGTTCACAGCAGTATAAGGTTGCAGCAGCTGTTCTA
AAGTCTGTTTTGTAATAGAATGTATTAGCAGTAGTTAACACAAGCAGTGTCTGTATAGAT
CAGAGGTTAGAGTTTGTTAGGAGGTTAGATGTCATTTTCATGGTGACATCAGCTAAGATG
CTCAGTAGTTTGCAAGTGCCTATAAATAGTTCAATACTTTGTACTGTTCTATTAGCTCTT
TGCATCATTTGTCTTCTTTGCACGAACAAACTACTGAGCTCTGGCTGAGGGGGAGTTTGC
ATTCATTCATCAATCATTGTAATCGTGTTTGAAATAAATTCAATCTTTCGGTTCATTGTG
TAAAGATGTTTGATAAAAGTATTACTCTCGTTTGATTGTATGCAAAGTTTGTTTTCATCT
TAATTTCCGCTGCACACTCATCCATCTTCATCTTATTTACAAACATAAAATACAAACAAA
ATCAAACTCAGATCCAACAATTGGTATCAGAGCTAGAACAGTCAAATTTGATTTAACAAT
CATTTTGACGTAAATAGTTCAGCTCAAAACAGTTGATACTGATCGTTTGTTCGTCGTTGA
AAAACAGAGTAAGGATTAATCACCATTAAAGTTGATTTCTCAGTACCTGTAAAACAACAA
GAATGACGTCACAATCTCAGGACGATAAAAACAACATTGGTTCACTTTTTAAACCACCTA
TGCTAAAAAGAAATGAGTACAACATCTGGCAGAGGAGGATGGGTCACATCCTCGCTCAAC
AAAGCACAGGTTGTTGGAAGTCTGTCATCTTTGGTCCTCATGTTCCTACAGTGCCAAGCG
CTGAAGATG
>novel#fam18-14189
TGTTGGGATTGAACCCTATCAGAGGAACAGATAATTAAAGCCAAAGCTGGATTAGAGCAG
TGGATCCTGAATAAGCAGATGTTGATATACAAATCTCTCCCCTTGAAAGTGATTACAACT
ACTGATGACCCCCTATCTGCTGATCTTGCTAAACTGCTGACCCATAACTGCTGCTCAACT
AAAGATCTGATGGAAGACTAAAGTCCTGCTGATTCAATCTACTGCCTTGAGTCAAGCACT
GCTGATCCGGACAAGTGCTGCTGGGTTCACAGCAGTATAAGGTTGCAGCAGCTGTTCTAA
AGTCTATTTTGTAATAGAATGTATTAGCAGTAGTTAACACAAGCAGTGTCTGTATAGATC
AGAGGTTAGAGTTTATTAAGAGGTTAGATGTCACTTTCATGGTGACGTCAGCTAAGATGC
TCAGTAGTTTGCAAGTGCCTATAAATAGTTCAGTACTTTGTACTGTTCTATTAGCTCTTT
GCATCATTCGTCTTCTTTGCACGAACAAACTACTGAGCTCTGGCTGAGGGGGAGTTTGCA
TTCATTCATCAATCATTGTAATCGTGTTTGAAATAAATTCAATCTTTCGGTTCATTGTGT
AAAGATGTTTGATAAAAGTATTACTCTCGTTTGATTGTATGCAAAGTTTGTTTTCATCTT
AATTTCCGCTGCACACTCATCCATCTTCATCTTATTTACAAACATAAAATACAAACAAAA
TCAAACTCAGATCCAACAATTGGTATCAGAGCTAGAACAGTCAAATTTGATTTAACAATC
ATTTTGACGTAAATAGTTCAGCTCAAAACAGTTGATACTGATCGTTTGTTCGTCGTTGAA
AAACAGAGTAAGGATTAATCACCATTAAAGTTGATTTCTCAGTACCTGTAAAACAACAAG
AATGACGTCACAATCTCAGGACGATAAAAACAACATTGGTTCACTTTTTAAACCACCTAT
GCTAAAAAGAAATGAGTACAACATCTGGCAGAGGAGGATGGGTCACATCCTCGCTCAACA
AAGCACAGGTTGTTGGAAGTCTGTCATCTTTGGTCCTCATGTTCCTACAGTGCCAAGCGC
TGAAGATG
>novel#fam18-14190
CAGCCTCTCAAAAGGCAATCTCCACTGAAATTCCATACAAAAAATCTCACAATCTCCTGG
ATCTTCTCACAAAACCAGGAACCACAGATGTTTTCGACTCCATAATTAACATCATGGCAA
AATCAAAGTACAAAACTTTGCTCACCGCCGATGCACCAATCTACTTGGCGACCCAAAGGG
AGTTTTGGAAGAATGCAACTCTTGAAAAACAAGGAGACATTGCAATCGCCATTCACTCTT
CTATAAAGGGTAAAACTGTCCAAATCACGCCACAATCCATCTCCGAAGTCTTTCAACTCG
ATGACCAGGCAAGTAAAACTTCCTTCACTAAAAACGAGTTGCACATTGACTTCATTGAAC
GAGGGTATGAAGCCACAATGATGAAGAAACTAACCTTAGAAAAAGGTTATTTTCCTCCTG
CACCCAGATTCCTATTTCATACCCTCCTACTGTGTGTTTCAAACAAAACCACTTCTTTTA
ATGAGATCCCTATAAAGATTTAAAATCTGGGATATGCAATTCTTCAAGAAGAAAATTTTA
ACTATTCTTAGGAAATCTTTAAAGATTTGGTTAATAATGTTGAAACCAAATCATTCTTAC
TGTTTCCAAGGTTTTTAAGTTACCATTTTGAAAAGAAATTCAGTAAGGATGATTTAGCTT
TAATAAACCAAGGTGAAATAACTGTAATAAACTACCTAACATCTGAAACTTTTTCACGAA
TGTTAGCACCTTGCAAAACACAAGCAGGGGTGCCTGAGCAGAATTTAGCAGCTACCACTG
CTCCTCAGGTATCTGCTGCTGAGCCTACTGCTCTAGGTGATCAAAGCAGCAGACCAACTG
TTTTGAAACCCACACCTACCAATCCCAAAAGGCTATACAAAAAGAAAAATCAAAAACCCC
CAACACCAATCAAAACGGCAACTCTGGAGGATGAGATACCAGAGTTAATGCCTGTGACAA
CACAAATGTCACAAGAAACCACTGCTGCTTCTTCCTCACAGCAGTTGGTACAAATATCTC
AACCCATAACCATAACTCCTCCTGCTTCTTCACAAAAAGAACAGGTTGTACACAAAGGGC
CACCACATTATGATGCTCTGGATACACTCGTTTCCATCATCCACAGCTCAATGCCCGGAG
CAAATCCACTTTCTACACCCACCATCACATCCTCAATTCCACCAAAAACACAACTGCTGT
TGGATGCAATTGATTTGAACCAGGCATTACTCAGTCCTTCTCAATCACCTGTCAATGAGA
ATATACCTCAACAAATGACTGAGCCTGCTGTATCATTCATTGCTAACACACCAACACAAC
CTGAGGAGGTTACACCCATTGAGTTACAAGTAACTCTTTGTGGTAATCCAAGTGAAGCAG
CCACTACAACTATTGAACCCACTGGTTTACAGTTGGACAGTGGTTACATCAATAAGACTT
CCTTGGAGGCAATTCCTCTTATAGCACCTCTGCCAACCACCAGTGGATTTATTTATCCTA
CTGGCAACATCAAAAGGTTGTCAAGTGTTGAAGGAAGAAGACACCAGTACCAAGAAAAAG
GGGCATCAGTGGTTAATGTTTGGAGTAAGCTCCCTACCTCTACCACTGATAAAACCACTG
TTAGTGGGAAATCAGATGATCCCATTCAATTGGGTGATGATTTAAAGTACCAGAAATTGA
CGGCTCGTGTTGAAAAACTTGATAACTCTGTTGCAGAGCTCAAAGATATGCTCCAACAGT
TGTTACAGGTACAAAAGGTACAATCCACTGCTGTTCCACCTCAAGCACCTGCTCTCCAAC
AGGCACCTGCTACAAATGAGCTCTGGAATCTCTTTCAACCTTTTCTCCATCATCAAGCAC
AAGTAGCAGATCAGCAACATGAAAAACATGTTCAAGAGCTGAGAAATGCTATGGAGTCTA
GGTTCAAAGACACTCAGGCTGATCTCAAGGCTCTCAAAACTTAGATCCTGCACAACTCTG
GCACTGCTCCTCCACCGTGTTCTTCATTGATCAACTCCCCGAAGATAATGCCAAAAAGGG
GGAGAAAATTCAGGAGTGGAGAAGGAAAGGAATAACAGATGGTCTCTACCTTGCACCAGA
AAATTCAAATATGACCAAACAGATTCCTTTGCCAGATGGGAGTAAGAAAATTGATGTGAC
CACAAATGCACTTGCAGAAGCACTTGCATGCGTGAAAAGGGATAGAGAGGCCAAAAAGAA
AGCCAGGGTGGATTATCCGGATCAGGGTACTTCAGGATCAAGAGATGATAAAAATCTTAT
TGATAAAAAGAAGAAGCCTACAAGAAAAGTAAGGTTACCCAAATCCATTCCAGTCAGACG
TTCAAAGTCTGCTCAAAAACCACCACCTAAAACAGCTGTTGTAACTCCTGTTGTATCAGC
TGCTGTTGGTACTTCAGTAGTTTCAACATCTGCTCCCACTTCAACACACACCATCTCAAC
ACACACTACATCCACTGTTCTACCACCATTACCACCAAAATCAAAATCACCTCCTGTCAA
AAGGCAGAAGACAGCAGTTGTTATAACTTCTGTTGTAAAGACAACAGTGGTTGGAACACC
AGTTGTTTCAACAACTGTTAGTCTATCACAAACCACTGTCACTACAACCACCTTTCCATC
CAAAACATCATCAGTCTCTCCTCAAATAAAGAGGAGAAGGCTAATTCCTAAAGATGATGT
CACTTCACCATCCCAAACATCTTCAAAATCTTTAGCTCTTGTCAATATACCAAAACCAGT
TCCACTTTCTTCAGTTCCAATGCACAAACCCTTACCTCCTGTAGGTGTTCAATTTCCTCT
TGAACTGGAAGCTGTTAGAGAAGAAATAAAATCTTTCTATATTGAGGATGACCCTGCCAA
AAGGAGTTTGCCTTCAATCAAAGGATACCCCTGGCCCAAAAATATTGATGAATATTTGAA
GATAAAGGCCAAGCAAGCAGAGGATATCTCGAAGAGAAACACACAAGGGAAATCTGACAA
AGAAGTATCAAGATACTACCAATATCTACTCACACAAGTCAGTTCCTTAGAACGTTTTGC
AAAGAATGTCAGTCAACAAATTTCAGAAAGAGCAGCTGAAACTTTGAAGAAAGACTACAT
TGAAAGCATTATGTTTCACAAAAGATACAAAGGAGAGAGACACATGTACAAAGAGTGGAC
TGTTCCTGAGCTTGAAGTTGAAGCTGCAAGAATTCAAGACATGATAAAAAGGAAAGTCAC
TCACACTCCTCCTGATTGGGCAAAGTTCAGAAAGTGTGTACCTGATAAGCAAATGGAACT
GAAGAGAATGAAAGAAGAACTGGTTGTTGCTGATTTTGGTACAAAAAGACAAATTGCTAG
ATGGAAAGAAGATGTGGTCAGGTCAACCTACAAAAGGTTGGAGGAATTAAGAAAGAAAGA
TT
>novel#fam18-4187
ATCACCTCCTGTCAAAAAGCAGAAGACAACTGATGTCAAATTATCAGTTGTAATGACAAC
AGTGGTTGAAACACCAGTTGTTTCAACAACTGTTAGT
>PRSgTERT00100291#fam18-6385
GAGCATAGCATAACCAAGGGCCAACTCCAGACCATGATTAAAAAATATCAAACTTGTAAA
AAGGAGTTGGAATCCACCCAAATCACTTGTGAAAAATGGGTGGAATCCTGCAAAGGTTAT
GAAATTATGCTTGAAAAGCAGATTGAAAGCAATGTAAAAGTTGGCGTAGGGTTTAGGAAA
AATGACCAAGTTGAAAATGCTGCTGCAAATCAACCTAACTCTGTTGAAATCATACCCACC
AACAAGGATGGTCAAGAAGTTAAAATAACTGATAAACTTGGCAACAAAATCACTCTGGAA
AGATCAGTGGGGTCCTTAACTTTTGAGGAGATTGAGAAATACCAATTCAAACCCACTTGG
TCTGATGAGTGTGACATCCTTGAAAATTTTAAACCCATGGACTTCACAACTGTAGATGGT
GTCAAAGCTCCTAAGGCTAAGGTAATTCCTCTTAAGGACATCCCAACAGTGGTTCAAAAC
TCTGTTGCAAAGGAGTCTGAAAAGAAGAGAAAAGATTAAAAAACTTGTTTTGTGAAAAGA
AAAATCATTTGACCAAAGATTGTTTTCGTTTAAAAGCTTATGATATTAACAAAGCAAGTA
CCATTGTGCCTTCAAAGAGCTGCACCATCTATGGAAAATCAAACCATTCCACTCAGAAGT
GTGTATTTAAAATCCTTTGAGGTCAAAAAGGAAGAATACACTTCAAAAACACAAATGAGT
TCATCAAAACCACAAGTCAAGAAACAATCACTCTTTGTGCCAGTCCAAACAACTGTTACA
AAACAACTGAACCAAAACTCTGTTAAAAGAGAGGTTCAAGTGTCTGATGCACCCCCTGCT
AACCAATACAAAAGAGGTAAAGGTCAACCTCCATACCCAAGGGTACCACATGTTTATGAG
GCTTACAAAAGGCCTTCTAAACTAAAAGTGAATAGGCATCCCTTTGGTTATCAACAGTTG
ACAGGAAATGACTCCCAACAGTGGTTACAGAAAAACATCTCAAAAGCTGCCCAAACACCT
GAGCTAACCACTTTCCATCTTCCTAAACTTAACACAGACACTGTTGAGACCCCATCCAAA
GCCTTATTAGCTTTGGAGACCCTCTTGAACTAATTGTTTATTTGATGTGCAGGGAGCTTC
TGCATGCTTAGATAGTCTTTGGTATGTACATAGTGGAGGCTCCAGGCACATGACTGGATG
TAGAGCCCTACTCAAAGAATTCAAAACTCTTGGAGGGGGAGATATATCTTTTGGTAATAA
TAGTAAAGGGAAGGTGATGGGTTCTGGTACAGTACAATCGGAAATGTTAAGTTTGAAAAT
GTCAATCTAATTGACAATCTAAAATTCAACCTCCTTAGTGTCTCACAAATGAGTGACAAA
GGTTATGGCTCATTCTTTACTAAGGATTCTTGTAGGATTGTTGGGCCAGAAATGGTCAAA
AAGATTGAAGAAATAATAAAAACTGGAAAAACTCAACTTGTTGCTCAAAGGAGTGGCAAT
GTTTATGTAGTTGATTTATCAAAAAAGAGCCCCAGAACTGATGCCTGTCTGTTCTCAGTT
GCCGATAACAAAGAGACAGAACTTTGGCACAGGAGATTGGGGCATACAAATCTCAAGACA
ATCACTGCTTTGTCAAAACAGGGTCTTGTAAGAGGTCTTCCTCAAAAACTGTTCACCTGT
CCTGAGCATTGTGTTTCTTGTTTAAAAGGAAAACAACATAAAAGCTCATTTAAGTCCATT
GAAGAGTCCAAAACAACCAAGTGCCTACAAATGCTGCACATGTATCTGTTTGGCCCAGTA
AAAGTCATGAGTCTTAAAAAGAAAAGATATTGTTTGGTAATTGTAGATGACTTTTCTAGG
TTTACATGGACTTATTTCTTACATTCTAAAGATGAGACTGCAGGCATTCTGCAAGACTTT
GTCAAACAAGTTGAAAATCAGTTTGACTTGCTAGTAAAAGTCTTTAGAAGTGACAATGGC
ACAGAATTCAGAAATAGGGTGTTGGACGAGTTTTGTGTGTCAAAAAGAATTGTAAGGCAG
TACAGCATTCCAAGGACACCAGAGCAAAATGGGGTTGTTGAGAGAAAGAACATGACACTG
ATTGAGGCTGCCAGAACCATGCTTGCTGATTCAGGTTTGCCATTAACTTTATGGGCAGAG
GCTGTAAACACTGGTTGCTATGTCCAGAACAGAGTTTTGATCAACCCCAGGCATCAAAAG
ACTGCCTACGAAATTCTGTATAAAATCAAACCACTAATCTCATACTTTAAAGTATTTGGC
TGCCCATGTTTCGTCTTGAACCTTAAAGACTCAATTTCAAAATTTGCAGCCAAAGTAGAC
AGTGGATATCATTTGGGATACTCAACCACTGCTAAGGCCTACAAAGTGTTTAACACTAGG
ATTAAGACAGTGGAAGAGACTTTGAATGTAAAGTTCAATGAACTTTCTTCAATGAAAATC
CCTGCAAACCCTACTGAGTTATTCGATCTTGATAAATTCACTTTTGAAAATGTTTCTGTC
AAGACTAACAGTGCAGGTCCATCTCAACCACCTCCATCAGACAATGGATATGAAATAATC
ATTCCACAACAGAAGTTCACATCCATTGCCAGAGCAGTAGATGTTCAAAATAGCTGTCAA
AGCTCAACCACTGCCACATCAACAGTTGTTGATCAAAGTAGCCCTAAAACCCCTGCTTCC
ACATTCTCAAACACTGTTGATAAAAATCGTCAAACAGTAGATAAAAGACAACATGTTTCC
TCCTATTCCTCCACCTCCATTTCAAGACACTGTTGGATCATCAAAGTCACCAACAGTTGT
TAGCTCAGATGATTCACATCTGCAGCCCTCACCTTTAAATGCCATTGTTCCATACAAAGT
TGATTTGATCTTCTTGAAGTCTTATCCACCAGACCAAATCATTGGCAACATCAGTGAAGG
GGTGCTCACAAGAAGTCATTACCAAAACATCTGTCTTTTTGCTAGTTTTCTATCACTTCA
TCAACCTGTCTAGTACCAAGAGGCACTGAAAGACAACAGTTGGGTGGAAGCCATGCATGA
AGAGCTCCAACAGTTTAAGACACAACAAGTATGGGAGCTTGTACCACTGCCAGAGGGTGT
GAGTCCTATTGGCACAAAGTGGGTCTTCAAAAATAAAACTGATAAAAGGGGCATTGCTGT
CAAGAATAAAGCAAGGCTAGTGGTTCAAGGTTTCAGACAGGAAGAGGGCATTGACTATCA
TGAAACTTTTGCCCCTGTAGCAAGATTGGAAGCTATCAGACTGTTCTTGGCCTTTACGGT
CAACCACAACATAAAGGTGTTTCAAATGGATATCAAATGTGCATTCCTCTATGGTAAGAT
TCAAGAAGAGGTATATGTCTGTCAGCCTCCTGGTTTTGAGGATCCATTTAATCCAAATCA
TGTCTACAAGCTAAATAAAGCTTTGTATGGCTTGAAACAAGCACCTAGAGCCTGGTATGA
AACTATTTCCACCTTTCTTCTCTCTATTGGTTTCACAAGAGGTAAAATTGACAAAACACT
GTTTTTAAAATGGAGAGGGAAAGATTTGATGATTGTCCAGATTTATGTGGATGACATCAT
TTTTGGAAGCACATGTTCTAATATGTGTGAAGAGTTCAGACAACTCATGACAGCTGAGTT
TGAGATGAGTGCAATGGGTGAACTACAATGTTTCCTTGGTCTCCAAGTAAAACAACTACA
AAATGGTATATTCATTCATCAAAGCAAATATGCTAAAGAACTTTTAAACAAATTTGAGAT
GAATGACTGTAAACCAGGTAGTACACCCATGACAACCCCCAAGCTAGTCATGACTGATGA
GAAGGATGATTTGGTAGATCAAACCTTATATAGAAGCATGATTGGGTCCTTATTGTACCT
AACTGCATGTAGGCCAGACATCATGTTTGCAACATGTGTTTGTGCAAGATCCCAATCAGC
CCTTAGAAAGTCTAACCTAATAGCTGTGAAAAGGGTACTCGGATACATAAAAAGTGCTCC
CACACTTGGTATCTGGTACTCTGCTAATGGGAATATTAAGCTTTCAGGTTTCACAGACAG
TGACTTTGCTGGGTGCAATGCAACAAGGAAGTCCACATCAGGAGGGTGTCAATTTCTAAG
TGATTGCTTAGTATCTTGGCAAAGCAAAAAGCAAGCAACTGTTTCAACATCCACTGCTGA
GGCAGAGTATATAACTGCTGCAAGCTGTACAGCCCAACTGTTATGGCTTCAGAATCAACT
GCTGGATTTTGGTATCACTGCCTTAAAGACACCTCTCATGTTGGATAGTCAGGCAGCAGA
AAATATCATCAAAAACCAGTTTCGCATTCAACCACCAAACACATTGACATCAGACATCAC
TTTGTGAGGGATTGCTATGAAAAAGGTTTGATTTCTCTGCATCATGTTCATACCAAAGAT
CAGCTGGCTGATGTGCTAACAAAGGCTTTAGACACATCTACCTTTGAAAGCTTGATCTCT
AGGATTGGAATGCTTAACATGGAATAACAGGCAAAATCCTGTTTTTCTATGAATAAAAAG
CATTAAAATGTTTTAAGAAAATCAAAAATCCATCCTTAAAAATAGCTAAAAATGAAAATG
TTCATTAATCCTTAAAAGTCTGCCATAACCACT
>PRSgTERT00100291#fam18-6413
TGATAAATTTACTTTTGAAAATGTTTCTGTCAAGACTAACAGTGCAGGTCCATCTCAAAA
TCCTCCATCAGACAATGGGTATGAAGTGATTCTTCCACTACAAACCTTCAAATCCATTGC
CAGAGCAGCAGATGTTCAAAACAGCTATCAAAGCTCAACCACTGCTACCTCAACAGTTGT
TGACCAAAGTAGAACTTTAACCCCTGCCTCCACATCATCAAACACTGTTGATAAAAGTCC
TCAAACAATGGATAAAAGTCAATATGTTTCCACACCAATTCCACCTATTCCTCCACCTCC
ATTTCAAGACACTGTTGGATCATCAAAGTCACCAACGGTTGTTAGCACAGATGATTCGCA
TCTGCAGCCCTCACCATTAAATGCCATTGTTCCATACAAAGGAGATCTAATCTTCTTAAA
GTCTCATCCACCAGACCAAATAATTGGCAACATCAGTGAAGGGGTGCTCACAAGAAGCCA
ATCACAAAACATCTGTCTTTTTGCAGGTTTTCTATCTCTCCATCAGCCAGTCAAGTACCA
AGAGGCACTGAAAGACAACAGCTGGGTAGAGGCCATGCAAGAGGAGCTCCAACAGTTTAA
AACACAACAAGTATGGGAGCTTGTACCACTGCCAGAGGGTGTGAGTCCTATTGGCACAAA
GTAGGTCTTCAAAAATAAAACTGATAAAAGGGGCATTGCTATCAAGAATAAAGCAAGGCT
AGTAGTTCAAGGTTTCAGACAGGAAGAGGGCATTGACTATGATGAAACTTTTGCCCCTGT
AGCAAGATTGGAAGCTATCAGACTGTTCTTGGCCTTTACTGTCAACCACAACATAAAGGT
GTTTCAAATGGATATCAAATGTGCATTCCTCTATGGTAAGATTCAAGAAGAGGTATATGT
CTGTCAACCTCCTGGATTTGAGGATCCATTTAATCCAAATCATGTCTACAAGCTAAATAA
AGCTTTGTATGGCTTGAAACAAGCACCTAGAGCCTGGTATGAAACTATTTCCACCTTTCT
TCTCTCCATTGGTTTCACAAGAGGTAAAATTGACAAAACACTATTTTTAAAATGGAGAGG
GAAAGACTTGATGATTGTCCCTATTTATGTGGATGACATCATTTTTGGAAGCACATGTTC
TAAAATGTGAGAAGAGTTTAGACAACTCATGACAGCTGAGTTTGAGATGAGTGCAATGGG
TGAACTACAGTGCTTTCTTGGTCTCTACGTAAAGCAACTGCAAAATGGTACTTTCATTCA
TCAAGGCAAATATGGCAAAGAACTTAAAACAAAATTTGATATGAATTATTGCAAACCATG
TAGTACACCCATAGCAACCACCAAATTAGTCATGTCTGATGAAAAGGATGATTTGGTTGA
TCAAACTCTTTATAGAAGCATGATTGGGTCTTTATTGTACCTAACTGCATCTAGGACAGA
CATCATGTTTGCAACATGTGTTTGTGCAAGATCCCAATCAGCCCTAAGAAAGTCAAACCT
TATTGCTGTAAAAAGGATATTCAGATACCTCAAAGGTGCTCCCACACTTGGTATCTGGTA
TCTAGCTGATGGAAATATCAAGCTTTCAGGTTTCTCAGACAGTAACTTTGCTGGATGTAA
TACAACAAGGAAGTCCACTTCAGGAGGGTGCCAAATCCTAGGCAATTGCTTAGTGTCTTG
GCAAAGCAAAAAGCAAGCAGCTGTTTCAACATCCACTGCTGAGGCAGAGTATATAGTTGC
TGCAAGTTGTACATCCCAACTGTTATGGCTTCAAAATTAACTTCTGGATTTTGGTATCAC
TGCCTTAAAGACACCTCTCATGTTGGATAGTCAGGCAACAGAAAATATCATCAAAAATCC
AGTTTCACATTCAACCACCATGCACATTGATATCAGACATCACTTTGTGAGGGACTGCTA
TGAAAAATGTTTGATTTCTCTTCACCATGTTCCAACTAAAGATCAGCTGGCAGATGTGAT
AACAAAGGATTTAGACACATCCACCTTTGAAAGCTTGATCTCTAGGATTGGCATGTTGAA
CATGGAATAACAGGCAAAATCCTATTTTTCTATGAATAAAAGCATTAAAATGTTTTCAAA
AAATCAAAAACTCATCCTTAAAAATAGCTAAAAATGAACATTTTTATTAATCCTTAAAAG
TCTGCCATAACCACTG
>novel#fam18-6442
TTTCCACCTTTCTTCTCTGTATTGGTTTCACAATAGGTACAATTGACAAAACACTGTTTT
TAAAATGGAGAGGGAAAGATTTGATGATTGTCCATATTTATGTGGATGACATCATTTTTG
GAAGCACATGTTCTAATATGTGTGAAGAGTTCAGACAACTCATGACAGCTGAGTTTGAGA
TGAGTGCAATGGGTGAACTACAATGTTTCCTTGGTCTCCAAGTAAAACAACTACAAAATG
GTATATTCATTCATCAAAGCAAATATGCTAAAGAACTTTTAAACAAATTTGAGATGAATG
ACTGTAAACCAGGTAGTACACCCATGACAACCCCCAAGCTAGTCATGACTGATGAGAAGG
ATGATTTGGTAGATCAAACCTTATATAGAAGCATGATTGGGTCCTTATTGTACCTAACTG
CATGTAGGCCAGACATCATGTTTGCAACATGTGTTTGTGCAAGATCCCAATCAGCCCTTA
GAAAGTCTAACCTAATAGTTGTGAAAAGGGTACTCGGATACATAAAAAGTGCTCCCACAC
TTGGTATCTGGTACTCTGCTAATGGGAATATTAAGCTTTCAGGTTTCACAGACAGTGACT
TTGCTGGGTGCAATGCAACAAGGAAGTCCACATCAGGTGGGTGTCAATTTCTAGGTGATT
GCTTAGTATCTTGGCAAAGCAAAAAGCAAGTAACTGTTTCAACATCCACTGCTGAGGCAG
AGTATATAACTGCTGCAAGCTGTACAGCCCAACTGTTATGGCTTCAGAATCAACTGCTGG
ATTTTGGTATCACTGCCTTAAAGACACCTCTCATGTTGGATAGTCAGGCAGCAGAAAATA
TCATCAAAAACCAGTTTCGCATTCAACCACCAAACACATTGACATCAGACATCACTTTGT
GAGGGATTGCTATGAAAAAGGTTTGATTTCTCTGCATCATGTTCATACCAAAGATCAGCT
GGCTGATGTGCTAACAAAGGCTTTAGACACATCTACCTTTGAAAGCTTGATCTCTAGGAT
TGGAATGCTTAACATGGAATAACAGGCAAAATCCTATTTTTCTATGAATAAAAAGCATTA
AAATGTTTTAAGAAAATCAAAAATCCATCCTTAAAAATAGCTAAAAATGAAAATGTTCAT
TAATCCTTAAAAGTCTGCCATAACCACT
>novel#fam18-8146
GTTGGGATTGAACCCTGCCTAAGGAACAAATAATTAAAGCCAAAACTGGATCAGAGCATT
GGATCCAGAATAAGCAGATGTTATGCATACAAGTCTCTCCCCTTGAAAGTGGTTTCAACA
TCTGCTAACCTCCTATCTACTGATCATACAAACTGCTGACCTACAACTACTGTTTCAAGT
CAAAGACTGATGAAGAGCTAAAGCCCTGCTGCCCAATCTACTGCCTTGAGTCAAGCACTG
CTGATCATGACAAGTACTGTTGGGTTCACAGCAGTGGAAGGATGTAGCAGTAGTTTTGTT
TACTTTATGTAGTGTAATGTAATATCAGTAGTTAGCATAGCAGAGGTTGTATAGATCAGA
GGTTAGAGTTTGTTAGGAGGTTAGATGTCACTTTCATGGTGACGTCAGCTTAGATGCTTC
AGTGGTTTGTTCGTGCCTATAAATAGAACAGTGCTCTGTACTGTTCTGTTAAGCTCATTC
ACCATTCTCTTCCTGCACGAACAAATTACTGAGCTCGGGCTGAGGGGGAGTTTGCAAAGC
ATACATGCAAGTGTAATCAAAGTTTGAAATAAATTTAAGCATTTGGTTCTTTGTTGAAAA
AGTATGTTTGAAAGCATTTCTTCTGTTTGATTGTGAAAAGTTTGCTTCCATTTAATTTCC
GCTGCACTACTCTTTCATTATTCACTTTAAATCAAACACAAATCACAATCAATCCAAACT
CAGATCCTAACAATTGGTATCGGAGCTTGGACAGTCAAATTTGATTTAACAATCATTTTG
ACATAAATAGTTCATTTTCACAATTGTTGATACTGATAGTTTGTTCGTTTTGTTGAAAAA
CAGAGCAAGGTTTAATCACCATTAAAGTTGATTAAACAGTGCCTGTAAAACAACTAGGAT
GACGTCACAATCGCAAGATGATAAGAATAATATTGGTTCTCTTTTCAAACCACCTATGCT
TAAACGTAATGAATACACCATCTGGGAGAGAAGGATGGGTCACATCCTTGCTCAACAGAA
TACTGGATGTTGGAGGTCTGTTGTCTTTGGTCCCCATGTTCCTATGGTGCCAAGTGCTGA
GGATACAAAGAAGTTCATCCCTAAACCAACTGAAAACTATACTGAAACTGATTTTCAAAA
GTTTGAACTCGATGCCAAAGCATTTAGCATCATAGCTTCTGCATTACCCAATGAAATCAA
TGCTGGACTGTTACATTGTAACAGTGCCAAAGAATTGTGGGATGCATTGAAGGAACAATT
TGGGGGAACAGAAGAAGTTATTGAAAACAACAGGGAAATTTTGAATCAGAAGTATGAAAC
ATTTTATCACATCAAGGGTGAATCCTTAACCCAATAGTTTGAGCGTTTTAGTTGTCTCAT
TAGTGAACTAAGGCTTGTTAAAGTTACATTTTCAAATGCAACTCAAAATAGCAGGTTTCT
TAGATCACTACCTGAAAAATGGGACACTATTGCATTTGTTACTAGAAATTCAGCTGAGTT
CAAGGATCTGACCCTGACCCAACTCCATGGTAGACTCCTGACCTATGAAAGGGAGATAAA
CCAGAAAAGGAGGTTGCAAGAGTCTGGAAAGGTTGCAGATGACTATTCATTTGGCAGCA
>novel#fam18-12916
CTCCTGCCATAAAGCAGAAGACAGCAGATGTTACAACATCTGCTGTAGTGACAACAGTGA
TTGAAGCACCAGTTGTTTCAACCACTGTTAGTCAATCACAATCCACTGCCATCCAATCAC
AAACCACTGATCCACCCAAAACATCATCAGCCTCT
>novel#fam18-13177
AGGAGGTTACACCTCTTGAATTTCACGAAATTCTTGATGGTATTTCAAGTGGAGCAGCTA
CTACAAATGTTGAATCCACTTATTTACATTTGGACAGTAGTTTCATCTCTAAGACTCCCT
TGAAGGCAA
>novel#fam18-14299
AGTCAGAGAAGTAATCAAATCCTTCTATTATGAGGATGACCCTGCTAAAAGGAGTTTGCC
ATCAGTTGGAGGATATCCCAGGCCTAACAATATTGAAGAATATTTGAAAATTAAGGCTCA
ACAAGCAGAGGATATCTCTATAAGAAATTCACAAGGGAAATCTGACAAAGAAATTCAACA
GAACTACCAATTTCTGCTCACACAAGTCAGATCTTTGGAACAATTTGCAAAGAATGTGTG
CCAGCAGATATCAGAAAGAGCAGATGAATCCCTGAGAAAAGATTATGTTGAAAACATCAT
GGCTCACAAGAAATACAAAGGAGAAAAAACACATGTATAAAGAATGGACCATTCCTGAGC
TGGAAAGTGAAGCAGCCAGGATTCAAGACATGATCAAAAACAAAGTCAAACATACTCCTC
CTGATTGGGCAAAGTACAAGAAGAATGTACCTGATAAAAAGGTAGAGCTAAGGAGAATGA
AAGAGGAATTAATTGCTGCTGATTATGGGTCTGGAAATCAAGTGATGAGATGGAGAGAAG
ATAAAGTCAGGGCCACCTACAAAAGGTTGGAAGAACTAAGGAAGAAAGATCCAAAAGTTC
CACAAAAACCTGACTACTCTGAAGCAGAGGTCTCAATAATACCACCAAAGCTGCAAATCA
AGAGAGCCACTACTCCAGTTGGTGCTGCCATCTACAAAAGAAGGCAACAAAAACAGTTGG
ATGCTGAAACAGTGAAAGAGTTAATGGCAGGTGATGACCTTGTAAAAGAGGGCATTAAGA
GGATGATTGTAGAAACTCTTGGATTGGATCAACCTGCAAGCACTGCTCAGTCAGTCATCA
ATAGGCCAGCATCACCAAACTCCTCATTCAATAAAAATATCCCAAGAAACCCACCAGACT
CAAAAGTACTAAAGTGGAAAACTGACAAACAGACCCATGTACTGACAGTGATCAAGTCTA
GTGGAGAAGTGAAGAAAATAACAAGGGAACAAGCACTTGGCCTAATTCTTGAAGATTTTC
AGGATCTCCTTGATCTTCCACTGTGCAGGGATGAAGATGATACAAATGCCTTAGACTTTG
AGTTACAACTCAAAGGGAAAATAAGGGAACTGTTGATGAGGCAATAAAGATCTACAAATA
ATGAAGGGTTTTGGCATTATCTGTTCTAGGGGGGATTGTTGGGATTGAACCCTATCAGAG
GAACAGATAATTAAAGCCAAAACTGGATCAGGGCAGTGGATCCAGAATAAGCAGATGTTA
TGTATTCAAGTCTCTCCCCTTGAAAGTGGTTTCAACATCTGATGACCTCCAATCTACTAA
TCATTACAACTGCTGACCTACAACTGTTGATCAAGTCAAAGACTGATAAAGATTAAAACC
CTGTTGTTCAATCTACTGCTATAAGTCAAGCTCTGCTGGATATGTCAAGTACTGCTGGGC
TCACATCAGTGGAAGGATGCAACAGTAGTTTAGTTTATCTCATGTAATGTATTGTAATCA
GTGTTTAGCATAGCAGTACTTGTATAGATCAGATGTTAGAGTTTGTTAGGAGGTTAGATG
TCACTTTCATGGTGACGTCAGCAAAGATGCCACAGTGGTTTGTCCGTGCCTATAAATAGA
ACAGTACCCTGTACTGTTCTATTAGCTCTTCACCATCTTTCTTCCTGTACGAACAAATCA
CTGTGAGCTCAGGCTGAGGGGGATTTTGTTACATACATGCAATTGTAATCGTTGATGAAA
TAAATTCAATCATTTGGTTCTTTGTTGAAAATGTGTGTTGAAAGCAATTCTCCTGTTTGA
TTGTGTAAAGTTTGTTTCCATATTATATGCCGCTGCACTACTTGTTCATTGTTCATCTTA
ATTTCAAACATAAACAACAATCAAAACCAAACTCAGATCCTAACA
>novel#fam18-33
GCTGTTACACTGTAACAGTGCCAAGGAACTATGGGATGCACTTAAGGAACAATTTGGGGG
AACTGAAGAAGTAATTGAAAATAACAGGGAAATTCTGAATCAGCAGTATGAAACATTTTG
TCACATAAATGGTGAATCATTAACTCAACAATTTGAGCGATTCAGTTGTTTCATTAGTGA
ACTAAGACTTGTTAAAGTTGAATTTGCTAAATCTACACAAAATAGCAGGTTTCTTAGATC
ACAGCCTGAAAAATGGGACACAATTGCCTTTGTGACCAGAAAT
>novel#fam18-5038
AAGGAGAAGGTTAATTCTGAAAGATGATGATACTTCACCACCACCAACATCTTCAAAATC
TCCATCACTTGTTACCATACCAAACCCTGTTCCTCTCTTATCAGCTCAGATTCAAAAGCC
AATAGCTCCTGCAGGTGTTCA
>novel#fam18-11109
GACCCCATCCAAAGCCATTTTGGCTTTGGACACTCACCAAAACTTATCTGTTACTTGATG
TGCAAGGAGCTTCTACTTGCCTTGATAGTTTATGGTATGTAGATAGTGGAGGCTCCAGGC
ACATGACAGGATGTAAAGCTCTTCTCTTATAAAACATGGAGGGAGTGATATATCCTTTGT
GAACAACTTAAAAGGAAAGGTTTTGGGGTCAGGGACAGTCCAAACAGGGAAACTCAAGTT
TGAACATGTCAATCTTATTGACAATTTTAAATTTAATCTTCTTAGTGTATC
>novel#fam18-14207
AGGGAGCTTCTGCATGCTTAGATAGTCTTTGGTATGTAGATAGTGGAGGCTCCAGGCACA
TGACTGGATGTAGAGCCCTACTCAAGGATTTCAAAACTCATGGAGGGGGTGATATATCTT
TTGGTAATAATAGAAAAGGGAAGGTGATGGGTTCTGGTACAGTTTAGTCTGGTAATGTTA
AGTTTAAAAATGTCAATCTAATAGACAATCTAAAATTCAACCTTCTTAGTATCTCACAAA
TGAGTGACAAAGGGTACGGGTCATTCTTTACTAAGAAGTGTTGTAGGATTGTTGCACCAG
AAATGGTTAAAAAGATCGGATAAATAATAAAAAATGGTAAAACCCAACTTGTTGCTCAAA
GGAGTGGCAATGTTTATGTAGTTGATCTTTCAAAAGAGAGCCCCAGGACTGATGCTTGTC
TGTTCTCAGCTGCCTCTAACAAAGAGACAGAACTTTGGTACATGAGATTAGGGCACACAA
ATCTCAAGACAATCACTGCTTTGTCAAAACAGGGGTTAGTAAGAGGTCTACCTCAAAAAC
TGTTCACCTGTCCTGAGCATTGTGTTTCTTGCTTAAAAGGAAAACAACATAAAAGCTCAT
TTAAGTCCATTGAAGAGTCCAAAACAACCAAGTACTTGCAAATGCTGCACATGGATCTGT
TTGGCCCAGTAAAAGTCACGAGTCTTCAAAAGAAAAGATATTGTTTGGTAATTGTAGATT
TCTTTTCTAGGTTTACATGGACTTATTTCTTACATTCCAAAGATGACACTGCAGGCATTC
TGCCAAGACTTTGTCAAACAGGTTGAAAAGCAGTTTGACTTGCCAGTAAAAGTC
>novel#fam18-694
TTGTTGGGATTGAACCCTACCAAAGGAACAGATAATGAAAGCCAAAACTGGATCAGAGCA
GTGGATCCAGAATAAGCATATGTTTGGTTGCAAGTCTCTCCCCTTGAAAGTGGTTTCAAC
ATCTGCTGACCTCCTATCTGCTGATCATGCAAACTGCTGACCTACAACTGTTGATCAAGT
CAAAGTCTGTTGAAGAACTAAAGCTCTGCTGCTCAATCTACTACCTTGTTTCAAGCACTG
CTGATCATGACAAGTACTGTTGGGTTCACAGCAGTGGAAGGATGCAGCAGTTGTTTATGT
TTGCTTTATGTAATGAATTGAAACATTAGTAGTTAGATTAGCAGTGTTTGTATAGGTCAG
TTGTTAAGAGTTTGTTAGGAGGTTAGATGTCACTTTCATGGTGACGTCAGCTTTGATGCT
CAGTAGTTTGCTAGTGCCTATAAATAAAACAGTGCTCTGTACTGTTCTGTTTAGCTCTCT
TTTCACCATCTTCTTCCTGCACGAACAAATATTGAGCTCGGGCTGAGGGGGAGTTTGCGA
ATCATACATGCATTGTAATCAGAGTTTAAAATAAATTTAATCATTTGATTCTGTGTTGAA
AATGTATGATTGAAAGCATTTCTTCTGTTTGATTGTGAAAAGTTTGCTTCCATTTAATTT
CCGCTGCACTACTCTGTCATTGTTCATCTAAATTCAAACACAAATCACAATCAATCCAAT
CTCAGATCCTAACAATTGGTATCAGAGCTTGGACAGTCAAATTTGATTTAACAACCATTT
TGACGTAAATAGTTCAGCTCGAAATCGTTGATACTGATAGTTTGTTCTTCGTGTTGAAAA
ACAGAGCAAGGTTTAATCACCGATAAAGTTGATTAATTAGTGCCTGTAAAACAACCAGGA
TGTCGTCACAGTCTCAAGATGATAAGAATAACATTGACTCGCTTTTTAAACCTCCTATGC
TTAAAAGAAATGAATACAACATCTGGGAGAGAAGGATGTGTCACATCCTTGCTCAACAGA
ACACTGGATGTTGGAGGTCTGTTGTTTTCGGTCCTCATGTTCCTATGGTGCCAAGTGCTG
AGGACACCAAAAAGTTCGTTCATAAACCAACTGAAAATTATACTGAATCTGATTTTCAGA
AGTTCGAACTTGATACCAAAGCATTTAGCATCATAGCTTCTGCACTACCCAATGAAATCT
ATGCTGGGCTGTTACATTGTAACAGTGCCAAAGAATTATGGGATGCATTGAAGGAACAAT
TTGGGGTAATGGAAGAGGTTATTGAAAACAACAGGGAAATTCTGGATCAGCAGTATGAAA
CATTTTGTCATATCAAAGGGGAGTCACTAACCCAACAATTTGAACGTTTCAGTTGTCTCA
TCAGTGAACTAAGGCTTGTTAAAGTTACATTTCCAAATGCAACTCAAAATAGCAGGTTCC
TTAGACCACTGCCCAAAAAATGGGACACAATTGCTTTTGTCACCAGAAATTCAACTGAGT
TCAAAGATCTGACCCTGACCCAACTCCATGGTAGACTCCTGACCTATGAAAGGGAGTTAA
ACCAGAAAAGGAAGTTGCAAGAGTCTGGAAAAGTTGCTGATGACTATTCATTTGGCAGCA
CAGCTCTATTTGGTCAGGAAGAATCTGGTAGCAGCAGTAAGGATCAGAGTTATGATCACT
TTATTGACATAACTGCTGGGGGTAATTTTAACAACTCTGATTCTCACTCTGCAAATTATG
CTTTCACTGCAAATACTGAAAACCAGATGTCAGATAACTTGTGTTTTGAACTGAATGATT
TGCAACATTTTGATCCCACTGACTTAGAAGAAGTAGACATTTTGCATCAATTGGCTTTGC
TTAGTGTTAGAACAAGCAAATTCTACAAAAGAACAGGGAGAAATTCCCAGGGCTTCATGG
GAATTTAAGGGTGGGGTTGGATAAGTCAAAAATCAAGTGTTACAAGTGTAATAGGCTAGG
TCATTTTGCTAGGGAATGTAGGAGTCAAACCACTGGTCCCATAATCACTCACCCTGGCTC
AAACCCTAGACCACAACAACAAAACACTGTGCACTATACCCAATATGCCCCTGCAGCACA
TGTTAACACTGCTCATTATGCTGCAACCCCTATGCCTGTGCATTATGTTCAAACCACTGT
TCCACAAATTCAGTATGTTCAGGCCCCTGTTCCTCAGGCACAAGTGCAACCTGTTGCACC
TCAGCAAGCTGCTCCAACAGTGACACAACCAGATCAGCAAAGCTTTTTCACACAAGGCTT
TGTTGATTGGAGCAGCATGCCTGATGAACTTGGTGATGATAATTTTGCTCTCTATGCTTC
TAATGATACTTTTGATGATGAATTTTGTTTGATGGCATTAGAGTCAATACCAGAAGGGGT
TGAAACTGAAGGTGAATAGCTAAGTGCTGAAACAGTGGATGAAGTTGCTGAAGCAGTGGT
TACTGCAGTTGCTGGTAAACTACTGCTGGGAGAAAATTCAGAAACCCTGCTTGAACCACT
GTCTGACCCCTGGTCC
>novel#fam18-8145
GTTGGGATTGAACCCTGCCAAAGTAACAGATAATGAAAGCCAAAACTGGATCAGAGCAGT
GGATCCAGAATAAGCAGATGTTTGGTTGCAAGTCTCTCCCCTTGAGAGTGGTTTCAACAT
CTACTAACCTCCTATCTGCTGATCATGCAAACTGCTGACCTACAACTCCTGATGAAGTCA
AAGACTGTTGAAGAACTAAAGCTCTGCTGTTCAATATACTGCCTTGTTTCAGGCACTACT
GATCATGACAAGTACTGCTGGGTTCACAGCAGTGGAAGGATGCAGCAGCAGTTTATGTTT
ACTTTATGTACTGAATTGTAACATCAGTAGTTAGCATAGAAGTGTTTGTATAGCTCAGTT
GTTAAGAGTTTGTTAGGAGGTTAGATGTCACTTTCATGGTGACGTCAGCTTAGATGCTCA
GTAGTTTGCTAGTGCCTATAAATAGAACAGTACTCTATACTGTTCTGTTCAGCTCATTCA
CCATCTTCTTCCTGCACGAACAAATATTGAGCTCGGGCTGAGGGGGAGTTTGCGAATCAG
ACATGCATTGTAATCAAAGTTTGAAATATATTTAATCATTTGATTCTGTGTTGAAAATGT
TTGATTGAAAGCATTACTTCTGTTTGATTGTGAAAGTTTTGCTTCCATTTAATTTCCGCT
GCACAACTCACTCATAATTCCATCTTAATTCAAACACAAATCACAATCAATCCAAACTCA
GATCCTAACAATTGGTATCAGAGCTTGGACAGTCAAATTTGATTTAACAATCATTTTGAC
GTAAATAGTTCAACTCGAAATAGTTGATACTGATAGTTTGTTTGTCTTGCTGAAAAACAG
AGCAAGGTTTAATCACCGATAAACTTGATTAATCAGTGCCTGTAAAACAACCAGAATGTC
GTCACAGTCTCAAGATGATAAGAATAACATTGGCTCGCTTTTTAAACCTCCTATGCTTAA
AAGAAATGAATACAACATTTGAGAGAGAAGGATGGGTCACATCCTTGCAACAGAACACTG
GATGTTGGAGGTCTGTTGTTTTCGGTCCTCATATTCCTATGGTGCCTAGTGCTGAGGACA
CCAAAAAGTTCGTTCCTAAACCAACTGAAAATTATACTGAATCTGATTTTCAGAAGTTCG
AACTTGATGCCAAAGCATTTAGCATCATAGCCTCTGCACTACCCAATGAAATCTATGCTG
GGCTGTTACATTGTAACAGTGCCAAAGAATTATGGGATGCATTGAAGGAACAATTTGGGG
GAACGGAAGAGGTTATTGAAAACAACAGAGAAATTCTGAATCAGCAGTATGAAACAATTT
GTCATATCAAAGGGGAGTCACTAACCCAACAATTTGAACGTTTCAGTTGTCTCATCAGTG
AACTAAGGCTTGTTAAAGTTACATTTCCAAATGCAACTCAAAATAGCAGGTTCCTTAGAT
CACTGCCTGAAAAATGGGACACAATTGCTTTTGTCACCAGGAATTCAGCTGAGTTCAAAG
ATCTGAGCCTGACCCAACTCCATGGTAGACTCCTGACCTATGAAAGGGAATTAAACCAGA
AAAGGAAGTTGCAAGAGTCTGGAAAAGTTGCTGATGACTATTCATTTGGCAGCACAACTC
TATTTGGTCAGGAAGAATCTGGTAGCAGCAGTAAGGATCAGAGTTATGATCACTTCATTG
ACATAACTGCTGGGGGTAATTTTAACAACTCTGATTCTCACTCTGCAAATTATGCTTCAC
TTCAAACACTGAAAACCAGATGTCAAATAACTTGTGCTTTGAACTGAATGATTTGCAACA
TTTTGATCCCACTGACTTAGAAGAGATGGATATCTTGCATCAATTGGCTTTGCTTAGTGT
TAGAACAAGCAAATTCTACAAAAGAACATGGAGAAAATTCCCAGGGCTTCATGGGAATCT
AAGGGTGGGGTTGGATAAGTCAAAAATCAAGTGTTACAAGTGTAATAGGCTAGGACACTT
TGCTAGGGAATGTAGGAGTCAAACCACTGGTCCCATAATTACTCACCCTGGTTCAAACCC
TAGACCACAACAACAAAATTCTGTGCACTATACCCAATATGCCCCTGCAGCACATATTAA
AACTGCTCATTATGCTGCAACCCCTGTGCCTGTGCATTATGTTCAAACAACTGTTCCACA
AATTCAGTATATTCAGGCCCCTGTTCCTCAGGCACAAGTGCAACCTGTTGCACCTCAACA
AGCTGCTCCAACAGTGACACAACCAGATCAGCAAAGCTTTTTCACACAAGGCTTTGTTGA
TTGGAGCAGCATGCCTGATGAACTTGGTGATGAAAATTTTGCTCTCTATGCTTCTAATGA
TACTTTTGATAATAACTTTTGTTTGATGGCATTAGAGTCAATACCAGAAGGGGTAGAAAC
TGAAGGTGAACAGCTAAGTGCTGAAACAATGGATGAAGTTGTTGAAGCAGTGGTTACTGC
AGTTGCTGGTGAACTATTGCTGGGAGAAAATTCAGAAACCCTGATTGAACCACTGTCTGA
CCCTTGGTCCA
>novel#fam18-6387
AAGAAGAGAAAAAGCCAGAAGAAAGTCAACATGTCTGTGATTGTGCCATGATGGTTGCAA
CTAAGGTATCACCCCAGGTTCTTAAATTGTTCAGACAAATGCATCATAGCATTTGCAAAC
ATCAAGGAGGTGAATGAAAACCTTAGAGATAGATTGTTAAGTGATGAAGTACAATTTGAA
AAATCTTTAAAAGAATTGAAAATCAAATTGTTAGCAAAAGAAAATGAGATTTGCAGCCT
>novel#fam18-11076
AGCATAAACAAGGATCAACTCCAAACTATGATAGAAAAATATCATAGTTGTAAAAGGCAG
CTTGAGTCTACCCAAATTACATGTGAAAAATGGGTAGAATCCTGCAAAGGTTATAAGTTG
ATGTTAGAAAAACAGATCAAAAGTAATGTGAAATTTGGCATAGGCTTTCGCAAAATTGAC
CAAGTTTCTCAAAACATTGCTGAAAATGATTCTGGTTTGGTTGAAATCATTCCCACCAAC
ATGGCTGGTCAAGAAATTAAAGTCATATTCAAATGGAAAGAAAATTGTTTTAGAAAAACC
TGAAGAATCCTCAACTTTTGAGGAAATTGAAAAATACCAATTTAAACCAACATGGTCAGA
TGAGTGTGACATTCTTGAAAATTTTAAGCCAATTGACTT
>novel#fam18-14172
TTGGGATTGAACCCTATCAGAGGAACAGATAATTAAAGCCAAAGCTGGATTAGAGCAGTG
GATCCTGAATAAGCAGATGTTGATATACAAATCTCTCCCCTTGAAAGTGATTACAACTAC
TGATGACCCCCTATCTGCTGATCTTGCTAAACTGCTGACCCATAACTGCTGCTCAACTAA
AGATCTGATGGAAGACTAAAGTCCTGCTGATTCAATCTACTGCCTTGAGTCAAGCACTGC
TGATCCGGACAAGTGCTGCTGGGTTCACAGCAGTATAAGGTTGCAGCAGCTGTTCTAAAG
TCTATTTTGTAATAGAATGTATTAGCAGTAGTTAACACAAGCAGTGTCTGTATAGATCAG
AGGTTAGAGTTTATTAAGAGGTTAGATGTCACTTTCATGGTGACGTCAGCTAAGATGCTC
AGTAGTTTGCAAGTGCCTATAAATAGTTCAGTACTTTGTACTGTTCTATTAGCTCTTTGC
ATCATTCGTCTTCTTTGCACGAACAAACTACTGAGCTCTGGCTGAGGGGGAGTTTGCATT
CATTCATCAATCATTGTAATCGTGTTTGAAATAAATTCAATCTTTCGGTTCATTGTGTAA
AGATGTTTGATAAAAGTATTACTCTCGTTTGATTGTATGCAAAGTTTGTTTTCATCTTAA
TTTCCGCTGCACACTCATCCATCTTCATCTTATTTACAAACATAAAATACAA
>novel#fam18-63
ATTTGAAAATGTCAATCTGATAGACAATCTAAAATTCAACCTCCTTAGTGTCTCACAAAT
GAGTGACAAAGGGTATGGGTCATTCTTTACTAAGGAATGTTGTAGGATTGTTGGACCAGA
AATGGTTAAAAAGATTGAAGAAATAATAAAAATGGAAAAAACCCAACTTGTTGCTCAAAG
GAGTGGCAATGTTTATGTAGTTGATTTGTCAAAAGAGAGCCCCAGGACTGATGCCTGTCT
GTTCTCAGCTGCCTCTAACAAAGAGACAGAACTATGGCACAGGAGATTGGGGCACACAAA
TCTCAAGAAAATCACTACTGTGTCAAAACAAGGCCTTGTAAGAGGTCTTCCACAAAAAAA
ATGTTCACCTGTCCTGAGCATTGTGTTTCCTGTTTAAAAGGAAAACAACATAAAAGCTCA
TTTAAGTCCATTGAAGAGTCCAAAACAGCCAAGTGTTTGCAAATGCTGCACATGGATCTG
TTTGGCCCAGTAAAAGTCATGAGTCTTAGAAAGAAAATATATTGTTTGGTAATTGTAGAT
GACTTTTCTAGGTTTACATGGACTTATTTCTTACATTCTAAAAATGAGACTG
>PRSiTERT00100078#fam18-64
CAGTAAAAGTCTTTAGGAGTGACAATGGCACGTAATTCAGAAATAGGGAGTTGGATGATT
TTTGTGTGTCAAAAGGAATTGTAAGGCAGTACAGCATTCCAAGGACACTAGAACAAAATG
GAGTTGTTGAGAGAAAGAACAGAACACTGATTGAGGCTGCCAGAACCATGCTTGCTGATT
CAGGTTTGCCATTAACTTTCTGGGCAGAGGCTGTAAACACTGCCTGCTATGCCTAGAACA
AAGTTTTGATCAACTCTAGGCATCAAAAGACTGCCTATGAAATTCTATATAAAATCAAAC
CACTGATCTCATACTTTAAAGTATTTGGCTGCCCATGCTTCATTTTGAACTTAAAAGACT
CAATTTCAAAATTTGCAGCTAAAATAGATTGTGCTTATCATTTGGGATACTCAACCACTA
CTAAGACCTACAAAGTGTTTAACACAACGACTAAGACAGTGGAAGAGACTTTGAATGTAA
AGTTTAATGAACTTTCTTCAATGAAAATCCCTGCAAGCCCTACTGAGTTATTTGATCTTG
ATAAATTCACTTTTGAAAATGTTTCTGTCAAGACTAACAGTGCAGGTCCATCTCAAACTC
CTCCATCAGACAATGGATATGAAGGGATCATCCCACAACAAAATTTCAAATCCATTTCCA
GAGCAGCAGATGTTCAAAACAGCTGTCAAAGCTCATCCACTGCTACATCAATAGTTGTTG
ACCAAAGTAGCCCTATAACCCCTACGTCCACATCCTCAAACACTGTTGATAAAAAACTTC
AAACAGTAGATAAAAGTCAACATGTTTCCACACCACTTCCTCCTATCCCTCCACCTCCAT
TTCAAGACACTGTTGGATCATCAAAGTCACCAACAGTGGTTAGCTCAGATGATTCACATC
TGCAACCCTCACCCTTAAACGCCATTGTTCAATACAAAGGAGATCTGATCTTCTTGAAGT
CTCATCCACCTGACCAAATCATTGGCAACATCAGTGAAGGGGTGCTCACCAGAAGTCAAT
CCTAAAACCTCTGTCTTTTTGCTGGCTTTCTATCTCTCCAACAACCAGTCAAGTACCAAG
AGGCACTAAAAGACAACAATTGGGTAGAGGCCATGCAAGAAGAGCTCCAACAGTTTAAGA
GACAACAAGTATGGGAGCTTGTACCACTGCCAGAGGATGTGAGTCCTATTGGCACAATGT
GGGTCTTCAAAAATAAAACTGATGAAAGGGGCATTGTTGTCAATAATAAAGCAAGGCTAG
TGGTTCAAGGTTTCATACAGGAAGAGGGCATTAACTATGATGAAACTTTTGCCCCTTTTG
CAAGATTGGAAGCTATTAGACTGTTCTTGGCCTTT
>MRSiTERTOOT00002#fam18-14199
TTTGCTGTCAACCACAACATAAAGGTGTTTCAAATGGATATCAAATGTGCATTCCTCTAT
GGTAAGATTCAAGAAGAGGTATATGTTTGTCAACCTCCTGGTTTTGAGGATCCATTTAAT
CCAAATCATGTCTACAAGCTAAATAAAGCTTTGTATGGCTTGAAACAAGCACCTAGAGCC
TGGCATGAAACTCTTTCCACATTTCTTCTCTCCATTGGCTTCACAAGAGGCAAAATTGAC
AAAACACTGTTTTTAAAATAGAGAGGGAAAAATCTGATGATTGTCCAGATTTATGTGGAT
GACATCATTTTTGGAAGCACATTTTCAAAAATGTGTGAAGAGTTCAGAAAACTCACGACA
GCTGAGTTTGAGATAAGTGCAATGGGTGAACTACAGTGCTTTCTTGGTCTCTAAGTAAAG
CAACTGCAAAATGACACTTTCATTCATCAAAGCAAATATGCTAAAGAACTTTTAAACAAA
TTTGAGATGAATGATTGTAAACCATGTAGTACACCCATGGCAACAAGTAAGCTGGTCATG
ACTGATGAAAAGGATGATTTGGTAGATCAAACCCTGTATAGAAGCATGATTGGGTCTTTA
TTATACCTAACTGCATCTAGGCCGGACATCATGTT
>novel#fam18-14197
CATGTTTGCAACATGTGTTTGTGTAACATCCCAATTAGCCCCTAGGAAGTCTAACCTCAT
AGATGTGAAAAGGATATTCAGATACATAAAAAGTGCTCCCACACTTGGTATCTAGTATCC
TGCTAATGGGAAT
>novel#fam18-14203
CATGTTTGCAACATGTGTTTGTGTAACATCCCAATTAGCCCCTAGGAAGTCTAACCTCAT
AGATGTGAAAAGGATATTCAGATACATAAAAAGTGCTCCCACACTTGGTATCTAGTATCC
TGCTAATGGGAATG
>novel#fam18-53
TTCTGTTGAGTTCAAAGATCTGACACTGACCCAACTTCATGATAGACTCCTGACCTATGA
AAGGGGGTTAAACCAGAAAAAGAAGTTGCAAGATTCTGGCAAAGTTGCAGATGACTACTC
ATTTGGCAACACAGCTCTTCTGGGTCAGGAAGAGTCTGGCAGTGGTAAGGATCAGAGTTA
TGATCATTTTACTGATATAACTGCTGGTGGAAATTTCAACTCTGATCCTCACCCATCCAA
TTTTGCTTTTACAGCAAATGGAGAAAGCCAGATCTCTGACAATCTGTGTTTTGAACTTAA
TGATTTACAACATTTTGATCCCACTGACTTAGAAGAAATGGACATTTTGCATCAACTGGC
CTTGCTAAGTGTAAAACTAGCAAGTTTTACAAAAGGACAGGGAGAAAATTCCCAGGGTTG
AGTGGGAATTTAAAAGTAGGGTTGGATAAGACAAAAATCAAATGCTACAAGTGCAACAAG
CTAGGTCACCTTGCTAGGGAATGTAGGAGTCAAAACAATGGACCTATTATCACTCACCCT
AGTCCAAGACCACAAAATAGTCAAAGCATTGTGCAGTATTCCCATTATACCCATGCTGCC
CATGTAAACACTGCTCATTATGCAAACCCTATTGCTGTGCATTATGTTCAAACCACTGTC
CCTCAAATTCAGTATGTTCAAGCTCCTGTCCCTCAGGTTCAAGTGCAACCAGTTGCATCA
CAACAAACTGCACCACCAGCAGTGGTTCAACCAGATCAACAAAGCTTTTTCACCCAAGGC
TTTTTTGACTGGAGCAGTTTACCTGATGAGCTAGGTGATGAAAATTTTGCACTCTATGCT
AATACTGATGCTACTAATGATGAATTTTGTTTTATGGCACTAGAGTCGATAACAGAAGAG
CTGGATGCTGAAGAAGGACAGCTAAGTGCTGAAACAGTGGATGAAGTTGGTGAAGCAGTG
GTTACTGCTGTTGCTGGTGAAATACTGCTGGGAGAAAATTTAGAACCCCTGATAGAACCA
CTGTCTGACCCCTGGTC
>novel#fam18-14180
CAGTAGTTAGCATAGCAGAGGTTGTATAGATCAGAGGTTAGAGTTTGTTAGGAGGTTAGA
TGTCACTTTCATGGTGACGTCAGCTTAGATGCTTCAGTGGTTTGTTCGTGCCTATAAATA
GAACAGTGCTCTGTACTGTTCTGTTAAGCTCATTCACCATTCTCTTCCTGCACGAACAAA
TTACTGAGCTCGGGCTGAGTGGGAGTTTGCAAAGCATACATGCAATTGTAATCAAAGTTT
GAAATAAATTTAAGCATTTGGTTCTTTGTTGAAAATGTATGTTTGAAATCATTTCTTCTG
TTTGATTGTGAAAAGTTTGCTTCCATTTAATTTCCACTGCACTACTCTTTCATTATTCAC
TTTAAATCAAACACAAATCACAATCAATCCAAACTCAGATCCTAACAA
>novel#fam18-4192
CTATACCAAACCCTGTTCCTCTCTCTTCAGGTCAAGTTCAAAAGCCAATCACTGACATCA
CTCCTGCATGGGTCCAATATCCTCTAGAACTTATAGCAGTCAGAGAGTAGATCAAATCCT
TTTACTTTGAGGATGACCCTGCTAAAAGGAGTTTGCCATCTGTTGAAGGATATCCCAGGC
CTAACAACATTGAAGAATACTTGAAAGTTAAGGCTCAACAAGCAGAGGATATCTCCAAAA
GAAACTCACAAGGAAAGTCTGACAAAGAAATTCAAAGGCATTATCAATTTCTGCTCACAC
AAGTCAGATCTTT
>novel#fam18-4202
GCACTGCTCAGTCAGTCATCACCAGGGCAACATCTCCAAGCTCCTCATCTAATAAAAATC
TCCCAAGAAACCCACCAGACTCAAAAGTACTAAAGTTGAAAACTGATAAACAGACCCATG
TACTAACTGTGATCAAGTCTAGTGGAGAAGTGAAGAAAATATCAAGGGAACAAGCACTAG
GCCTGAGTGTTGAAGATCTACAGGATCTCCTTGATCTTCCACTTTGCAGGGATGAAGATG
ATGCGGATGCCTTAGACTTTGAGTTACAACTCAAAGGGCAAATAAGGGAACTGTTGATGA
GGCAATAAAGTTCCACAATAATGAAGGGTTTTGGCATTATCTGTTCCAGGGGGAGATTGT
TGGGATTGAACCCTATCAGAGGAACAAATAATTAAAGCCAAAACTGGATCAGAGCAGTGG
ATCCAAAATAAGCAGAAGTTATGTATACAAGTCTCTCCCCTTGAAAGTGGTTTCAACATC
TGATGACCTCCATCCACTGATCCTTTACAACATCTGCTGATTACAACTACTGTCCAAGTT
AAAGGCTGATGAAGACTAAAGCCCTGTTGATCAATCTACTGCTATGGGTCAAGCACTGCT
GAAGTTATCAAATACAGCTGGAGTCACAACAGTGGAAGGATAAAGCAGTAGTTTAGTTTT
CATTGTGTAATGTATTGTAAACAGTAGATAGCATAGCAATGTTTGTATTAGATCAGTTAT
TAGAGTTTGTTAGGAGGTTAGATGTCACTTTCATGGTGACGTCAGCCAAGATGCTTCAGT
GGTTTGGGTGTGCCTATAAATAGAACAGTACCCTGTACTTTTCTATTAGCTCTTCACCAC
TTTTCTTACTGTATGAACAATCACTGTGAACTCAGGCTGAGGGGGAGTTTGTTACATGCA
TGCATTGTAATCGTAGTTGAAATAAATTCAATCATTCGATTCTTTGTTAAAATGTGTATT
CAAAGCAATTCTCCTGTTTGATTGTGTGCAAAGTTTATTTCCATCTATATTCCGCTGCAT
TACTTGTTCATATTTCATTTTAATTCAAACATAAAACACAATCAATCCAAACTCAGATCC
TAACA
>novel#fam18-13841
GTCTTCTTTGCACGAACAAACTACTGAGCTCTGGCTGAGGGGGAGTTTGCATTCATTCAT
CAATCATTGTAATCGTGTTTGAAATAAATTCAATCTTTCGGTTCATTGTGTAAAGATGTT
TGATAAAAGTATTACTCTCGTTTGATTGTATGCAAAGTTTGTTTTCATCTTAATTTCCGC
TGCACACTCATCCATCTTCATCTTATTTACAAACATAAAATACAATCAAAATCAAACTCA
GATCCAACA
>novel#fam18-1531
TCAAGCTACTGTTGGATCATCAAAGTCACCAGCAGTGGTTAGCTCAGATGATTCACATCT
GCA
>MRSiTERTOOT00002#fam18-14200
AAACACTGTTTTTAAAATAGAGAGGGAAAAATCTGATGATTGTCCAGATTTATGTGGATG
ACATCATTTTTGGAAGCACATTTTCAAAAATGTGTGAAGAGTTCAGAAAACTCACGACAG
CTGAGTTTGAGATAAGTGCAATGGGTGAACTACAGTGCTTTCTTGGTCTCTAAGTAAAGC
AACTGCAAAATGACACTTTCATTCATCAAAGCAAATATGCTAAAGAACTTTTAAACAAAT
TTGAGATGAATGATTGTAAACCATGTAGTACACCCATGGCAACAAGTAAGCTGGTCATGA
CTGATGAAAAGGATGATTTGGTAGATCAAACCCTGTATAGAAGCATGATTGGGTCTTTAT
TATACCTAACTGCATCTAGGCCGGACATCATGT
>novel#fam18-5037
CTAAAACTTGTTAATGTTGAATTCACTAAATCAGCACAAAATAGCAGGTTTCTTAGATCA
CTTCCTGATAAATGGGATACAATTGCCTTTGTGACCAGAAATTCTGTTGAGTTCAAAGAT
CTAACACTGACCCAGCTTCATGGTAGACTCCTGACCTATGAAAGGGAGTTGAACCAGAAA
AAGAAGCTGCAAGAGTCTGGTAAAGTTACAGATGATTATTCATTTGGTAACACAGCTCTG
TTGGGTCAAGAAGAGTCTAGCAGTAGTAAGGATCAGAGTTATGATCATTTTATTGACATA
ACTGCTGGAGGTAATTTCAGCTCTGATCCTCACTCATCCAACTTTGCTTTCACAGCAAAT
GGAGAAAGCCAGAACTCAGACAATCTATGCTTTGAACTCAATGATTTACAGCACTTTGAT
CCAACTGATCTTGAAGAAATGGACATATTGCACCAATTGGCTTTGCTTAGTGTGAGAACA
AGCAAATTTTACAAAAG
>novel#fam18-4127
ATGATCTCCATCCACTGATCCTTTACAACATCTGCTAATTACAACTACTGTCCAAGTTAA
AGGCTGATGAAGACTAAAGCCCTGTTGATCAATCTACTGCTATGGGTCAAGCACTGCTGA
AGTTATCAAATACAGCTGGAGTCACAACAGTGGAAGGATAAAGCAGTAGTTTAGTTTTCA
TTGTGTAATGTATTGTAAACAGTAGATAGCATAGCAATGTTTGTATTAGATCAGTTATTA
GAGTTTGTTAGGAGGTTAGATGTCACTTTCATGGTGACGTCAGCCAAGATGCTTCAGTGG
TTTGGGCGTGCCTATAAATAGAACAGTACCCTGTACTGTTCTATTAGCTCTTCACCACTT
TTCTTACTGTACGAACAATCACTGTGAACTCAGGCTGAGGGGGAGTTTGTTACATGCATG
CATTGTAATCGTAGTTGAAATAAATTCAATCATTCGATTCTTTGTGAAAATGTGTATTCA
AAGCAATTCTCCTGTTTAATTGTGTGCAAAGTTTATTTCCATCTATATTCCGCTGCATTA
CTTGTTCATATTTAATTTTAATTCAAACATAAAACACAATCAATCCAAACTCAGATCCTA
ACA
>novel#fam21-37
TTGGTAAAAATAATCTTGAAAAACAAATTGCAATAAATTCTCATCTTGCTAAAATCATTC
AGCTTGAAAAAGAAGCTGAAAGTGATCGGAATAAAATTGCTAAGTTAGAAAATAAGTTGA
AAGGTTTTGTGACTTCTGCACCATATGTGTGTCCAGAACCGATCAATTCTGTTCCAATAA
GTGACAATGTCACAAATTTTGACAAAGTCGAAATTGAAGATTGTGATGATAAATCTG
>novel#fam21-5684
TTTTGGTAAAAATAATCTTGAAAAACAAATTGCAATAAATTTTCATCTTGCTAAAATCAT
TCAGCTTGAAAAAGAAGCTGAAAGTGATCGGAATAAAATTGCTGAGTTAGAAAATAAGTT
GAAAGGTTTTGTGACTTCTGCACCATATGTGTGTCCAGAACCGATCAATTCAGTTCCAAT
AAGTGACGATGTCACAAATTTTGACAAAGTCAAAATTGAAGATTGTGATGATAAATCTGA
TGAT
>novel#fam21-5692
TTTTGGTAAAAATAATCTTGAAAAACAAATTGCAATAAATTCTCATCTTGCTAAAATCAT
TCAGCTTGAAAAAGAAGCTGAAAGTGATTGGAATAAAATTGCTGAGTTAGAAAATAAGTT
GAAAGGTTTTGTGACTTCTGCACCATATGTGTGTCAAGAACCGATCAATTCTGTTCCAAT
AAGTGACCATGTCACAAATTTTGACAAAGTCAAAATTGAAGATTGTGATGATAAAACCGA
TGATGAAAATGAGAAA
>novel#fam21-11667
TTTTGGTAAAAATAATCTTGAAAAACAAATTGCAATAAATTCTCATCTTGCTAAAATCAT
TCAGCTTGAAAAAGAAGCTGAAAGTGATCGGAATAAAATTGCTGAGTTAGAAAATAAGTT
GAAAGGTTTTGTGACTTCTGCACCATATGTGTGTCCAGAACCGATCAATGAAATTCCAAT
AAGTGACGATGTCACAAACTATGACAAAGTCGTAGTTGGAGATTGTGATGAGAAATCTGA
TGA
>novel#fam21-6816
AAAGAAAAAGAAACAGAATTTCAAAATCAAATAAAAGTTTGAGAAAATGAAAAATCTGTT
TTAGATAAAAATAAAATTGAAAATGAAAAGGCAATAAATTCTCATCTTGAGAAAATCACT
CAACTTGAAAATGAAGTTGAACTAAAAATAAAATTGATGAGTTAGAAAAGAAATTGAAAG
GTTTTGTGACCTCGTCAGTATTACTAGATCATATATGTCCAAAACCGATCAATGAAATTC
CAATAAGTGACAATATCACAAATTGTGACAAAGTTATAATTGAAGATTGTGATGATAAAT
CTGATGAT
>novel#fam22-38
ACTGTTTTGCAATCTACTGAAATAGGTGAATGCTCAAAGCAAAAACCTGTTCAGAAGAGT
GTAGAACA
>novel#fam22-5691
CTGTTTTGCAATCTACTGAAATAGGTGAATGCTGAAAGCAAAAACCTGTCAAGAAGGTTG
TAGAACA
>novel#fam22-8978
CTGTTTTGCAATCTACTGAAATAGGTGAATGCTCAAAGCAAAAACCTGTTAAGAAGAGTG
TAGAACA
>novel#fam22-10151
CTGTTTTACATTCTACTGAGAAAGGTGAATGCTCAACGCAAAAACCCGTACAGAAGAATG
TGGAACAG
>novel#fam22-14652
CTGTTTTGCAATCTACTGAAATAGGTGAATGCTCAAAGCAAAAACCTGTTAAGAATAATG
CAGAACA
>novel#fam22-472
ACTGTTTTGCAATCTACTGAAATAGGTGAATGCTCAAAGAAAAAACCTGTTAAGAAGATT
GTAGAAC
>novel#fam22-5603
ACTGTTTTGCAATCTACTGAAATAGGTGAATGCTCAAAGCAAAAACCTGTTAAGAAGAAT
GTAGAAC
>novel#fam22-5683
GTTTTGCAATCTACTGAAATAGGTGAATGCTCAAAGCAAAAACCTGTTAAGAAGAGTGTA
GAACA
>novel#fam22-5987
CTGTTTTGCAATCTACTGAAATAGGTGAATGCTCAAAGCAAAAAGCTGTTAAGAAGATTG
TAGAACA
>novel#fam22-6815
TTTACAATCTACTGAAAGAGGTGAATGCTCAAAGCAAAAACCTTTTAAGAAGAATGTAGA
ACA
>novel#fam22-11119
ACTGTTTTGCAATCTACTGAAATAGGTGAATGCTCAAAGAAAAAACCTGTTAAGAAGATT
GTAGAACA
>novel#fam22-14655
TGTTCTGCAATCAACTGAAGAAGGTGAATGCTCTAAGCAAAAATCTTTGAAGAAGA
>novel#fam22-14657
GTTCTGCAATCAACTGAAAAGGGAGAATGCTCTAAGCAAAAACCTTTGAAGAAGAAAGT
>novel#fam22-14659
GTTCTACAATCGACTGAAAAGGGAGAATGCTCTAAGCAAAAACCTTTGAAGAAGA
>novel#fam22-14661
GTTCTACAATCGACTGAAAAGGGAGAATGCTCTAAGCAAAAACCTTTGAAGAAGA
>novel#fam22-15742
GTTCTACAATCGACTGAAAAAGGTGAATGTTCTAAACAGAAACCTTTGAAGAAGAAAG
>novel#fam22-15744
TGTTCTACAATCGACTGAAAAAGGTGAATGTTCTAAACAGAAACCTTTGAAGAAGAAA
>novel#fam22-15746
TGTTCTACAATCGACTGAAAAAGGTGAATGTTCTAAACAAAGACCTTTGAAGAAGAA
>novel#fam22-15749
TTCTACAATCGACTGAAAAAGGTGATGTTCTAAACAAAGACCTTTGAAGAAGAAAGTGG
>novel#fam22-15750
GTTCTACAATCGACTGAAAAGGGATAATGCTCTAAGCAAAAACCTTTGAAGAAGAAA
>novel#fam22-15752
GTTCTAAAATCGACTGAAAAAGGTGAATGTTCTAAACAGAAACCTTTGAAGAAGAAAGTG
G
>novel#fam22-15754
GCAATCGACCGAAAAAGGTGAATGTTCTAAGCAAAAGCCTTTGAAGAAGAAAG
>novel#fam22-15755
TCTACAATCGACTGAAAAGGGAGAATGCTCTAAGCAAAAACCTTTGAAGAAGAAA
>novel#fam22-15756
GTTCTATAATCGACTGAAAAGGGAGAATGCTCTAAGCAAGAACCATTGAAGAAGAAA
>novel#fam22-2509
TTTACACTCGACTGAAAAGGGAGAATGCTCTAAGCAGAAACCTGTGAAGAAGA
>novel#fam24-40
GAGTTTTGTTGAGACAAGAGGAAATGATAGTAAATCAGTGGACTATCACAGCATGCTAAA
GAAATGAAATGTCAAATGTAATAAACGGTCTCACTAAGGATGTGACGATAGGCTCAGCTA
GACTAGTAGATTTGCGATAACGATACAAACATAAATGAAAAAGCCTAGTTCTAGTGGGAA
ACATGGTTGAAAGCATAGTACTTAGTTTTGTCCTTCTTGATTATGTGCCTACTCAGTAAT
CAGCTGAATGCTAAAAGCATAAAAACTGGTTAAATTTGTGAACTTTCACAATTTTGCTAA
AAAATCGCTGTGATTGTGCATTTCATTTTGCAAAGATTTAAACTTGTTTTATTTCTTTAT
TTTGTTTAAGCATTGGACATCCTCTGTGTATACGTGAGTATCGACCTGGATGTTATTGCC
TAAACGTTCTGCTTTATTTTCTTTGGTGTTCCGTTTAAGCTTTGGACCTCCTCTGCGTAT
ACGGAAGTATCGACCTGGTGGTTAAAGCCTAAACAACTTCAACTTGTTTTTATTTCTTAT
TTTGTTTAAACATTGGACTTTCTCTGCGTATACGGAAGTATCGACCTGATTGTTAATGTT
TAAACATTCTGCTTTGTTTTCGCACATATCACAGTTGATGAAAGTTTAAAAGCATTACTT
GAGTTAGTGTATTGCATGATGAGGGGATATGCTGAGATCGTGGGGTCCATAAGAACTTAG
TGCATAATTAATATACCTTAACGTATCGGTAAGCATTTCGAAAGTTTTTAGATTGAGTTT
AAGAGGACAATTATATCGTCAATCAACGTGAATTGTTTAGAACTTAAAACGATTAAAAGC
TTAACGGTGCTTGTGATGTGCCTCAAAAACTGATATGATCCTCTTTCGCAAACTCACAAA
AATATGTTTGTACATATTTCATTTCTGCATTTAATTTCTGTTATTGCAGTTATGTTTCTT
ATTTTGAAAAATCCAAAAAGATTTTCGACAATTGATATTCAAAATCTCAAAGGCTAAACA
TGATGAACAGACAGGTTGGTTAAATGGTTTGAAATGTTTAAAATGATTCATTAAGTTGAA
TCAGAATTTGGAATGTTTAAAATTTTGAAAAGTTTTAAATGTGAAAAGTCTCAAATGTTT
AGTTGATTCATTAAGTTGAATCACAACATTGTTGATTGGTAATAGAGTGCTTGAGATTTG
TAGGTTTCTGATCCTGTTACTACGGAAAGCTAGGAGATGTATCAGAACCTGAGAAGAGCT
TAAACTGAGAAAGCCAGGACTTAATTTCAAAGGTGATAACAAATTTTAGATAGCGATCCC
AGCTCGATGAAAGGGGGAGTCTGATGAAAGTTAGAACCAGAGAAAGATCCGGGTACATGA
TTCCAGGAAAAGTTCCTGAAGAAGACCGATCAAGTTTGAAGAGTAGAATCGTCATGTTGA
AGACTCTGACTGAAGATTCCGTCAACATTCAAGGGGGAGTCTGTTGGTGCAGTTGTCTGT
CGACTTCATCTTCGTTCGAGTCTTAGTTTAGGGCTGATTG
>novel#fam24-5607
GAGTTTTGTTGAGAAAAGAGGAAATGATAGTACATCAGTGGACTATCACAGCATGCCAAA
GAAATGAAATGTCAAATGTGATAAACAGTCTCACTAAGGATGTGACGATAGGCTCAGCTA
CACTAGTAGATTTACGATAACGATACAAACTAAATGAAAAAGCCTAGTTCTAGTGGGAAA
CATGGTTGAAAGCATAGTACTTAGTTTTGTCCTTCGTGATTGTGTACCTACTCAGTAATC
GCTGAATGCTAAAAGAGCATAAAAACCGGTCAGTTTGTGAACTTTCACAACTTGCTGAAA
AGTCACTGTGATTGTGCATTTTATTTTGCAAAGATTTAAACTTGTTTTATTTCTTTATTT
TGTTTAAGCATTGGACATCCTCTGCGTATATGTGAGTATCGACCTGGATGTTATTGCCTA
AACGTTCTGATTTATTTTCTTTGGTGTTTCATTTAAGCTTTGGATCACCTCTGCGTATAC
GAGAGTATCGACCTGGTGGTTAAAGCCTAAACAACTTCAACTTGTTTTTATTTCTTATTT
TGTTTAAACATTGGACTTTCTCTGCGTATACGGAAGTATCGACCTGATTGTTAATGTTTA
AACATTCTGCTTTGTTTTCGCACATATCACAGTTGATGAAAGTTTAAAGGCATTACTTGA
GTCAGTGTATTGCATGATGAGGGGATATGCTGAGATCGTGGGGTCCATAAGAATTTAGTG
CAAAATTCATATAGCTTAACGTATCGGTAAGCATTTCGAAAGTTTTTAGATTGAGCTTAA
GAGGACAACTATATCGTGAATCTATGTGAATCGTTTAGAACTTAAAATGATTAAAGC
>novel#fam24-7556
GAGATTACTTGTGCAAAAAGTGGAAATGATAGTACATCAGTGGAATATTAATGCATGCTA
AAGATATGTAATGTTTCAAATAGTTAAACAATCTCACTAATGATGTGTCTGTAGGCTCAG
CTAAACTAGTAGTTTTGCGATACGATACAAACTTAAATGAAAAAGCCTAGTTCTAGTGGG
AAACATGATTAAAAGCATAGTACTTAGTTTTCAGTAAGTTGTACCTACTCGGTAATCGCT
GAATGCTGCAAAGCATAAAAGCTGGTCAGTTTGTGAACTTTCACAACTTACTGAAAAAGT
CACTGTGATTGTGTATTTTATTTTGCAAAGATTTAAACTAATTTTATTTCTCTAATTTGT
TTAAGCATTGGACATTCTCTGTGTATACAAAAGTATCGAACTGGATGTTAGTGCCTGAAA
GTTTCTGCTTTATTTTACTTGGTGTTTCGTATAAATCTTGGATCACCTCTGCGTATTTGC
GAATATCGAACTGGTGGTTATAATCTAAACAATTTCAACTTGCTTTATATTTCTTATTTT
GTTTAAATATTGGACTTTTCTTTGCATATTGAAAGATCGACTTGATTGTTAATGTTTAAA
CATTATGCGTTATTTTCACACAAATCACATTTGATGAAAGTTTAAAGGCATTACTTGAGT
CAGTGTATTACACAATGAGAGCATATGCTAAGATCGTGGGGTCTATAAGAACTTAGTGCA
AATTAATGTACCTTAACATATCGTATGCATCACGAAAGTTTTTAGATTGAGTTTAAGTGG
ACAATAATATCGACGATCCACGTGAATGGTTTA
>novel#fam24-7981
GAGTTTTGCTGAAACAAGAGGAAATGATAGTAGATCAGTTGGACTATCACAGCATGCTAA
AGATATGAAATGTCAAATGTGATAAACGGTCTCACTAAAGATGTGACGGTAGGCTCAGCT
AGACTAGTAGATTTGCGATAACAATACAAACCTAAATGAAAAAGCCTAGTTCTAGTGGGA
AACATGGTTGAAAGCATAGTACTTAGTTTTGTCCTTCTTGATTGTGTGCCTACTCAGTAA
TCGCTGATTGTCAAAAGACATAAAACTGGTTAAGTTTGTGAACTTTCACAACTTTGCTAA
AAGGTCGCTGTGATTGTGCATTTTATTTTGCAAAGATTTAAACTTGTGTTATTTCTTTAT
TTGGTTTAAGCATCGGACATCCTCTGCGTATACGTGAGTATCGACCTGGATGTTGTTGCT
TAAACATTCTGCTTTATTTTCTTTGACGTTTCGTTTAAGCTTTGGATCACCTCTGCGTAT
ACGGGAGTATCGACCTGGTGGTTAAAGCCTAAACAATTTTTCAACTTGTTTTTATTTTCT
TATTTTGTTTAAACATTGGACTTTCTCTGCGTATACGGAAGTATCGACCTGATTGTTAAT
GTTTAAACATTCTGCTTTGTTTTCGCACAATTCATAGTTGATAAAAGTTTAAAGGCATTA
CTTGAGTTAGTGTATTGCATGATGAGGGGATATGCTGAGATCGTGGGGTCCATAAGAATT
TAGTGCAAAATTAATATATCTTAACGTATCAGTAAGCATTTCGAAAGTTTTTAGATTGAG
TTTAAGTGGACAACAATATCGTCAATCTACGTGAATCGTTTAGAGCTTAAAACGATTAAA
AGCTTAATGGTGTTGGTGATGTGTCTCAAAAACTGATATGATCCTCTTGCACGAACTCAC
AAAAATAGTGTTTGTACATATTTCATTTCTGCATTTAAATTTCTGCTATTGCATTTATGT
TTCATAAAATCCAAAAAGATTTTCGACAACTGATGGTGAAAAGCTGATATTCAAAATCTC
AAAGGCTAAACAAGATGAACAATTGGATTGGTTAATTGGTTTGAAATGTTGAATCAGAAT
TTGGAATGTTTCAAATTTTGAAAAATTTTAAATGTGAAAGAGTCTCAAATGTTTAGTTGA
TTCAGTTAGTTGAATCACAATATTGTT
>novel#fam24-11778
AGTTTTGCTGAAACAAGAGGAAATGATAGTAAATCAGTTGGACTGTCACAGCATGCTAAA
GAATTGGAGAGATAAAATGTGATAAGCGATCTCACTAAAGATGTGACGGTAGGCTCAGCT
AGACTAGTAGATTTGCGATAACGATACAAACCTAAATGAAAAAGCCTAGTTCTAGTGGGA
AACATGGTTGAAAGCATAGTACTTAGTTTTGTCCTTCTTGATTGTGTGCCTACTCAGTAA
TCGCTGATTGTCGAAAGACATAAAACTGGTTAAATTTGTGAACTTTCACAACTTTGCTAA
AAAGTCGCTGTGATTGTGCATTTCATTTTGCAAAGATTTAAACTTGTTTTATTTCTTTAT
TTTGTTTAAGCATTGGACATCCTCTGCGTATACATGAATATCGATCTGGATGTTATTGCC
TAAACGTTCTGCTTTATTTTCTTTGGTGTTTCGTTTAGGCTTTGGACCTCCTCTGTGTAT
ACGGGAGTATCGACCTGGTGGTTAAAGCCTAAACAACTTCAACTTGTTTTATTTTTCTTA
TTTTGTTTAAACATTGGACTTTCTCTGCGTATACAGAAGTATCGACTTGATTGTTAATGT
TTAAACATTCTGCTTTGTTTTCGCACATATCATAGTTGATGAAAGTTTAAAGGCATTACT
TGAGTTAGTGTATTGCATGATGAGGGGATATGCTGAGATCGTGGGGTCCATAAGAACTTA
GTGAATAATTAATATCTTAACGTATCGGTAAGCATTTCGAAAGTTTTTAGATTGAGTTTA
AGTGGACAACAATATCGTCAATCAATGTGAATCGTTTAGAACTCAAAATGTTTAAAGCTT
AACGGTGTTGGTGATTGGTCTGATAAACTGATATGATCCTCTTACACAAACTCACAAAAA
ATAGTGTTTGTACAGATTTCATTTCTGTATTTAAAATTCTGTTTTTGCTTTATGTCTCAT
ATTTTGAAAATTCCAAAAAGATTTTCGACAACTAATGTTGAAGAGCTGATATTCAAAATC
TCAAAGGCTAAACATGATGAACTGATGGTTGGATAAGAGTGTTTGAGTTGAAAATTTTGA
AATGTTTAAGATGATTCATTAATTTGAATTAGAATTTGGAATGTTTCAAATTGTTGATAA
ATTTTAAATATGAAAGATTCTCAAATGTTTAGTTGATTCATTAAGTTGAATCACATCTTT
GTTGGTTTGTAATAAAGTGTTTGAGATGTGTAGGTTTCTGATCTTGCTGCTACGGAAAGT
CAGGAGATACATCAGAACCTGAGAAGAGCTTAAACTGAAAAGCTAGGATTTGATCTCAAG
GTGATAGCAAATTCCAGGTAGCGATCCCATCATGATGAAAGGGGGAGTCTGA
>novel#fam25-41
CTGTTGGTGCAGTTGTCTGTCGACTTCATCTTCGTTCGAGTCTTAGTTTAGGGCTGATTG
AACATTGTACGGGAATATAGAGTTGTAGTGATGATCTCCCGAGAAAGTTGATTTCACATA
TATGGACATGTTCATATATGGGAAACCACTGATGTTCATATGTGGGAAACCACTGATGTT
CATATGTGGGAAACCACTGATCTCCATATGTGGGAAACCTAGAAGGTGATTTCGCTTTTA
TGGTCATATTGGGGTTTCGCTTTTATGGACATCATGTTCATATGAGCGAAATCTCAGACC
CTATATATACCCCATGTACGAAATCATTTGTAACGTTGTACAATTCCATACCGAGGTGCT
GCCGGTGTGAAGAACTACTTGTATTCGTGTTATAATCAATACAAACAGTAGTTAAAGTGA
AGAATCAGTTGTATCTACCTTTGTTTCTTGTTATTCCGCACCTGAAACAGAGAAGAACGC
CTCTGAACGACTCATTCGGGTCAGATCA
>novel#fam25-9620
CTTGTATTCCACGCTGAGGTGCTGCCAGTGTGAAGAACGAGCTGTAATCAGTGTTATATC
AATACAAATAGTAGATTAAGTGAATATTCAGTTGTCTCTACCTCTGTTTCTTGTTATTTC
GCACCTGAAACGTAGTTGAACGCCTCTGAACGACTCAATCGGGTCAGAATTCGATCCTAC
A
>novel#fam25-14513
CTGTTGGTGCAGTTGTCTGTCGACTTCATCTTCGTTCGAGTCTTAGTTTAGGGCTGATTG
AACATTGTACGAGAATATAGAGTTGTAGTGATGATTTCCCGAGAAAGTTGATTTCACATA
TATGGACATGTTCATATGTGGGAAACCAGTGATGTTCATATGTGGGAAACCACTGATGTT
CATATGTGGGAAACCACTGATGTCCGTATGTGGGAAACCTAGAAGGTGATTTCACTTTTA
TGGTCATATTGGGGTTTCGCTTTTATGGACATCATGTTCATATGAGCGAAATCTCAGTCC
CTATATATACCCCATGTACGAAATCATTTGTAACGTTGTACAATTCCATACCGAGGTGCT
GCCGGTGTGAAGAACTACTTGTATTCGTGTTATAATCAATACAAACAGTAGTTAAAGTGA
AGAATCAGCTGTATCTACCTTTTGTTTCTTGTTTTTCCGCACCTGAAACATAGAAGAACG
CCTCTGGACAACTCATTCGGGTCAGATCACGATCCTACAAGTGGTATCAGAGCTCAGGAG
GAGGAGTTCTGCAGTATTCAGCTGATTTTCATTGAGATTTCTAACTTCTACACCTTCTTT
CATCATTTTAGAGAGATTTACCGGTCGAAATTCGCTCAAAATTTCTCAGATTGTAGACAA
TTGGACATAGACAAACCCTTGAAAGTTTGAGACTGAAATTCGGACTAAAAATGGACCAAA
TTGCCCTTCGAATAGGTTTCGCTCA
>novel#fam25-7666
TGTTGTAGCTGAAAAGATCCTCTAAAGGGGACACACTGCTAAGTCGAAGCTGATATCTCT
CTGCTGAACGGAAGTTCTGACCTGAGATCCCTCAGTTCTCGCATTTTTCCCCTAATTTAT
GTACAGACATCATTGTAGTGTTCTTGCCTGTAAGACTGAATATTGGGATTCTGGATACGG
GAGTATATTCAAGAGGTGGGACACATGAATTGAACTAAGTTCATAAAATACCTAAATAGT
ATCCTGAATAGATTGAAAATTGTATGAAAATTTAAGAGGACAATTATATCGTCAATCTAC
GTGAATCGTTTAGAACTTAAAACGATTAAAAGCTTAACGGTGCTTGTGTTATGTCTCAAA
AACTGATATGATCCTCTTGCACAAACTCACAAAAATATGTTTGTTTTGCATTTAAATTTC
TGTCTTTGCATTTATGTTTCATATTTTCAAAAATCCAAAAAGATTTTCGACAACTGATGG
TGAAGAGCTGATTTCCAAAATCTCAAAGGCTAAACTTGATGAACAGACAGGTTGATTAAA
TCGTTTGAAATGTTTAAAATGATTCATTAGGTTGAATCAGTAATTGAAATGTTTCAAATT
TGTGAAGCAGTGGTTTATTGAAAACAGTATCACATAATTAAGTTGATTCATTAAATTGAA
TCACAATTATTCTGTTTTGTGATAGAGTGGTTGAGTTTTGCAGGTTTCTGATCTTGTTGC
TACAGATAGCCAGGAGATATATCAGAACCAGAGATGATGAGCTGAACAGAGAGAAGCCAG
GAGATAATTTCGATGGTGGTAACAAAATCCCAGACAACTATCCTAGCAGAGTGATAGGGG
GAGTCTGATGAAAGTTATAGCCAAAGAAAGATAGATCCAGGCAGAATTCTTGAAGAAGAC
CGAACTATATCCGAGAATGTCATGTTGAAGACTCTCACTGAAGATTCCGTCAACATTCAA
GGGGGAGTCTGTTGGTGCAGTTGTCTGTCGACTACATCTTGGTTCGAGTCTTAG
>novel#fam25-10387
GTGATTTCGCTTTTACGGACATCTAGTCCATATGAGCGAAATCTCAGACCCTATATATAC
CCTAGGGACGAAATCAGTTAAAACATTGTCTTGTATTCCATACCGAAGTGTTGCCGGTGT
GAAGATCGAGCTGTAAACGTTGTCAAATTAATACAATCAGCATATTTAGTGAAGAATCAG
CTATTTCTACCTCTGTTTCTTGTTATTCCGCACCTGAGACGAAGTTGAACACCTCTGAAC
GACTCATTCGGGTCAGAACACGATCCTACAAGTGGTATCAGAGCTCAGGAGGAGGAGTTC
TATAGAGATTAGCTGGATTTCATCTTGTTTTCTTACTTCTACACCTTTTTTATTCAATTC
TGAAAGTTTTAACGGTCAAAACTGGATCAAAATTTCACAGATTGTGTGTAATTGGACATA
GACAAACCCTGGAAAGTTTCGGACCTAAATACGGACTAAAAATGGACCAAATTGACTTCG
GAATAGGTTTCGCTTTTACGGACATCTTGTGATTTCGCTTATTTG
>novel#fam25-4213
TTTGTTGTGAAACAAGAGGAAATGATAGTAAATCAGTTGGACTATCACATCATGCTAAAG
AAATGTAATGTAAAATATGATAAACGGTCTCACTGATGATGTGACGATAGGTTTTTGTAC
ATTTAGTAGATTTATTCGGGATATAAACCTAAAATTTCAAACTTGTGAAATTCGTGGGGA
ACACTACTTGGATATATAGGTAACCCCTGAAATCTCGTTTGAAAGGTCTCGTATTCTGAT
ATACTAGGTGTTTATACTCTATGATGTCTGGGGTATTATTCCGGGACTTCTGCTGAACGG
TAGTTCTGACCTAGTCCTTGGCTAATACTTTCCGCAAAATGCTTGAAATATAGCATAAAG
CCCTCAGTTGATTAGACAATAAAATTGATAATCATCTGTTGTAGCTAAAAGATCCTCTAA
AGGGGACACGCTGCTAAGTCGAAGCTGATATCTCTTTGCTGAACGGAAGTTCTGACCTGA
GATCCCTCAGTTTTCGCATCTTTCCCCTAATTTATATACAGACATCATTGTAGTGTTCAT
ACCTGTAAGACTGAATATTGGGATTCTGGATACGGGAGTATATTCAAGAGGTGAGACACA
TGAATTGAGCTAAGTTCATAAAACATCTAAAAAGTATCCTGAATAGATTGAAAATTGTAT
GAAAATTTAAGAGGACAATTATATCGTCAATCTACGTGAATCGTTTAGAACTTAAAACGA
TTAGAAGCTTAATGGTGCTTGTGATGTGTTTAAAAAACTGATATGATCCTCTTGCACAAA
CTCACAAAAATATGTTTGTTTTGCATTTAAATTTCTGTTTTTGCATTTATGTTTCATTTT
TTGAAAATCCAAAAAGATTTTTGACAACTGATGGTGAAGAGCTGATTTTCAAAATCTCAA
AGGCTAAACTTGATGAACAGACAGGTTGGTTAAGTCGTTTGAAATGTTTAAAATGATTCA
TTAGGTTGAATCAGAAATTGAAATATTTCAAATTTGTAATCAGTGTTTAAATTGTAAAAA
GTTATCAAATGATCAGTTGATTCATTAAGTTGAATCACAATTATTTTGTTTTGTGATAGA
GTGGTTGAGTTTTGCAGGTTTCTGATCCTGTTGCTACAAGAGAAAGCCAGGAGAT
>novel#fam25-3424
CTGTTGGTGCAGTTGTCTGTCGACTACATCTTCGTTCGAGTCTTAGGGTAGAGCTGATTG
TATTGTGAACGAGAAACGAGAAATCTTGTATTAGACTTAGGATCGCTCATTATGTCCAAT
TAGGTTTAGGACCGCTTATTGGACATATGTGGACCGCTCGAGTGACTTTGTGTTGCATCG
CTCGAGTGGTAAGTATTTGGATCGCTCATATGGACTTGTCCATATAAGCGACCCATGATG
CCTATAAATAGGGTCATATGAGCGGTTCCAGTAGAGATATGTGTGTGTGTAACGGTGAAG
CTCTGCCCGTTTGTCTCCAAAAGCTTGTAATTTGACAGTTAATCAATACAGGAGACGTTA
AGTAGTGAAATCAAGCTTTACGAAGACTATTTCAATGAATTCCGCCTCTGAATTAGTCTA
AGCACTCTTCTGAACGACTCGTCAGGTCAACAAACGATCCTACAAGTGGTATCAGAGCTC
AGAAGGAAGAGTTCTTGCCGTTTAGCTCGATTTTCGCTCGAAATTCTCA
>novel#fam25-4379
GTGCAGTTGTCTGTCGACTACATCTTTGTTCGAGTCTTAGTGTAGGGCTGATTGTACAGT
GCACGAAAATCAAGAAAAGATGTTTTAGTG
>novel#fam25-6916
ATGATGAGCTGAACAGAGAGAAGCCAGGAGATAATTTCTATGGTGGTAACAAATCCCAGA
CGACTATCCTAGCAGGGTGATAGGGGAAGTCTGATGAAAGTTATAGCCAAAGAAAGAAAG
ATCCAGGCAGAATTTCTGAAAAAAACCGAACTATATCCGAGAATGTCATGTTGAAGACTC
TCACTGAAGATTCCGTCAACATTCAA
>novel#fam25-8895
TGTTGGTGCAGTTGTCTGTCGACTACATCTTAGTTCGAGTCTTAGGTTACGGCTGATTGT
ATAGTGAACGAAAATCAAGAAACACATAAGATTAGATAGGTCCGCTTATATGTCAATATT
ATAGGTTCGCTTATGTGTCACTTGATAGGTCCGCTCATTTGTCACTTGATAGGTCCGCTT
TTATGGTCATGTCATATAAGCGAACCCATCAGTCTATAAATAGGGGTCTGATGAGCGGAT
CTAGTAGAGCAGTTGTGTGGTGTAACGGCGAAGCCCTGCCAGTTTGTCTCCAGCTCTTGT
AACTTGTTAGAAGATCAATAAAAGAGACGTTAAATAGTGAAATCAAGCTGAACAAAGACA
GAATCAATGAATTCCGCCTCTGATTCTGTCTGAATACTCTTCTGATCGACTCGTCAGGTC
GTATAACGATCCTACATGTGGTATCAGAGCTCAGGAGGAAGAGTTCTTACCGTTTAGCTC
GTTTTCGCTCAAAAATTCTGATTTCTACACCTTCTTTCATCAGTTCAGGGAGTTTTACCG
GTCAAAATTGGATCAAATGTTCACAGATTGTGTGTTATTGAACATAGACAAACCCTGGAA
AGTTTCGGACCAAATTACGGTCT
>novel#fam25-10358
CTGTTGGTGCACTACATCTGTCGACTTCGTCTTGTATCGAGTCTTACATTGTATTGTATA
GATTAGGGCACGTTTTACGAGAATATAGAGTAATAGTGGTAATTTCCCAAGAAAGTGATT
TCACATATTTGCATATGTCCGTATGTGGGAAATCACATATGTCCGTATCTGGGAAATCAC
ATATGTCCGTATGTGGGAAATCACTTATGTCTGTATGTGGGAAATCAGGTGAGTGATTTC
GCTTTTACGGACATCTAGTCCATATGAGCGAAATCTCAGACCCTATATATACCCTAGGGA
CAAAATCAGTTAAAACATTGTCTTGTATTCCATACCAAAGTGCTGCCGGTGTGAAGATCG
AGCTGTAAACGTTGTCAAATTAATACAATCAGCATATTTAGTGAAGAATCAGCTATTTCT
ACCTCCGTTTCTTGTTATTCCGCACCTGAAATGAAGTTGAACACCTCTGAATGACTCATT
CGGGTCAGAACACGATCCTACA
>novel#fam25-5699
GATTTCATCATCATTTCTTACTTATACACCTTCTTTCATCATTTCAGAAAGTTTTTGGTC
AAAATTGGATCAAAATTTCACAGATTGTGCGTAATTGAACATAGACAAATCCCTGAGAAT
TTGAGACCTAAATTCAAAGTAACAATGGACCAAATTACCTTCCGATTAGGTTTCACTC
>novel#fam25-14346
TATTCAAGCAGATATTGTTAAAAAGGAGTCTGTTGATGAAGATTGAGAGAGAGAGAAAAG
CCCAGAGACTGATCAAGACTGAAGATGTGAAGACACAGCATTGTCGTGACTCGATAGTCG
ACTCGTCAACATCTGAGGGGGAGTCTGTTGGTGCACTACATCTGTCGACTTCATCTTGTA
TCGAGTCTTACATTGTATTGTATAGATTAGGGCACGTTTTACGAGAATATAGAGTAATAG
TGGTAATTTCCCAAGAAAGTGATTTCACATATTTGCATATGTCCGTATGTGGGAAATCAC
ATATGTCCGTATGTGGTAAATCACATATGTCCGTATGAAAGAAAACACTTATGTCTGTAT
GTGGGAAATCAGGTGAGTGATTTCGCTTTTATGGACATCTAGTCCATATAAGCGAAATCG
CAGACCCTATATATACCCTAGGGACGAAATCAGTTAAAACATTGTCTTGTATTCCATACC
GAAGTGTTGCCGGTGTGAAGATCGAGCTGTAAACGTTGTCAAATTAATACAATCAGCATA
TTTAGTGAAG
>novel#fam25-4215
TTGGATCGCTCATATGGACTTGTCCATATGAGCGGCCCAAGACTCCTATATATAGGGTCC
AAATGAGCGGTTCCAGTAGTCGTGTGTGTGTGTTTTCGAAGGTGAAAAGGCGAAGCCCTG
TCCGATTGTCTCCACGTGCTTGTAATCTGATATATAATCAATAAAGGAGACGTTAAATAG
TGAAATCAAGCTTTACGAAGACTAATTCAATGAATTCCGCCTCTGGATTAGTCTAAGATC
TCTTCTGAACGACTCATCGGGTCAGCAAACGATCCTACA
>TRSiTERT00100147#fam25-14522
TTACGAAGACTAATTCAATGAATTCCGCCTCTGGATTAGTCTAAGATCTCTTCTGAACGA
CTCATCGGGTCAGCAAACGATCCTACAAGTGGTATCAGAGCTCAGGAGGAAGAGTTCTTG
CCGTTTAGCTCGATTTTTGCTCGAAATTCTCACTTCTACACCTTCTTTTTCTGATTCGAA
GAGATTTCACGGTTGAAATTCGCTCAATTTTTCACAGATTGTGCGCAATTGTGTATAGAC
AAATCCTGGAAAGTTTG
>novel#fam25-14490
TATTCAAGCTGATATTGTTAAAAAGGAGTCTGTTGATAAAGATTGAGATAGAGAAAAGCC
CAGAGACTGATCAAGACTGAAGAAGTGAAGACACAGTATTGTCGTGACTTGATAGTCGAC
TCGTCAACATCTGAGGGGGAGTCTGTTGGTGCAGTACATCTGTCGACTTCGTCTTGTATC
GAGTCTTTCATTGTATTGAATAGATTAGGGCACGTATTACGAGAAAATAGGAAG
>novel#fam25-7057
AGATCGAGCTGTAAACGTTGTCAAATCAATAAAATTAGTAGATTAAGTGAAGATCTAGCT
GTTTCTACGTCAGGTACTTGTTTTCCGCACCTGTATCTGATCAAAACTCCTCTGATAGAC
TCGTTCGGGTCAGAATTCGATCCTACAG
>novel#fam25-9534
TGTTGGTGCACTACATCTGTTGATTTCGTCTTAGATCGAGTCTATTATTGTATTGTATAG
ATTAGGGCACGAAATACGAGAAAATACGAGTTTGTATGTGTCTAGTGTAATAGGTCCGCT
CATAGGGACAT
>novel#fam25-9619
TGTTGGTGCACTACATCTGTCGACTTCGTCTTGTATCGAGTCTTACATTGTTTTGTATAG
TTTAGGGCTCGAATTACGAGAAAATATGAGAAT
>novel#fam27-44
TTGTGAATTTTCAAAACCGAATCATGGAAAACGAATTTTACAATGCATTTGCTACTCCGA
TCACTGTGACTCAGAATACGATGCTAGAAAATGAAATGGGCACCATGCAAAAACCGCCTA
AGCTTATGAGTATTGAGGAGTATAGTGGATGGGCGGAACGTTTTGAAAATTGGGTTCAAG
AAAATTACTTAGATGCATGGGAATGTACTGAATATCGATATATTAGACCAGTTAATGACA
AAGGAGAGAAGGTTGCTATTAAAGATCTAAGTGTTGATGAGAAAAAGAATTACAAAAGTG
AAAAGATGATGGTTAGTTTATTACAGCAAGCTATTAAGGAAGAAATTTTGATTTTACTAT
AACACAACGGAAGTGCACATTCAATTTGGAAAGAACTAAAATCAAAGTTTGTTGGAAGTA
AAGAGATGATCAAGAACAAAATGTCGCTTTTGAAGAAAGAATTTGATCTATTTCGTGGAT
TAAAAACTGAAAATACTAAGCAGATAATAGAAAGATATTGCAATTTGGTGATGAACATGA
AGAGATTGAACATCCAGAAAGATAATGATGAATGGATTGAAAAGTTGGCCGATGCGTTGC
CACAAGATGTTTGGGGAACGTATCTTATGATGTTGAAAAATAAACCTGAATTTGACAATC
TAACGCTGAGCACGTTTATTGAACAACTCGAAGCTCAAGAGATGGAACAACGAAAGATAG
CGAGAATGAAGGACTTTGATGGTGAACAAGACATTGGTTTGTATTACAAATGAGGTACTA
GTGATAAGACCAACATTGCACCAAAGATTGAAACTGCTTTTAATGCATAAAGTTCTTCTG
GAGGGTCATCTCAAGGATCAAATAGCAAAACTGGATTCTCTTCATATCCATCATTCGATC
CAAATTTTTCAGCAACCAAAAATGTCAAAGTATTACAATGCAACATTGCATTAAATCTTG
AGAATGATCAAAATTACTTTGAAGAAGTAGCCAAAAGTCATATGTCTTTGTTGGTGACTG
TATTAGAGTCTTATGGGAGTTTAATTGCAGGAAGAATCGGAAATCCAATGTTGACAAAAG
AGGATTACGATCAGATTGATGCTGAGGAGATGGAACTTATGGATATAAAGTGGTGTTTGG
CTAGTGTGTTAAGAAGAGCTGAGAAGTTTAAACAGATTACGGGAAGAGATGATTTCCGTG
ATGCTAATGTTTCTACTTTAGGGTTTGATAAATCTAAAGTTACTTATTTTCGTTGCAGGG
AAAAAGGGCATTTCAAGAGAGAATGCACAAACCGCGAAACAAATGGAGCTCAAAATCGAT
TCGGCAACAATGATTATTATCGGAAAGCGATTTATCATCAAGTTGCTCAACAGCCGTATA
AATAACAATCACCTCAAACTGCTAATGCTAGGAAGACGATCGAGGGGCCATCAAAGAGAG
CTTTTTATGGTATAATAGATCAAGAGGATGAAAGATTGCCAGAGGGATTTAGCTGGGACA
AATATTGTCCGGATGAAAATTTCTTAAAGGCTAAAGCATTTGTTGCTCAAATCATTGAAG
ATAGTGTTGATGATTATTATGCAGAAAGAATGAAAGAGCACTTAAAATATCTAGCCGAGA
GAGATAACAATAATGATGAAAATGTTCGAGTGACAAAGAAGAAGGATAAAAAACAAGATG
ATAGTGATGATGAT
>novel#fam27-7533
TTTGAGAATTTTTGATAACCGAATCATGGAAAACGAGTTCTACAATGCCTTTGCTAGTTC
GATGACTATTACTCAGAATACGATTCTAGAAAATGAAACAGGCACAACGCAAAAACCGCC
TAAGCTTATGAGTATTGAGGAGTATAGTGGATGGGCTGAACGTTTTGAAAACTGGGTTCA
AGCATATTATCTAGATGCATGGGATTATACTAAATTTCGATATATTAGACCGGTTAAGGA
TGACGGAAAGAAGGTTGAAATTAAAGATCTGAGTGTTGAGGAGAAACAGAAATACAAAAT
TGAAAAGTTGATGGTTAGTCTCTTGCAGCAAGCTATTAAGGATGAAATCTTGATTTTACT
TCAACACAACAGCAGTGCACAATCAATATGGAAAGAACTGAAATCAAAGTTTGTTGGAAG
TAAAGAGATTATCAAGAACAAAACGTCACTTATGAAGAAAGAGTTTGATCTATTTCGCGG
ATTAAGAACTGAAAGCACCAAGCGGATTATAGAAGATACTGCAATTTGGTGAAGAATATG
AAAAGATTGAGCATCAATAAAGATAAAGAAGAACTGATTGAAAAGTTGGCCGATGCGTTG
CCAGATGATGTTTGGGGCACATATCTTATGATGTTGAAAAATAAACCTGACTTTGACAAT
ATAACGCTGAGCGATTTTATTGAACAACTCGAAGCTCAAGAGATGGAACAACGAAAGATA
GCGAGAATGAAGAACTATGATGGTGAACAAGATATCGGTCTGTATCACAAAGGTGGTGTA
AGTGATAAGACCAACATTGCACCAAAGATTGAAACTGCTTTCAATGCAAAGAGTTCTTCA
GGAAGTTCATCTCAAGGATCAAGTAGCAAAACTGGATTCACTTCTTATCCATCATTTGAT
CCAAATTTTTCAGCAACAAAAAGTGGCAAAGTTCTTCAATGCAACATTGCGTTAAATCTT
GAAAATGATCAAAATTACTCTGAAGAAGTTGCAAAAAGTCATATGTCGTTGTTGGTGACT
GTGTTAGAATCTTATGGGAGTTTAGTTGTAGGAAGGATCGGTAATCCAATGTTGATAAAA
GAGGATTATGATTAGATCGATGCTGAGGAGATGGAGTTAATGGATATAGAGTGGTGTTTG
GCAAGCGTGTTGAGAAGAGCTGAAAAGTTTAAAAAAAAAAATACGGGAAGAGATGATTTT
CGTGATGCAAATGTTTCTACTTTAGGATTTGATAAATCTAAAGTTACTTGTTTTCGTTGC
AGGGAAAAAGGGCATTTCAAGCGTGAATGCACTAACCGCGAAGCAAATGGAGCTCAAAAT
CCTTTTGCAAATAATGATTACTATCGGAAAGCAATTTATCATCAAGTTTCTCAACAACCG
TATCAACAACAAGAACCACAAACTGCACATGCTAAGAAGGCGATCGAAGAGTCATCAAAG
AGAGCTTGTTATGGTATAATAGATCAAGATGATGAAAGATTACTAGAAGGTTTTAACTGG
GACAATTATTGTCCAGATAAAGAATTCTTGGCTAAAGCTTTTGTTGCTCAAGTTGTTGAA
GATGATGATGATGATGATGATTATTGGGAAAATAGTATGAAAGAGCATTTAAAATATCTA
GCCGAGAGAGATGCTGAAAATGTTCGAATGGAAAAGAAGAAGGAGTTTAAAAACCAAGAT
GATAGTGATGATGAT
>novel#fam27-7534
GATAGTGATGATGATTATGATGTAGAAAGAATGAAAGAGCTTTTAAGATTTCAAGCTGAG
AGAGAT
>novel#fam27-6558
TTGTGAATTTTAAAACCGAAACATGGAAAACGAATGTTACAACGCATTTGCTACTCCGAT
CACTATAGCTCAGAAAGCGAACTTAGAAAATGAAATGGGCACCATGCAAAAACCGCCAAA
GCTCATGAGTATCGAGGAGTATAACGGATGGGAGGAACGTTTTGAAAATTGGGTTCAAGC
TAATCACTTAGATGCGTGGGAATGTGTTAAAGAACGGTATGTTAGACCGATTGATGAATA
CGGAGAGATTTTCGCTATTAAAGACTTAGATGACAAAGAGAGAAAGAAATACAAAAGTGA
AAAGATGATGATCAGTATTTTGCAACAAGCCATTAAGGAAGCCATCTTGATCTTATTGCA
ACACAACAGAACTGCTCACTCAATGTGGAAAGCACTAAAAACGAAGTTTGTTGGAAGTCA
AGACATGGTTAAGAACAAAAAATCGCTTTTGAAGAAAGAATTTGATCTATTTCGTGGATT
GAAAACTGAAAACACCAAAACGATTATAGAAAGATATTGTATTTGGTGGTTAACATGAAG
CGATTGGATATCAAGAAAGATAGAGAAGAGTGGGTTGAAAAGTTGGCCGATGCGTTACCA
CAAGATGTTTGGGGCACGTATCTTATGATATTGAAGATAATGGTGAATTTGCGAATTTAT
CACTGAGCAAGTTTATTGAAAAACTTGAAGTTTAAGAGATGGAACAAAGAAAGATGGAGA
AAATGAAGAATTCTAATGGTGAACAAGATATTGGTCTGTACTACAAAGGAAATACTAGTG
ATAAAACCAACATTGCACCAAAGATCGAAACTGCTTTCAATGCAAAAAGTTCTTCTGGAG
GGTCATCTCAAGGATCAAGCAACAAGATTGGATTCTCTTCATATCCATCATTTGATCCAA
ATTTTTCAGCAACCAATAATGGCAAAGTACTACAATGCAACATTGCATTAAATCTTGAGA
ATGGTCAAAATTTCTCGGAAGAGGTTGCTAAAGGTCATATGTCTTTATTAGTGACCGTAT
TAGAGTTTTATAAGAGTTTGGTAGCCGGAAAGATTGGTAATCCGATGTTGACCAAATAGG
ATTACGATCAGATTGATGTAGAAGAGATGGAACTTATGGATGTAAAGTGGTGTATGGCTA
GTGTGTTGAGAAGAGCTGAGAAGTTTAAACAGATCACTGGAAGAGATAATTTCCGTGATG
CTGGTACTTCACCTTTAGGTTTTGATAAATCTAAAGTTACCTATTTTCGTTGCAGGGAAA
AGGGGCATTTTAAGCGAGAATGCACAAATCGCGAAGCAAGTGGAGCTCAAAATCCATTCG
GCAACAATGATTATCATCGAAAAGCAATTTATCATCAAATTGCTCAACAGCCACATCAAC
AACAATCGCCACAAACGTCACATGCTAGGAAGGAGATCGTAGAGCCATCAAAGAGAGCTT
GTTATGGTCTGATAGATCAAGAAGATGAAAGAATCCCAGAAGGTTTTAATTGGGATAATT
AT
>novel#fam27-9339
CCGAAACATGGAAAACGAATTCTACAACGCATTTGCTACTCCGATCACTATGGCTCAGAA
CGTGAACTTAGAGAATGAAATGGGCACCATGCAAAAACAGCCTAAGCTCATGAGTATCGA
AGAGTATAATGGATGGGAAGTACATTTTGAAAATTGGGTTCAAGCTAACCATTTAGATGC
ATGGGAATGTGTTGAAGAACGGTATGTTAGACCGATTGATGAATACGGAGAGATTGTCGC
GATTAAAGATTTAGATAACAAAGAGAGAAAGAAATACAAAAGTGAAAAGATGATGATTAG
TATTTTGCAACAAGCCATTATGGAAGACATCTTGATTTTATTGCAACACAATGGAACCCC
TCACTCGATGTGGAAAGCACTAAAAA
>novel#fam27-9340
ATCGCTTTTGAAGAAAGAATTTGATCTATTTCGTGGATTGAAGACTGAAAACACCAAAAT
GATTATTGAAAGATATTGTAATTTGGTGGTTAACATGAAGCATTTGGATATCAAGAAACA
TAGAGAGGAGTGGGTTGAAAAATTGGCTGATGCGTTACCACAAGATGTTTGGGGCACTTA
TCTTATGATCTTGAAGACTAATGATGAATTTGCGAATCTATCGCTGGGCAAGTTTATTGA
AAAAATTGAAGTTCAAGAGATGGAACAACGGAAGATGGATAAAATGAAGAATTCTAATGG
TGATCAGGACATTGGTTTGTACTACAAAGGGAGTACTAGTGACAAAACCAACATTGCACC
AATGATCGAAACGGCTTTTAACGCAAAAAGTTCTTCTGGAGGGTCATCTCAAGGATCAAG
CAACAAGATTGGGTTTTCTTCATATCCGTCATTTGATCCGAATTTTCCGCAACCAATAAT
GGCAAAGTACTACAATGCAACATTGCATTAAATTTTGAGAATGGTCAAAATTTCTCGGAA
GAGGTTGCTAAAGGTCATATGTCTTTGTTGATGACCGTATTAGAATCTTATGAGAGTTTA
GTAGCAGGAAAGATTGGTAATCCGATCTTGACTAAAGAGGATTACGATGAGATTGATGCA
GAGGAAATGGATTTACGAATATAAAGTGGTGTATGGCTAGTGTGTTGAGAAGAGCTGAGA
AGTTTAAACAAATCACTGGAAGAGATGATTTCCGTGATGCTTGTACTTCACCTTTAGGTT
TTGATAAATCTAAAGTTACTTGTTTTCGTTGCAGGGAAAAGGGGCATTTCAAGTGAGAAT
GGACAAATCGCGAAGCAAGTGGAGCTCATAATCCATTCGGCAACAATGATTATCATCGAA
AGGCAATTTATCATCAAGTTGCTCCGCATCAACAACAATCGCCACAAACTACACATGCTA
GGAAGGAGATTGTAGAGCCATCAAAGAGAGCTTGTTA
>novel#fam28-45
AAGAAGCAGGTCAAAGAAATTCTAGCTTTCAAGATTGAAAAGGAAGCTGATGCAGAAAAA
GTGTCTGAGAAATGTGTAAACTGTGAGATTATGAAAAAGCACAACAACGAGTTGATTCAT
AACATGAACAGACTGAAAGAATCGTATGATGTTCTAAACAAAGCATGAATCAATATAATA
AGTCAAGCAGTGAACAAGCAACAGCTATGAAGACACTCAATGGAGCATACATGACAAAGC
AGAAAATCGTCAATTATTACATTGAGATATGCGCTGAGCTTGAACAAAAATTGGAAATTA
AGAGGATAGAAACTGAGAGAGTAAACAGGTTATTGAAAAGTTACTCATGTTCTTCTTATG
TGATTGACAGGATTTACCCTACAGTGGAACGCATGAAAGCATTTGAAGAAGAAACATCTG
AAGTGAAGAATTCCGAAACAAAAGAGGATACTGAAGTGAAGAATTCTGGTAAGAAACAAA
GTGTTAGTTATAAAAAGTGTCCACCTCCGCTTGAAAATGGATATTCTCCACGAAATCCTA
ATTCAGAAAGAGTCAAAAAGGCAACCAACTTACAGTGGGAATCTGAGCATTCAGATAACT
TGCCAGACAACATTGATGTCACTTTCACATCGTCTGACACTGATCATGAGTCTGAGTTAA
TAAAGAAAGTGGTCGATTAGGTGTTGGATAAAGATGAAACGGAGGAGTCAAAGTCTGAGT
CCGACACTTCAAGTCCAACAGTAAAAAAGGACAAAAGGGTTTACAATAAAGATTTTCTGT
TATCACAAAATAATTTGAATGA
>novel#fam28-7535
AGGTTAAAGAAGTTCCAACTTTCGAGATTAAAAAGGAAGTTGTTGCAGAAAAGGTGTCTG
AGAATTGTGAAAATTGTGAAACAATGAAAAAGCACAACAATGAGCTGATTCATAACATGA
ACAGGTTGAAAGAATCGTATGATGTCTTAAACAAAGCCATGAATCAATATAATGAGTCGA
GCAGTGAACATGCTACAACAATGAAGACACTCAATGGAGCATACATGATAAAGCAGGATA
TGGTCAATTATTACATTGGGATGTGTGCTGAGCTTGAACAGAAATTGGAAACTCAGAGAA
TTGAAACTGAGAGAGTAAACAAATTATTGAAATTTACTCATGTTCTTCTTATGTGATTGA
CAGGATTTACCCCATAGCTGAAAGCATGAAAGTATTTGAAGAAGTCAAATCTGAAGAGAA
GAATTCCGAAACAAAAGAGAATACTGAAGTGAAGAATTCTGGTAAGAAACAAAGCGTTGC
TTATAACAAGTGTCCACCCCCGCTTGAAAATGGATATTCTCCATGAAATCCAAATTTAGA
AAGAGTCAAAAAGGCAACCAACTTACAGTGGGAATCTGAGTCTTCAGATAACTTGCCAGA
AAACATTGATGTCACGTTCACATCATCCGACACTAATTATGAGTCAGAGTTAATTAAGAA
AGTTTTCGATCAGGTGTTGGATAAAGATGAAATGGAGGAGTCAAAATCAGAGTCAAAGTC
TGAGTCCGACACTTCAAGTCCAACAATAAAAAAAGGGCAAAAGGGTTTATAATAAAGAAT
TTCTGTTATCACAAAATAATTGGAATGACGAAAAATTCAAAGTAGCATATACTTTGAATG
ATTCTGACAAATTATATTCTGATGAAGAATTTCCAATAAGAGGTGTTAAAATTGAAATTA
TCAAAAAGGTTTTCAAACTAACAGAAATTAATATTTCTGAAATAAAAGATGTAAATCTTT
ATGAGAAACCTAGATCTTACACCTCAAGGGTTCAACAAAGATTAAACAAGAAAAAGGGTT
ACAGTTCTGGTTTAGGTTATCGAAAGAAACTAAACCATAACGGTAATTTCAAAAAGAAGG
GATTAGGTTTTATTCCATCAGAAAATTATAAAAATCAGAAAACTTATAAACCAAAAACTA
TATTTGTTTCAGTGACATCATCAGAAGAAGAAAAAGAAAATTTGTTTAGAAAGCAGACAA
ACAAAGAATTCCTTGCAAAGAAGCAAGAAGGAATGAGGAAAGAAGTTGCTCAGAAAAAGA
AAGAGACAAGAACCTGTTTTCAATGCAACACAGTTGGTCATATTGCCAGGAACTGTCCAA
AGCCAATTCAAACAAAACAAGGAGTCTCTAAAAAACTATAAGAAAAGATGGTTGAGAATG
AACCACCAACCAAACAATTCAAAGTTTTAAAAAATTCAAAATTTGAGGTTGGTGAATGTT
CAAAGAGTATTTACAAAAGAAAGCAAAGACTAACAACCGAAGATGGGTTGTTAAGAAATC
AGATGACAGTTCTAGCAATGATTCTGATTTGTCAAAATCAGAGGAGCCATTTTCTGGCGA
TGAATCTGACTCGTCAAAGTCAGAGGAGCTACAAGGTGTGGTAAAAAGAGAAAAATCA
>novel#fam28-47
ACATTCAAAGTAGCATATACTTTGAATGATTCTGACAAATTATATTATGATGAAGAGGTG
TTAAAACTGAAATGATCAACAAGGTTTTCAAACTAATAGAAATTAATATTTTTGAAATAA
AAGATTTAAATCTTACTGAAAAACCTAAAAAGTACACCTCAAGAGTTCAACAAAGGTTAA
ACAAGAAAAAATGTTACAGTTCTGGTTCTAGTTTTCAAAAGAAACCAAACCATAATGGTA
ATTTCAAAAAGAAAGGTCTAGGTTTTATTCCACTAGAAAATCATAAAAATGAGAAAACTT
ATAAACCAAAAACTGTATTTGTTTCAGGGTCAAATTCTGAAGAAGAGGAAAAGAGCTCAT
TCTGGAAGCAATCGAACAAAGAATTCCTTGCTAAGAAGCAACAAGGAATGAAGAATGAAG
CTGCTTAGAAGAAGGAGACAATAACCTGTTATCAATGTCAGAAAGTTGGGCACATTGCAT
TGAATTGTCCAAATGCAACCCAAACAAAACAGGGAGTCTCTGAGAAACTGAAAGAAAAGA
TGGTTGAAAATGAACCACCAACTAAACAATTTAAAGTTTTAAAAAATTCAAAATTTGAGG
TTGGTGAGTGTTCAAAAAGTTTTTACAACCAAAAATGGGTTGTTAAGAAATCAGATGATA
GTTCTAGCAATGATTCTGATTCGTCAAAGTCAGAGGAGCTATTTCTGGCGATGAATCTGA
CTCGTCAAAGTCGGAAGAGCCACAAGTTGAGCTAAAAGAAGAAAATTCAGTTCCGCCAAT
GGATGACGTCAACTTTCCACCATTGCGGACTGAAAATTTTAAACAAAAAGTTGGAAAAGT
TGAGATTTCAAATCAATTCTTTTCTGAAAAGAAAGAATTTGATGTTGAAAAGGCCTTTAA
CCCCATGGTTCAAAATATTTTTGGAAAAATGGTTGATGGAAAGGTAAAGGGGTAAAGGAA
TTTTATGAATTGAAAAAGAAAAAACCAGATGAAGATGGTTCACCCATGTACGTATCGTCA
TGGGATAGAACTTATCAAGATTAAAATCTGGACTTGCCGGAGCTCCCAAGTTGGTAATCG
TGGAGCATGAATCGGCATCTTTCT
>novel#fam28-14483
AGAAGCAAAAAAAGTGCAAGTGTTCAGAAAGCAAACCAACAAAGAATTCCT
>novel#fam28-14484
AGAAGCAAAAAAAGTGCAAGTGTTCAGAAAGCAAACCAACAAAGAATTCCT
>novel#fam28-7536
TAAAAAGAGAAAAATCAGTTCCGCCATTGGATGATGCAAATTTTTCACCTTTGCGGGCTA
AAAATTTTAAACAAAAAATTGGGAAAATTGAGATTTCAAATCAATTTTTTTCTGAAAAGA
GAATTTGATATTGAAAAAGTCTTTAACCCCACAGTCCAAAATATTTTTGGAAAAATGATT
GACGGGAAGGTCAAAGGGGTAAAGGAATTTTATGAAAAGAAACGAAGAAACCAGAAGAAG
ATGGGTCATCCCAGGTTAGTAACTGGGATAGAACCTATCATGACTAAACTCTGGACTTGC
CGGAGCTCCCAAGTTGGTAATCGTGGAGCAGGAATCGGCATCATTCTTGAAAATGTTTGT
TTG
>novel#fam29-49
GTTGTGAAAAAGGGGAAATGATAGTACATCAGCGGTCTATCACAGCACGCTAAAGAATTG
GAAAGTCAAATGTGATAAACGGTCTCATTAATGATGTGCCAGTAGGTTTTTATACATTCA
GTAGATTGTTTTCGGGATATAAACATAAATATCATTACTTGCTTATATCGTGGGGAACAT
CTCTCGGATATATGGGTAACCCCCGAAATCTTGTTTGAAAGATTATCTATTTCTGACATA
CTAGGTCTTTGTGCGTGGTGATATCTGGGGTATTATACCAGGACTGCTGATTTTGCGGGA
GCAATAGCCTAGTCCTCGTATAATACTTTGCATTGCTTTAATCATAAAGCTCACCCTCAG
CATAAAAAAATGATGAAACATTGAAAAATGTTAATCATGTGCTGTTGAAGAAAAGATTCC
CAAACGGGACACACCTAAAGACGAGCCATCATCTCTTTGTCTGAACGGAAGTTCTAACCT
GAGCTCTCATGGTCTCGAATTTACCCGTTTACAGATATCATTAGTGTACACTCACCTGTA
AGACTGAATATAGGAGTCTGGATACGGGAGTATATTCTGAGGTGGGACACGCAAATAAGT
TTAAGTCCTTAAAACACTAATCTCGTATCTCGAAACAATTGAACTTTGTGTGAAAATTTA
AGTGGGTCAGTATACTGACAATCTACGTGAATCGTTTAGAACTGAAAATGTTTAAAGCTT
AACGGTGTTAGTGATTTGTCTCATAAACTGATATGATCCTCTTACACAAACTCACAAAAA
TATTGTCTGTAAATATTTCTTTACTGCATTTCATTAAAAACAAAAATTTCAAAAAGATTT
TAGTGTGTTTTAACATAAAATTTTGCAAAATCCAAAAAGATTTTATTTCATCTTATTTTC
GACAACTGATGTTGAAAAGCTGATTTTCAAAATTCCAAGAGCTAAGCATGATGAACAACA
GGTTTGGG
>novel#fam29-13961
TTTGTTGTGAAAAAAGAGGAAATGATAGTACATCAGTAGACTATCACAGCATGCTAAAGA
ATTGGAAAGTCCAATGTGATAAAGGATCTCACTGCGGATATGTCAGTAGGTTTTTATACA
TTTAGTAGATTGTTTTCGACATAAAATGGCAAACTTGCTTATTTGTGGGGAACATCTCTC
GGATATATAGGTAACCCCTGAAATCTTGTTTGAAGGACTGTCTATTTCTAACATACTAGG
TCTTTGTGCGTGATGATATCTGGGGTATTATACCTGGACTTCTGATTTTGCGGAAGCAAT
AGCCTAGTCCTCGTATAATACTTTGCACTGCTTAAATCTTTAAGCTCACCCTCAGTACAA
AAAATGATGAAACATTGAAAAAATGCTAATCATGTGCTGTTGAAGAAAAAGATCCCCAAA
CGGGACGCACCTAAAGTCGAGCCATCATCTCTCTATACGAACGGAAGTTCTAACCTGAGC
TCTCATGGTCTCGCATTACCCGTTTACAGATATCATTAGTGTACACTCACCTGTAAGACT
GAATATAGAAGTCTGGATACGGGAGTATATTCTGAGGTGGTACACGCGAATAAGTTTAAG
TCCATTAAAACATTAATCTCGTATCTCGAAAACAGTTGAACTTTGTATGAAAATTTAAGT
GGATCAGTATACTGACAATCTATGTGAATCGTTTAGAACTTAAAATGTTTAAAGCTTAAT
GATGTTGGTGATTTGTCTCATAAACTAATATGATCCTTTTGCACAATCTCAGAAAATATT
GTCTGTAAATATTTCTTTACTTCATTTCATTAAAAACACAAATCCAAAAATATTTTCAGT
GTGTTTTAGCATAAATTTTTGAAAATACAAAAAGATTTTCGATAACTGATGATTGAAAAG
CTGATTTTCAAAATTCCAAGTGCTAAACATGACGAACAGGTTTGGAAGAGTTTGATTGAG
ATGAAAAGTAAAATGAAATGGTTGAGATAAATTGAGAAATTTTATATTATAATAATTGAT
GTATTGAGTTTGTTTCTACAAGTGATGAGCATAGAATAAATTTGTCAAGTTTTAAATTTG
TAAAGTTTATTGTGAGGTAGAGATTTGTGCAGGTCCCTGTGTCTAAACATGAGCCGAGTG
TGAGCCAGGTCACAATTCTGAACCAGTGAAAGTCAGACTACAATCCCAGCACAACTTAAG
GGGGAGTTTGTTAGAAAAGAAGAGTGTGTAGATGCATAGAGCTAGCTTCTGATTCTGGAT
CAACATTCAATGAGGAATTTAGATGGTAAAAAGCCAGATTCGAATCCTGTGATCCACGCT
GGTTACTAAT
>novel#fam29-13964
AAAAAGAGGAAATGATAGTACATCAGTAGACTATCACAGCATGCTAAAGAATTGGAAAGT
CCAATGTGATAAAGGATCTCACTGCGGATATGTCAGTAGGTTTTTATACATTTAGTAGAT
TGTTTTCGACATAAAATGGCAAACTTGCTTATTTGTGGGGAACATCTCTCGGATATATAG
GTAACCCCTGAAATCTTGTTTGAAGGACTGTCTATTTCTAACATACTAGGTCTTTGTGCG
TGATGATATCTGGGGTATTATACCTGGACTTCTGATTTTGCGGAAGCAATAGCCTAGTCC
TCGTATAATACTTTGCACTGCTTAAATCTTTAAGCTCACCCTCAGTACAAAAAATGATGA
AACATTGAAAAAATGCTAATCATGTGCTGTTGAAGAAAAAGATCCCCAAACGGGACGCAC
CTAAAGTCGAGCCATCATCTCTCTATACGAACGGAAGTTCTAACCTGAGCTCTCATGGTC
TCGCATTACCCGTTTACAGATATCATTAGTGTACACTCACCTGTAAGACTGAATATAGAA
GTCTGGATACGGGAGTATATTCTGAGGTGGTACACGCGAATAAGTTTAAGTCCATTAAAA
CATTAATCTCGTATCTCGAAAACAGTTGAACTTTGTATGAAAATTTAAGTGGATCAGTAT
ACTGACAATCTATGTGAATCGTTTAGAACTTAAAATGTTTAAAGCTTAATGATGTTGGTG
ATTTGTCTCATAAACTAATATGATCCTTTTGCACAATCTCAGAAAATATTGTCTGTAAAT
ATTTCTTTACTTCATTTCATTAAAAACACAAATCCAAAAATATTTTCAGTGTGTTTTAGC
ATAAATTTTTGAAAATACAAAAAGATTTTCGATAACTGATGATTGAAAAGCTGATTTTCA
AAATTCCAAGTGCTAAACATGACGAACAGGTTTGGAAGAGTTTGATTGAGATGAAAAGTA
AAATGAAATGGTTGAGATAAATTGAGAAATTTTATATTATAATAATTGATGTATTGAGTT
TGTTTCTACAAGTGATGAGCATAGAATAAATTTGTCAAGTTTTAAATTTGTAAAGTTTAT
TGTGAGGTAGAGATTTGTGCAGGTCCCTGTGTCTAAACATGAGCCGAGTGTGAGCCAGGT
CACAATTCTGAACCAGTGAAAGTCAGACTACAATCCCAGCACAACTTAAGGGGGAGTTTG
TTAGAAAAGAAGAGTGTGTAGATGCATAGAGCTAGCTTCTGATTCTGGATCAACATTCAA
TGAGGAATTTAGATGGTAAAAAGCCAGATTCGAATCCTGTGATCCACGCTGGTTACTAAT
>novel#fam29-5090
TGATGTTTTGAATCTGGTTCTACAAGTGGTTAGCAAAGAATAAATTTGTCAAATCTTAAA
TTTGTGAAATTTATTTTGAGGTAGAGAATGTGC
>novel#fam29-6808
GAGTTTTGTTGTAAAAAGAGGAAATGATAGTACATTAGTGGACTATCATAGCACGCTAAA
GAATTGGAAAGTCAAATGTGATAAACGATCTCACTGATGATATGCCAGTAGGTTTCTATA
CATTCAGTAGATTGTTTCGAGATATAAACCTAAATATCAATACTTACTTATTTCGTGGGG
AACATCTCTCGGATATATAGGTAACCCCTGAAATCTTGTTTGAAGGGCTTTCTATTTCTG
ACATACTAGGTCTTTGTGCGTGATGATATCTGGGGTATTATACCTGGACTTCTGATTTTG
CGAAAGCAATAGCCTAGTCCTCGTATAATACTCTGCACAGCTTTAATCGTAAAGCCTTCC
CTCAGCATAAAAAATGATGAAACATTGAAAAAATGCTAATCATGTGCTGTTGAAGAAAAG
ATCCCCAAACGGGACACACCTTAAAGACGAGCCATCATCTCTTTGTCTGAACGGAAGTTC
TAACCTGAGCTCTCATGGTCTCGCATTACCCGTCTACAGATATCATTAGTGTACATTCAC
CTGTAAGACTGAATATAGAAGTCTGGATACGGGAGTATATTCTGAGGTGGGACACGCGAA
TAAGCTAAGTCCATTAAAACACTAAATTCGTATCTCGAAACAGTTGAACCTTGTGTGAAA
ATTTAAGTGGATCAGTATACTGACAATCTAAGTGAATCGTTTAGAACTTAAAATGTTTAA
AGCTTAACGGTGCTAGTGATTTGTCTCATAAACTGATATGATCCTCTTACACAAACTCAC
AAAAATATTGTCTGTAAATATTTCTTTACTGTTTTTCAAAAATCCAAAAAGATTTTCAGT
GTGTTTTAACATAAAATTTTGAAAAATCAAACGATTTTATTTCATTTTATTTTTGACAAC
TGATGTTGAAAAGCTGATTTTTAAAATTCCAAGTGCTAAACATGATGAACAACAGGTTTG
GGAGAGTTTGTTCGAGATGAAAAGTAAAGTTAAAAGGTTGAGATAATTTGAGAAATGTCC
TATTATAACAAATGATG
>novel#fam29-9654
TTTGTTGTAAAAAGAGGAAATGATAGTACATCAGTGGACTATCACAACATGCTAAAGAAT
TGGAAAGTTAAAATGTGATAAACGGTCTCACTGAGGATGTGCCAGTAGGTTTTTGCACAT
TTAGTAGATTGTTTTCGAGATATAAGCATAAATTCAGATACTTACTTATTTCGTGGGGAA
CATCTCTCGGATATATGGGTAACCCCCGAAATCTTGTTTGAAAGATCCCTCTTTCTGAGA
TACTAGGTCTTTATGCTTAGTGATATCTGGGGTATTATCCTGGGACTTCTGATTTTGCGG
AAGCAATGGCATAGTCCCCGTATAATACTTTGCATTTGCTTGAAATATAGCATTGCCCTC
AGTACAAAAAATGATGAAACATTGCAAAATGCTAATCATGTGCTGTTGAAGAAAATATTC
TCTAAAGGGAACATACCAAAAGACGAGCCGTCATCTCTTTGCTGAACGGAAGTTCTGACC
TGAGCTCTCACGGTTTCGCATTTAACCCTTTTACAGGTATCATCTAGGTATACTCACCTG
TAAGACTGAATATTGGGATCTGGGTATGGGCCGGAGGTGGGACACGCGAATAAGTTTAAG
TGCTTAAAACACTAATCTCGTATCTCGAAACAGTTGAACTTTGTGTGAAAATTTAAGTGG
ACCAATATACTGACAATCTAAGTGAATCGTTTAGAACTTAAAATGTTTAAAGCTTAACAG
TGTTAGTGATTTGTCTCATAAACTGATATGATCCTCTTACACAAACTCACAAAAATAGTG
TCTGTAAATATTTTTGTACTGCATTTCATCTATTCAAAAATCCAAAAAGATTTTCGGTGT
GATTTAGCATAAGTTTTCAAAAATCCAAAAGGATTTTCGACAACTAATGTTGAAGAGCTG
ATATTCAAAATTTCAAGTGCTAATCATGACGAACAGGTTTGGGAAGAGTTTGT
>novel#fam29-11427
TTTGTTGTGAAAAAGAGGAAATGATAGTACATCAGTGGATTATCACAGCGCGCTAAAGAA
TTGTAAAGTCAAAAATGTGATAAACGATCTCACTGCGGATATGCCAGTAGGTTTTTACAC
ATTTAGTAGAGTGTTTTCGAGATATAAACCTAAATTCAAAAACTTACTTATCTTGTGGGG
AACATCTCTTGGATATATGGGTAACCCCCGGAATCTTGTTTGAAAGACCCCTTTTTCTGA
GATACTTGGTCTTTATGCTTAGTGATATCTGGGGTATTATCCCGGGACTTCTGATTTTGC
GGAAGCAATGGCCTAGTCCCCTTATAATATTTTTCTCTTGCTTGAAATAAAAGCACCACC
CTCAGCATAAAAATGATTAAACATTGCAAAATGCGAATCATGTGCTGTTGAAAAAAAGAT
TCTCTAAAGGGAACACACCTAAAGTCAAACTGTCATCTCTTTGTACGAACGGAAGTTCTA
GCCTGAGCTCTCACGGTTTTGCATTTAACCCTTTTACAGATATCATCTAGGTATACTCAC
CTGTAAGACTGAATATAGGGATCTGGATACGGGAGTATATTCTGAGGTGGGAAACACGAA
TAAGTTTAAGTTCTTTAAAACACTAATCTCGTATCTCGAAAAAATTGAACTTTGTGTGAA
AATTAAGTGGATCAGTATACTGACAATCTAAGTGAATTGTTTAGAACTTAAAATGTTCAA
AGCTTAACGGTGTTAGTGATTTGTCTCAAAAACTGATATGATCCTCTTACACAAACTCAC
AAAAATATTGTTTGTAAATATTTCTTTACTGCATTCATTTAAATTCAAAAATCCAAAAAG
ATTTTAGTGTGTTTTAGTATAAAATTTTGAAAAATACAAAAGGATTTTCGACAACTGATA
GTGGAGAGTTGATTTTCAAAATTTCAAGTGCTAATCATGATGAACTGGTTTAGGAGAGTT
TG
>novel#fam29-13940
ATGCATAGAGCCAGCTTCTGAGTCTGGATCAACATTCAAGGGGGAGTTTGAATGGTAAAG
GGCCAGGTTTGAATCCTGTGATCCACGCAAGCTGC
>novel#fam29-14011
AAATGATAGTACATCAGTGGACTATCATAACACGCTAAAGAATTGAAAAGTTAAAACGTG
ATAAACGGTCTCACTTAGGATGTGCCAGTAGGTTTTTGCACATTCAGTAAATTGTTTTTG
AGATATAAACATAAATTCAGATACTTGCTTATCTAGTGGGGAACATCTCTCGAATATATG
GGTAACCCCCAAAATCTTGTTTGAAAGACCCCTCTTTCTGAAATACTAGGTCTTTATACT
CAGTGATATCTGGGGTATTATCCCAGGACTTCTGATTTTGCGGAAGCAATGGCCTAGTCC
CCGTATAATACTTTGCAAATTGCTTGAAATATTAGCACCGCCCTCAGCATAAAAAATGAT
AAAACATTGAAAAATGCTAATCATGTGCTGTTGAAGAAAAGATCCTCTAAAGGGGACACA
CCTAAAGTCGAGCCGTCATCTCTCTGCTGAACGAAAGTTCTGACCTGAGCTCTCACGGTT
TCGCATTTAATCCTTTTACAGATATCATCTAGGTATACTCACCTGTAAGACTGAATATTG
GGATTTGGATACATGAGTATATTCTGAGGTGGGACACGCGAATAAGTTTAAGTGCTTAAA
ACATTAATCTCGTATCTTGAAATAGTTGAACTTTGTGTGAAAATTTAAGTGGACCAGTAT
ACTGACAATCTAGGTGAATCGTTTAGAACTTAAAATGTTTAAAGCTTAACGGTGTTAGTG
ATTTGTCTCATAATCTGATATGATCCTCTTACACAAACTCGCAAAAATATTGTCTGTAAA
TATTTCTTTTCAAAGCTTTCTGTTCAAAATTAAAAATTCCAAAAAGATTTTCGGAGTATT
TTAGCATAAAGTTTTCAAAAATGCAAAAAGATTTTTGACAACTGGTGGTGAATAGCTGAT
TTTCAAAATTCCAAGTGCTAAACATGA
>novel#fam29-13935
ATGATAGTACATCAATGGACTATCACAACACGCTAAAGAAATGAAAAGTCAAAAATGTGA
TAAACAATCTCACTATGGATGTGCCAGTGGGTTTTTGCACATTTAGTAGATTGTTTTTGA
GATATAAACCTAAATTTCAAGGTTACTTATATCGTGGGGAACATTTCTTGGATATATGGG
TAACCCCCGAAATCTTGTTTGAAAGGTCCCTCTTTCTGAGATACTAGGTCTTTATACTCA
GTGATATCTGGGGTATTATCCCTGGACTTCTGATTTTGCGGAAGCAATGGCCTAGTCCCT
GTATAATACTTTGCATTTGCTTGTAATATAGCGCTGCCCTCAGTACAAAAAATGATGAAA
CATTGCAAAATGCTAATCATGTGCTGTTGAAGAAAAGATTCTCTAAAGGGAACACACCAA
AAGACGAGCCGTCATCTCTTTGCTGAACGGAAGTTCAGACCTGAGCTCTCACGGTTTCGC
ATTTAACCCTTTAACAGATATTATCTAGGTATACTCACCTGTAAGACTGAATATTGGGAT
CTGGATATGGGAGTATATTCAAGTGGTGGGACATGCGAATAAGTTTAAGTCTATTAAAAC
ATTAATCTCATATCTCGAAACAGTTGAACTTTGTGTGAAAATTTAAGTGGATCAGTATAC
TGACAATCTAAGTGAATTGTTTAGAACTTAAAATATCTAAAAGCTTAACGGTGTTGGTGA
TTTGTCTCAAAAACAGATATGATCCTCTTACACAAACTCACAAAAATATTGTCTGTAAAT
ATTTCTTTACTACATTTCATCTAAAACAAAATCCAAAAAGATTTTGAGTGTGTTTTAGCA
TAAACTTTTGAAAAATACAAAAAGATTTTCGACAACTGATGTTGAAAAGCTGATTTTCAA
AATTCTAAGTGCTAAACATGATG
>novel#fam29-13984
AATGACAGTACATCAGTGGACTATCACAACATGCTAAAGAATTGGAAAGTCAAAATGTGA
TAAACAATCTTACTGCGGATGTGTCAGTAGATTTTCGCACATTTAGTATATTGAAACGAG
ATATATATCCAAATCAAACTTGCTTGATTCATGGGTAACTATTCTTGGATATATGGGTAA
CCCCCGAAATCTTGTTTGAAAGGTCCCATATTCTGAGATACTAGGTCTTTATGCTCAGTG
ATATCTGGGGTATTATCCCGGGACTTCTGTTGTATGGAAGTACTGACCTAGTCCCCGGAT
AATACTTTCTGCAAATGCTTGAAAAAGCGCCGCCCTCAGCAATCTGATTAAACAATAAAA
TTGATAGTCATTGCTGTTGTAAAAAAGATCCTCTAAAGGGGACCCACCAAAAGTCGAAGC
CGTAATCTCTCTGCGTATACGGAAGTATCGACCTGAGCTCTCACGGCCCTCGCACATAAC
CCCTTTACAGATATCATCTGTGGTATACTCACCTGTAAGACTGAATATTTGGGATCTGGA
TACAGGAGTATATTCAAGTGGAGTGACACACAATTAAGTTTAAGTCTCTAAAACACTAAT
ATCGTATCTCGAATCAATTGAAATCTGTGTGAAAATTTAAGTGGACAAACATACTGACAA
TCTAGGTAAATTGTTTATAACTAAGAATGTTTAAAGCTTAACGGTGTTAGTGATATGTCT
CATAACTGATATGATCCTCTTGCACGAGCTCACAAAAATATTGTTTGTAAATATTTCATT
TTCTGCATTTTATTTTCTTTCAAAAAAAAAATCCAAAAAGATTTTTGGTGTGTTTTAGCA
TAAATTTCGAAAATTCAAAAAGATTTCCGACAATTGATGTTGGATAGCTGATTTTCAAAA
TTCCGAGTGCTAAACATGATGAGCAATACTTGAGGGGGAGTGTTTGTGTGAATTTAACTG
TTTTCATTATCTAACCTTTTAAGTGGTTCATCAAAATTTGTTTTGAAGGAGAGACTGAAT
TGGGGCAGTGATATATGTTTGAAATATATGTGAAAGAAATTTACTTTGAGGTAGAGTTTA
TGCAGGATAGCCAGGCGTCGATCCTGAAGATGTTGCTGAAGATCAAAGGAATGCCAGCAA
ATCGAGAGGGGGAGTCTGAAGCTAGAGAGAGAGGAGCCTAAAGACTG
>novel#fam29-3479
AGTTTTGTTGTAAAAAGAGGAAATGATAGTACATCAGTGGACTATCACAACATGCTAAAG
AAATGAAAAGTCAAATGTGATAAACAATCTCACTGTGGATGTGCCAGTAGGTTTTTATAC
ATTTAGTAGATTGTTTTTGAGATATAAACCATAAACCTAAATTTCAAACTTACTTATCTC
GTGGGTAACATTTCTTGGATATATGGGTAACCGCCGAAATCTTGTTTGAAAGGTCCCTCT
TTCTGAGATACTAGGTCTTTATACTCAGTGATATCTGGGGTATTATCCCGGAACTTCTGA
TTTTATGGAAGCAATGGCCTAGTCCCCGTATAATACTTTGCAAATTGCTTAAAATATAGC
GCTGCCCTCAGTACAAAAATGATAAAATATTGCAAAATGCTAATCATGTACTGTTGAAGA
AAAGATCCTCTAAAGGGGACACAACTAAATTTGAGCCGTCATCTCTCTGCTGAACGGAAG
TTCTGACCTGAGCTCTCACGGTTTCGCATTTAACCCCTGACAGATATCATCTAGGTATAC
TCACCTGTAAGACTGAATATTGAGGTCTGGATATGGGAGTATATTCAAGTGGTGGGACAC
GCGAATAAGTTTAAGTTCTTAAGACATTAATCTCGTATCTCGAAACAGTTGAACTTTGTG
TGAAAATTTAAGTGGACCAGTATACTGACAATCTAGGTGAATTGTTTATAACTTAAAATG
AAATGAAGCTTAACGGTGTTGGTGATTTGTCTCATATTCTGATATGATCCTCTTACACAA
ACTCACAAAAAGATTGCCTGTAAATATTTCTTTACTGCATTTAATTTTATAATTAAAAAT
TCAAAAAGATTTTTAGTGTGTTTTAGCATAAATTTTGAAAAACCCAAAAAGATTTTCGAC
AACAGGTGTTGGAAAGCTGATTTTTAAAGTTCCTAGTGCTAAACATAATGAACATCATTT
GAGGGAGAGTGTGAGTAAAAAGTTTTT
>novel#fam29-4981
GTTTTGTTGCGAAAAAGAGGAAATGATAGTACATCAGTGGACTATCACGGCACGCTAAAG
AAATGAAAATTTAAAAAGTGTTAAACAATCTTACTGCGGATGTGTCAGTAGATTTTCGCA
CATTTAGTAAATTGAAACGAGATATAAACCTAAATCAAACTTGCTTAATTCGTGGGTAAC
TATTCTTGGATATATGGGTAACCCCCGAAATCTTGTTTGAAAGGTCCCGTATTCTGAGAT
ACTAGGTCTTTATACTCAGTGATATCTGGGGTATTATCCCGGGACTTCTGCTGTATGGAA
GTACTGACCTAGTCCCCGGATAATACTTTCTGCAAATGCTTGAAAAAGCGCCGCCCTCAG
CATGCTGATGAAACAATAAAATTGATAGTCGCTGCTGTTGAAATGCAAAAAGATCCTCTA
AAGGGGACCCACCAAAAGTCGAGCCGTCATCTCTCTGCTGAACGGAAGTTCTGACCTGAG
CTCTCACGGTTTCGCATTTAACCCCTTTACAGATATCATCTGTGGTATACTCACCTGTAA
GACTGAATATTTGGGATCTGGATACGGGAGTATATTCAAGTGGAGTGATACACAATTAAG
TTTAAGTCTCTAAAACATTAATATCGTATCTCGAATCGATTGAAATTTGTGTTGAAAATT
TAAGTGGACAAACATACTGACAGTCTAGGTAAATTGTTTAAAACTGAGAATGTTTAAAGC
TTAACGGTGTTAGTGATTTGTCTCAAAACTGATATGATCCTCTTGCACGAGCTCACAAAA
AATATTGTTTGTAAATATTTCATTTCTGCATTTCAGTTTCTCTTTCAGAAAAATACAAAA
AGATTTTAAGTGTGTTTTAGCATAAATTTTGAAAAAGTCAAAAAGATTTTCGACAACTGA
TGTTGAATAGCTGATTTTCAAAATTCCGAGTGCTAAACATGATGAACAATTCTTGAGGGG
GAGTGTTTGTATGAAATTAAAATGTTTTCATAATCTAACCTTTTCAAGTGGTTCACCAAA
ATCTGAGTTTGTTTTGATAGAGAGTGTGAATTGGTGCAAGTTCATATGTTTGATAAATAT
ATGTGAAAGAAATTTACTCTGAGGTAGAGTTTTTGCAGGAAAGCCAGACGTCGATCCTGA
AGATGTTGCTGAAGATCAAAGGAATGCCAGCAAATCGAGAGGGGGAGTCTGAAGATAGAG
AGAGAGAAGCCCGAAGACTG
>novel#fam29-10147
TGAGTTTTGTTGAGAAAAGAGGAAATGATAGTACATCAGTGGACTATCACGGCACGCTAA
AGAAATGAAATGTCAAATGTGATAAACGGTCTCACTGATGATGTGTCGATAGGTTTTCGC
ACATTTAGTAGATTTATTCGGGATATAAACCTAAAATTTCAAACTTGCGAAATTCGTGGG
GAACACTACTTGGATATATAGGTAACCCCTGAAATCTCGTTTGAAAGGTCTCTTATTCTG
ATATACTAGGTTTTTATACTCGATGATGTATGGGGTATTATTCCGAGACTTCTGCTGAAT
GGAAGTTCTGACCTAGTCCTTGGATAATACTTTGATTCAAATGCTTGAAACATAGCATTA
GCCCTCAGCTGATTAGACAATAAAATTGATAATCATTGCTGTTGTAGCTAAAAGATCCTC
TAAAGGGGACATACTGAAAAGTCGAAACTCATATCTCTCTGCGCATACGGAAGTATCGAC
CTGAGATCCCTCAGTCCTCGCATACCTAATTTATGTACAGATATCATTGTAGTATACTCA
CCTGTAAGACTGAATATTGAGATTCTGGATACGGGAGTATATTCAAGAGGTGGGACACAT
GAATGAGTTAAGTTCCTAAAACATCTAAATCGTATCCTGAATAGATTGAAAATTGTGTGA
AAATTTAAAAGGACAACTATATCGTCAATCTATGTGAATCATTTAGAACTTAATATGATT
AAAGATTAACGGTGCTAGTGATTTGTCTCATGAACTGATATGATCCTCTTACACAAACTC
ACAAAAATATTATCTGTATATATTTGTTTACTGCATTTCATTCAAAAATAAAAATCCAAA
AAGATTTTCGGAGTGTTTTAGCATAAAATTTTTGAAAAGTCAAAAAGATTTTCGACAGCT
GATATTGAAGAGCTGATATTCAAAAATCGAGTGCTAAACATGATGAACAGGATTGGGAG
>novel#fam29-10244
TTTTGTTGCATAAAAGAGGAAATGATAGTACATCAATGGACTATCACAACACGCTAAAGA
AATGTAATGTTAAAAGTGTGATAAATAATCTCACTATGGATGTGTCAGTAGGTTTTTACA
CATTTAGTAAACTATAACGAGATATAAACCTAAATTCAAACTAGCTTATTCTGTGGGTAA
CAATTTCTTGGATATATAGGTAACCCCTGAAATCTTGTTTGAAAGGTCCCGTATTCTGAG
ATACTAGGTCTTTATGCTCAGTAATATCTGGGGTATTATACCGGGACTTCTGCTGTATGG
AAGTACTGACCTAGTCCCCGTATAATACTTTCTGCAAATGCTTGAAACATAGCATCACCC
TTAGCAAGTTGAGGAAACAATAAAATTGATAGTCACTGCTGTTGTAATCAAAAGATCCTC
TAAAGGGGACACACCAAAAGTCGAAGCCGTCATCTCTTTGCGTATACGGAAGTATCGACC
TGAGCTCTCACGGCCCTCGCAATTTAACCCCTTTACAGATATTATCTGTGGTATACTCAC
CTGTAAGACTGAATATTGGAATCTGGATACAGGAGTATATTCAAGTGGTGGGACACACAA
ATAAGTTTAAGTAATTAAGACACTAATTGCATATCTCGAAACAGTTGAACTTTGTGTGAA
AACTTAAGAGGACAAACATACTGACAATCTAGGTGAATTGTTTAGAACTTAAAATGAAAT
CTAGCTTAACGGTGTTGGTGATATGTCTCAATCTGATATGATCCTCGTGCACGAACTCAC
AAAAATATTGTCTGTAAATATTTTGTTACTGCATTTACTTTATTTCAGAAAATCCAAAAA
GATTTTAGTGTGTTTTAGCATAAATTTTGAAAAATTCAAAAAGATTTTTGACAACTGGTG
TTGAGAAGCTGATTTTCGAAAATTCCAATTGCTAAACTTGACGAACAGGTTT
>novel#fam29-13784
GAAATGATAGTACATCAGTGGACTATCACAACACGCTAAAGAATTGGAAAGTCAAAATGT
GATAAACGATCTTACTGCGGATGTGTCAGTAGATTTTCGCACATTTAGTAAATTGAAACG
AGATATAAACCTAAATCAAACTTGCTTGATTCGTGGGTAACTATTCTTGAATATATGGGT
AACCCCCGAAATCTTGTTTGAAAGGTCCCGTATTCTGAGATACTAGGTCTTTATACTCAG
TGATATCTGGGGTATTATCCCGGGACTTCTGCTGTATGGAAGTACTGACCTAGTCCCCGG
ATAATACTTTCTGCAAAATGCTTGAAAAAGCACCGCCCTCAGCAATTTGATTAAACAATA
AAATTGATAGTCATTGCTGTTGTAAAAAAGATCCTCTAAAGGGGACCCACCAAAAGTCGA
AGCCGTCATCTCTCTGCGTATAC
>novel#fam29-13821
AGAGGAAATAATAGTACATCAGCGGACTGTCACAACATGCTAAAGAATTGGAAAGTTAAA
ATATGATAAACAATCTCACTGTGGATGTGCCAGTAGGTTTTTGCACATTTAGTAGATTGT
GACGAGATATAAACCTAAATTTCAAACTTGCTTATATCGTGGGGAACAACTTCTTGGATA
TATAGGTAACCCCTGAAATCTTGTTTGGAAGGTCCCTCTTTCTAAGATACTAGGTCTGTA
TGCTCAGTGATATCTGGGGTATTATCCCGGGACTTCTGCTGAATGGAAATTCTGACCTAG
TCCCCGTATAATACTTTCTGCAAACGCTTGTAATACAGCATCGCACTCAGCAAATTGATG
AAACAATAAAATTGATAGTCATTGCTGTTGTAACAAAAGATCCTCTAAAGGGGACACACC
TAAAGTCGAAGCCGTGATCTCTCTGCGTATACGGAAGTATCGACCTGAGCTCTCACGGCC
CTCGCAATTTATCCCCTTTACAGATATCATCTGTGGTATACTCACCTGTAAGACTGAATA
TTGGGATCTGGATACGGGATTATATTCAAGTAGTGGGACACACGAATAAGTTTAAGTTCT
TAAGACATTAATATTGTATCTCGAATCAATTGAACTTTGTGTGAAAATTTAAGTGGACCA
ATATAGTGACAATCTAGGTGAATTGTTTAGAACTTAAAATGAAATGAAGCTTAACGATGT
TGGTGATATGTCTCATAAATTGATATGATCCTCTTACACAAACTCACAAAAATAGTGTCT
GTAAATATTTCTTTACTGCATTTCATGTTTCTTTCAATCAAAATTCCAAAAGATTTTTAG
TGTGTTTTAGCATAAATTTTTGAAAAATACAAAAAGATTTTTGAAAACTGATGTTAGAGA
GCTGATTTTCAAAGTTCCAAGTGCTAAACATGATGACATCTTTGTGAGGGGAGAGTATGT
GTTT
>novel#fam29-13968
TTTTGTTGCATAAAAGAGGAAATGATAGTACATCAGTGAACTATCACAGCATGCTAAAGA
TTTGTAAAGTCAAAATGTGATAAACAATCTTACTGCGGATATGTCAGTAGATTTTCGCAC
ATTTAGTAAATTGAAACGAGATATAAACCTAAATCAAACTTACTTAATTCGTGGGTAACT
ATTCTTGAATATATGGGTAACCCCCGAAATCTTGTTTGAAAGGTCCCGTATTCTGAGATA
CTAGGTCTTTATGCTCAGTGATATCTGGGGTATTATTCCGGGACTTCTGCTGTACGGAAA
TACTGACCTAGTCCCCGAATAATACTTTCTGCAAAAAGCTTTGAAACATAAGCGCCGCCC
TCAGCAAACTGATTAAACAATAAAATTGGTAATCTTTGCTGTTGTAACAAAAGATCCTCT
AAAGGGGACCCACCAAAAGTCGAGCCGTCATCTCTCTGCTGAACGGAAGTTCTGACCTGA
GCTCTCACGGTTTCGCATCTACCTCTTTACAGATATCATCTGTGGTATACTCACCTGTAA
GACTGAATATTTGGGATCTGGATACGGGAGTATATTCAAGTGGAGTGATACACAATTAAG
TTTAAGTCTTTAAAACATTAATATCGTATCTCGAATCAGTTGAAATTTGTGTGAAAATTT
AAAGTGGACAAACATACTGACAATCTAGGTAAATTGTTTAGAACTTAAAACGATTAGAAG
CTTAACGGTGTTCGTGATATGGTTCATAACTGATATGATCCTCTTGCACAAACTCACAAA
AATATTGTCTGTAAATATTTCATTTCTGCATTTACTTTCATTCAGAAAATTCAAAAAGAT
TTTTGGTGTGTTTTAGCATAAATTTTGAAAAATCAAAAAGATTTTCGACAACTGGTGTTG
AGATGCTGATTTTCAAAATTCAAAGTGCTAAACTTGAAG
>novel#fam29-3136
TTTTTGTTGCATAAAAGAGGAAATGATAGTACATTAGTGGACTATCACAACATGCTAAAG
AAATGTAAAGTAAAATGTGATAAACAATCTTACTGCGGATGTGTCAGTAGATTTTCGCAC
ATTTAGTAGATTGTGACGAGATATAAACTTAAGCAAGTTTGAATGAAGCTTATCTTGTGG
GGAACCACTTCTTGGATATACAGGTAACCCCTGAAATCTTGTTTGAAAGGTCCCTTATTC
TGAGATACTAGGTCTTTATGCTCAGTGATATCTGGGGTATTATCCCGGGACTTCTGCTGT
ATGGAAATACTGACCTAGTTCCCGGATAATACTTTCTGTAAATGCTTGAAACATAGCATC
GCCCTCAGCATGTTGATGAAACAATAAAATTGATAATCACTGCTGTTGAAATCAAAAGAT
CCTCTAAAGGGGACACACCGAAAAGTCGAAGCCGTCATCTCTCTGCGTATACGGAAGTAT
CGACCTGAGCTCTCACGGCCCTCGCATTTTAACCCCTGCACATATATCGTCTGTGGTATA
CTCACCTGTAAGACTGAATATTGGGATCTGGATACGGGATTATATTCAAGTGGCACGAAT
AAGTTTAAGTCTCTAAAACATTAATCACATATCTCGGAACAGTTGAACTTTGTGTGAAAA
TTTAAGTGGACCAGTATACTGACAATCTAGGTGAATTGTTTAGAACTTAATATGAAATCT
AGCTTAACGGTGTTAGTGATGTGTCTCAAAAACTGATATGATCCTCTTGCACGAACTCAC
AAAATATTTTCTGTAAATAATTTCTTTATTGCATTCATTTTTTTGCATTTACTTTCTTTC
ATAAAATACAAAAAGATTTTAGTGTGTTTTAGCATAAATTTTGAAAAATTCAAAAAGATT
TTCGACGACTGATGTTAAGAAGCTGATTTTTGAAATTCTAAGTGCTAAACATGAAGAACA
GGTTTGGGAAAGAGTGTGAAAATGTTTTATATCTGCAAGTGGTTTTCAGAGAACAAATCT
TTTTATAGATTGTCTAACATAGTTTCTAAATTGTTAAAAGATTTAATCTTTAAGAAACTT
ATGTGTTGGGTAGAGATT
>novel#fam29-13944
CAGAAAATCCAAAAAGAGTTTAGTATGTTTTAGCATAAATTTTTGCAAAATCCAAAAAGA
TTTTCGACAACTGGTGTTGAGAAGCTGATTTTCGAAGTTCAAAGTGCTAAACATGAAGAA
CAGGTTT
>novel#fam29-13757
AAAAGAGGAAATGATAGTACATCAGTGGACTGTCACAACATGCTAAAGAATTGGAAAGTT
AAAATGTGATAAACAATCTCACTGCGGATATGCCAGTAGGTTTTTGCACATTTAGTAAAT
TGTGACGAGATATAAACCTAAAAATTCAAACTTGCTTATTCTGTGGGTAACAACATCTTG
GATATATAGGTAACCCCTGAAATCTTGTTTGAAAGGTCCCTTATTCTGAGATACTAGGTC
TTTATGCTCAGTGATATCTGGGGTATTATCCCGGGACTTCTGCTGTATGGAAGTACTGAC
CTAGTCCCCGGATAATGCTTTCCGCAAAAGCTTGAAACATAGCTTCACCCTCAGCAAGCT
GATGAAACAATAAAATTGATAGTCGCTGCTGTTGTAACCAAAAGATCCTCTAAAGGGGAC
ACACCGAAAAGTCGAAGCCATCATCTCTTTGCATATACGGAAGTATCGACCTGAGCTCTC
ACGGCCCTCGCATTTAACCCCTGAACAAATATCATCTGTGGTATACTCACCTGTAAGACT
GAATATCGGGATCTGGATACGGGAGTATATTCAAGAATTGGGACACACGAATAAGTTTAA
GTGCTTAAATCGTTAACATTGTATCTCGGATCAATTGAAGTTTGTGTGAAAATTTAAGTG
GACAAATATACTGGCAATCTAGGTGAATTGTTTAAAACTTAAAATGTAATGCAGCTTAAC
GATGTTAGTGACATGTCTCATAAACTGATATGATCCTCTTACACAAACTCACAAAAATAT
TGTCTGTAAATATTTCATTTCTGCATTATTCTGATTCTACAAGTGGTGTCATTTACTTTC
TTTCAGAAAATCCAAAAAGATTTTGTGTGTGTTTTAGCATAAACTTTTGAAAAAGTCAAA
AAGATTTTCGACAACTGATGTTGGAAAGCTGATTTTCAAAATCTCAAGTGCTAAACATGA
TGACATTGTTGTGAGGGGGAGTGTACATTGAACATTAAATGTGTTTTTAAATCAACAAGT
GGTTCATCATAGAG
>novel#fam29-8683
GTTTTGTTGTGAAAAAGAGGAAATGATAGTACATCGGTGGACTATCACAACACGCTAAAG
AAATGTAAAGTAAAAATGTGATAAACAATCTTACTGCGGATGTGTCAGTAGGTTTTTGCA
CATTTAGTAAATTGAAACGAGATATAAACCTAATTCAAACTTACTTGATTCGTGGGTAAC
TATTCTTGGATATACGAGTAACCCCCGAAATCTTGTTTGAAAGGTCCCATATTCTGAGAT
ACTAGGTCTTTATACTCAGTGATATCTGGGGTATTATCCCGGGACTTCTGCTGTATGGAA
GTACTGACCTAGTCCCCGGATAATGCTTTTCGCAAAATGCTTGAAACATAGCATCGCCCT
CAGCAAGCTGATGAAACAATAAAATTGATAGTCGCTGATGTTGTAATCAAAAGATCCTCT
AAAGGGGACCCACCTAATGTCGAAGCCGTCATCTCTCTGCGTATACGGAAGTATCGACCT
GAGCTCTCACGACCCTCGCACATAACCCCTTTACAGATATCATCTGTGGTATACTCACCT
GTAAGACTGAATATTGGGATCTGGATACAGGAGTATATTCAAGTGGAGTGATACACGATT
AAGTTTAAGTTTCTAAAACATTAATATCGTATTTCGAATCGATTGAAATTTGTGTGAAAA
TTTAAAGTGGACCAATATACTGACAATCTAGGTAAATTGGTTAGAACTGAGTATGTTTAA
AGCTTAACGGTGTTAGTGATTTGTCACAAAACTGATATGATCCTCTTGCACAAACTCACA
AAAATATTCTCTGTAAATATTTCATTTCTGCATTCTTTTGTTTTACTAGTGATGTCATTT
ATTTTCTCTCAGAAAATACAAAAAGATTTTAGTGTGTTTTAGCATAAATTTTGAAAAAGT
CAAAAAGATTTTTGACGACTAATATTGAAAAGCTGATTTTAAAAATTCTAAGTGCTAAAC
ATGATG
>novel#fam29-13781
TTTTGTTGCATATAAGAGGAAATGATAGTACATCAGTGGACTATCATAGCATGCTAAAGA
AATGTAAAGTCAAAATGTGATAGACAATCTTACTATGGATGTGTCAGTAGGTTTTCGCAC
ATTTAGTAAACTGTAAAGAGATATAAACCTAAATTTCAAACTTGCTTATTCTGTGGGTTA
ACAAAACTGCTTGGATATATAGGTAACCCCTGAAATCTTGTTTGAAAGGTCCCTTATTCT
GAGATACTAGGTCTTTATACTCAGTGATATCTGGGGTATTATCTCGGGACTTCTGCTGTA
TGGAAATACTGACCTAGTCCCCGGATAATGCTTTCTGCAAAAAGCTTTGAAATATAAGCT
CGCCCTCAGCATGCTGATGAAACAATAAAATTGATAGTCGCTGCTGTTGTAATTAAAAGA
TCCTCTAAAGGGGACACACCAAAAGTCGAAGCCGTCATCTCTCTGCGTATACGGAAGTAT
CGACCTGAGCTCTCACGGCCCTCGCACATAACCCCTTTACAGATATCATCTGTGGTATAC
TCACCTGTAAGACTGAATATTGGGATCTGGATACAGGAGTATATTCAAGTAGTGGGACAC
ATGGATAAGTTTAAGTATCTAAGACACTAATTACGTATCTCGAAACAGTTGAAATCTGTG
TGAAAATTTAAATGGACAAATATACTGACAATCTAGGTAAATTGTTTAGAGCTTAAAATG
AAATAAAGCTTAACGGTGTTGATGATATGTCTCAGAAACTGATATGATCCTCTTGCACAA
ACTCACAAAAATTTGTCTGTAAATATTTCATTTCTGCATTTTTCGTGTTTTTACAAGTAG
TGTTAGTTACTTTCTTTCAGAAAATCCAAAAAGAGTTTAGTATGTTTTAGCATAAATTTT
TGCAAAATCCAAAAAGATTTTCGACAACTGGTGTTGAGAAGCTGATTTTCGAAGTTCAAA
GTGCTAAACATGA
>novel#fam29-14344
AAAATCCAAAAAGATTTTCGACAACTGGTGTTGAAAAGCTGATTTTCGAAGTTCAAAGTG
CTAAACATGAAGAACAGGTTTGGG
>novel#fam29-4150
AACTTGCTTGTTCTGTGGGTTAAAAACTTCTTGAATATATAGGTAACCCCTGAAATCTTG
TTTGAAAGGTCCCTTATTCTGATATACTAGGTCTTTATGCTCAGTGATATCTGGGGTATT
ATTCCGGGACTTCTGCTGTATGGAAGTACTGACCTAGTCCCCGGATAATGCTTTCCGCAA
ATAGCTTGAAACATAGCTACGCCCTCAGCAAACTGATGAAACAATAAAAGTGATAGTCGC
TGCTGTTGTAATCAAAAGATCCTCTAAAGGGGACACACCGAAAAGTCGAAGCCGTCATCT
TTTTGCGTATATGGAAGTATCGACCTGAGCTCTCACGGCCCTCGCAATTAACCCCTGACA
GATATCATCTGTGGTATACTCACCTGTAAGAGACTGAATATTGGGATCTGGATACGGGAG
TATATTCAAGTAAGTAGGACACACGAATAAGTTCAAGAGCTTAAAACATTAACATCGTAT
CTCGAAACAATTGAAATTTGTGTGAAAATTTAAGTGGACAAATATACTGACAATCTAGGT
GAATTGTTTAGAGCTTAAAATATAATGCAGCTTAACGGTGTTAGTGACATGTCTCAATAA
CTGATATGATCCTCTTACGCAAACTCACAAAAAATATTGTTTGTAAATATTTCATTTCTG
CATTATTCTAATTCTACAAGTGCTGTCATTTACTTTATTTCAGAAAATCCAAAAAGATTT
TGGGTGTGTTTTAGCATAAATTTTTGAAAAAGTCAAAAAGATTTTCGACAACTGATGTTG
GAAAGCTGATTTTCAAAATTCCAAGTGCTAAACATGATGACATTGTTGTGAGGGGGGTGT
GTTTTGAACAACAAAATGTGTTTTTAAAACAACAAGTGGTTCTTCA
>novel#fam29-13547
AATTCAAACTTGCTTATTTTGTGGGTAACAACTTCTTGGATATATAGGTAACCCCTGAAA
TCTTGTTTGAAAGGTCCCTTATTCTGAGATACCAGGTCTTTATGCTCAGTGATATCTGGG
TATTATCCCGGGACTTCTGCTGTATGGAAATACTGACCTAGTCCTCGGATAATACTTTCT
ACAAATGCTTTGAAAAATAAGCTCGCCCTCAGCAAGTTGATGAAACAATAAAATTGATAG
TCACTGCTGTTGTAACAAAAAGATCCTCTAAAGGGGACACACCAAAAGTCGAAGCCGTCA
TCTCTTTGCGTATACGGAAGTATCGACCTGAGCTCTCACGACCCTCGCAATTTAACCCCT
GACAGATATCATCTGTGGTATACTCACCTGTAAGACTGAAAATTGGGATCTGGATACAGG
AGTATATTCAAGTAGTGGGACACACGGATAAGTTTAAGTCATTAAAACAATAATCTCATC
TCTCGAAACAATTGAACTTTGTGTGAAAATTTAAATGGACAAATATACTGACAATCTAGG
TGAATTGTTTAGAACTTAAAATGAAATCTAGCTTAATGGTGTTTGTGACTTGTCTCATAA
ACTGACATGATCCTCTTACACAAATCTCACAAAAATATTGTTTGTAAATATTTCATTTCT
GCATTTCTTTATTTCTTTACAATTGGTGTCTTTATTTTCTTTATTTTTCAAAATCCAAAA
AGATTTTCGGTGTGTTTTAGCTTAAACTTTTGAAAAATTCAAAAATTTTTTTTGACAACT
GATGTTGGAAAGCTGATTTTCAAAGTCTAAAGTGCTAAACATGATGACCATGTTGTGAGG
GGGAG
>novel#fam29-3502
TTTTGTTGCGAAAAAGAGGAAATGATAGTACATCAGTGGACTATCACGGCACGCTAAAGA
AATGTAAAGTTAAAATGTGATAAACAATCTTACTGCGGATGTGTCAGTAGATTTTCGCAC
ATTTAGTAAATTGAAATGAGATATAAACCTAAATTCAAACTTGCTTGATTCGTGGGTAAC
TATTCTTGGATATATGGGTAACCCCCGAAATCTTGTTTGAAAGGTCCCATATTCTGAGAT
ACTAGGTCTTTATACTCAGTGATATCTGGGGTATTATCCCGGTACTTCTGCTGAATGGAA
GTTCTGACCTAGTCCCCGGATAATACTTTATGCATATGCTTGAAAAAGCGCAGCCCTCAG
CATGCTGATGAAACAATAAAATTGATAGTCGCTGCTGTTGAAATTCAAAAGATCCTCTAA
AGGGGACCCACCAAAAGTCGAGTCGTCATCTCTCTGCTGAACGGAAGTTCTGACCTGAGC
TCTCACGGTTTCGCATCTACCCCTTTACAGATATCATCTGTGGTATACTCACCTGTAAGA
CTGAATATTTGGGATCTGGATACAGGAGTATATTCAAGTGGAGTGATACACAATTAAGTT
TAAGTCTCTAAAACATTAATATCGTATCTCGAATCGATTGAAATCTGTGTGAGAATTTAA
GTGGACAAACATACTGACAATCTAGGTAAATTGTTTAAAGCTTAAAATGAAATCAAGCTT
AACGGTGTTGGTGATAGGTCTCATAAGCTGATATGATCCTCTCGCACGAACTCACAAAAA
TATTGTTTGTAAATATTACATTTCTGTATGTTTTTGTTTACTAGTAGTGTCAGGTAATAT
CTCTCAGAAAATCCAAAAAGATTTTGTGTGCATTTTAGCATAATTTTTGAAAAAGTCAAA
AAGATTTTCGACAGCTGACATTGGAAAACTGATTTTCAAAATTCCGAGTGCTAAACATGA
TGAGCAGCATTTGAGGGGGAGTGTTTGTGTAAATCTAACTGTTTTCGTTAAAACTAACCT
TCTTCAAGTGGTTCATCATAGAT
>novel#fam29-4879
ATGAGTTTTGTTGTGAAAAAGAGGAAATGATAGTACATCAGTAGGCTGTCACAACATGCT
AAAGAAATGTAATGAGAAAATGTGGTAAACAATCTCACTGAAGATATACCAGTAGGTTTT
TACACACTTAGTAAATTGTGACGAGATATAAACATAAAAATTTCAAACTTGCTTGTTCTG
TGGGTTAACAACGACTTGAATATATAGGTAACCCCTGAAATCTTGTTTGAAAGGTCCCTT
ATTCTGAGATACTAGGTCTTTATGCTCAGTGATATCTGGGGTATTATCCCAGGACTTCTG
CTGTATGGAAGTACTGACCTAGTCCCCGGATAATGCTTTCTGCAAATGCTTGAAACATAG
CATCGCCCTCAGCAAGCTGATGAAACAATAAAATTGATAGTCGTTGCTGTTGTAATCAAA
AGATCCTCTAAAGGGGACACACCGAAAAGTCGTAGCCGTCATCTCTTTGCGTATATGGAA
GTATCGACCTGAGCTCTCACGGCCCTCACATCTAACCCCTGACAGATATCAGTTGTGGTA
TACTCACCTGTAAGACTGAATATTGGGATCTGGATACGGGAGTATATTCAAGAAGTAGGA
CACACGAATAAGTTTAAGTGCTTAAAACATTAATTCGTATCTCGGATCAGTTGAACTTTG
TGTGAAAACTTAAGTGGACCAATATACTGACAGTCTAGGTGAATTGTTTAAAACTTAAAA
TGCAATGCAGCTTAATGGTGTTAGTGACATGTCTTATGAACTGATATGATCCTCTTACAC
GAACTCACAAAAATATTGTCTGTAAATATTTTAGTTTCTGCTTTATTCTGATTTTACAAG
TGATGTCATTTACTTTCTTTCAGAAAATCCAAAAAGATTTTGTGTGTGTTTTAGCATAAA
CTTTTGAAAAAGTCAAAAAGATTTTCGACAACTGATGTTGGAAAGCTGATTTTCAAAATT
CCGAATGCTAAACATGATGACATTGTTGTGAGGGGGAGTATATCTTAATTGTCAAAATAT
GTTTTAAATCAACAAAGTGGTTCATCATGTATGTGTGAATTGAGAGAGAGTGATAGTTGG
TGCATATGCTATGAGAGGGAGTCATCTGA
>novel#fam29-7574
TTGTAAAAAGAGGAAATGATAGTACATCAGTGGACTGTCACAACATGTTAAAGAAATGTA
AAGATAATATGTGATAAATAATCTCACTGAGGATATGCCAGTAGGTTTTTGCACATTTAG
TAGATTGTGACGAGATATAAATCTAAAAAAACTCAAACTTGCTTATTCTGTGGGTAACAA
CATCTTGGATATATAGGTAACCCCTGAAATCTTGTTTGAAAGGTCCCTTATTCTGAGATA
CTAGGTCTTTATGCTCAGTGATATCTGGGGTATTATCCCGGGACTTCAGTTGTATGGAAG
TACTGACCTAGTCCTCGGATAATACTTTCCGCAAAAGCTTGAAACATAGCTTCGCCCTCA
GCATGCTGATGAAATAATAAAATTGATAGTCGCTGCTGTTGAAATCAAAAAGATCCTCTA
AAGGGGACACACCGAAAAGTCGAAGCCGTCATCTCTCTGCGTATACGGAAGTATCGACCT
GAGCTCTCACGGCCCTCGCATTTAACCCCTGAACAGATATCATCTGTGGTATAGTCACCT
GTAAGACTGAATATTGGGATCTGGATACGGGAGTATATTCAAGAAGTGGGACACATGGAT
AAGTTCAAGTCATTAAGACATTAACACCGTATCTCGGATCAATTGAACTTTGTGTGAGAA
TTTCAGTGGACCGATATACTGACAATCTAAGTGAATTGTTTAGAACTTAAAATGTAATAA
GCTTAACGGTGTTGGTGACATGTCTCATAAACTGATATGATCCTCTTACACGAACTCACA
AAAATATGTTTGTAAATATTTCATTTCTGCATTCTCGTGCTTTTACAAGTGATGTCAATT
ATTTTTTTTTTTAAAATCCAAAAAGATTTTGTGTGTGTTTTAGCATAAACTTTTGAAAAA
GTCAAAAAGATTTTCGACAACTGATGTAGGAAAGCTGATTTTCAAAATTCCGAGTGCTAA
ACATGATGACATTATTGTGAGAGGGAGTGTGGTTGAAATATCCAAATATGTTTTCTAAAT
CAAAAAGAGGTTCATCATATGTGAATGATCTGAGAGTGAATGATTG
>novel#fam29-10384
GAGTTTTGTTGTGAAAAGAGGAAATGATAGTACATTAGTAGACTGTCACAACATGCTAAA
GAATTGGAAAGATTAAGATGTGATAAACAATCTCACTACAGATATGCCAGTAGGTTTTTA
CACACTTAGTAAATTGTGACGAGATATAAACATAAAAATTTCAAACTTGCTTGTTCTGTG
GGTTAACAACTTCTTAGATATATAGGTAACCCCTGAAATCTTGTTTGAAAGGTCCCTTAT
TCTGAGATACTAGGTCTTTATGCTCAGTGATATCTGGGGTATTATCCCGGGACTTCTGCT
GTATGGAAATACTAACCTAGTCCCCGGATAATGCTTTCTGCAAATGCTTGAAACATAGCA
TCGCCCTCAGCAATCTGATGAAACAATAAAATTGATAGTCGTTGCTGTTGTAATTAAAAG
ATCCTCTAAAGGGGACACACCGAAAAGTCGAAGCCGTCATCTCTTTGCGTATACGGAAGT
ATCGACCTGAGCTCTCACGGCCCTCGCATCTAACCCCTGACAGATATCATCTGTGGTATA
CTCACCTGTAAGACTGAATATTGGGATCTGGATACGGGAGTATATTCAAGTAGTAGGACA
CATGAATAAGTTTAAGTGCTTAAATCATTAACATCGTATCTCAGATCAATTGAAGTTTGT
GTGAAAATTTAAGTGGACCGATATACTGACAATCTAGGTGAATTGTTTAGAACTGAAAAT
GTAATGCAGCTTAACGGTGTTAGTGACATGTCTCATAAACTGATATGATCCTCTTGCACA
AACTCACAAAAATATTGTTTGTAAATATGTCATTTCTGCATTTTCTTGATTCTTCAAGTA
GTGTCATTTACTTTCTTTTAGAAAATCCAAAAAAGATTTTGTGTGTGTTTTAGCATAAAA
TTTTGAAAAAATCAAAAAGATTTTCGACAACTGATGTTGGAAAGCAGATTTTCAAAATTA
CAAGTGCTAAACATGATGACATTGTTGTGAGGGGGAGTGTGTTTTGAGTGTCAAAATATG
TTTTCTAAATCAACAAGTGGTTCATCATGTGTGTGTGAACTGAGAGAGAGTGATTGTTGG
TGCATATGTTTTGAGAGGGAGTCGTCTGA
>novel#fam29-13778
AGTTTCGTTGTGAAGAAGAGGAAATGATAGTACATCAGTGGACTGTCACAACATGCTAAA
GAATTGGAAAGTTAAAATGTGTTAAACAATCTCACTGCGGATATGCTAGTAGGTTTTTGC
ACACTTAGTAAATTGTGACGAGATATAAACCTAAAAATTCAAACTTGCTTATTCTGTGGG
TTAACAAAACTGCTTGGATATATAGGTAACCCCTGAAATCTTGTTTGAAAGGTCCCTTAT
TCTGAGATACTAGGTCTTTATGCTCAGTGATATCTGGGGTATTATCCCGGGACTTCTGCT
GTATGGAAGTACTGACCTAGTCCCCGGATAATGCTTTCTGCTATGCTTTGAAACATAAGA
GCCGCCCTCAGCAAGCTGATGAAACAATAAAATTGATAGTCGCTGCTGTTGAAACTAAAA
GATCCTCTAAAGGGGACACACTGAAAAGTCGAAGCCGTCATCTCTCTGCGTATACGAAAG
TATCGACCTGAGCTCTCACGACCCTCGCATCAAACCCCTATACAGATATCAGCTGTGGTA
TACTCACCTGTAAGACTGAATATTGGGATCTGGATACGGGAGTATATTCAAGAAGTGGGA
CACACGGATAAGTTTAAGTCATTAAAACATTAACATCGTATCTCGGATCAATTTAACTTT
GGGTAAAAATTTAAGTGGACAAATATACTGACAATCTAAGTGAATTGTTTAGAACTTAAA
ATGAAA
>novel#fam39-66
TGATATCATCATAGTCAAACAACACAAATTTAAATGCACAGCGAAAGCAAAAGAGATGAA
TCACATTACAAACCGAATATAAAGTAATATCAAGGTATTACAACGGACTGTAAAGGATCC
ACAGGCGGATCAAAAGATAAATAAGATCATTGTTCAATAGACTTTAGCATCTAGAGCTTG
CGAGACTTAATTAATGATGCCAGGAGTAGCCAGCCTATTTCGTCTAGTACCTGCACTTAA
CCTTTTTGGAAAATACGTCAGTTTACACTGGTAAATACAACTTAACTGACTCATTTTGAA
AAGAGTTTGAAAATTAATTTGAATGCACATAGGCAAAAATATCTTTTATAACTTGGGACA
ATTATTTAAAAATAATCTTGTATACAATTTTACTTATTTATCGTCCATTAGGGCCGGTTT
GTAGGGCCGGACAAGATTAACTAACAAGCCACAGGTATAATGCCCACAAGGTTGATTCCT
TTAAGTGGATTACCAGTTTTTACATAATGCAACTGTCAGGTGTACGCCTACACCCCGTGC
TTAGGTCGTGGCCATTTATTTGAATGATGCCAAGGATATCCGGGACATGGTCATTTAACC
CCCAAAGGCCATACACCAAATAATACAAAATAAAACAAGTAATGTAAATACATCAATCAC
AATCCGATTTAAATGATTACATACCCGACCAAGCGGTATTATTATAATACCGTATCCCAA
GCCCGTATAGGGAAAATAAGTTAAGAGTATTTACCTGAGCAAAGTATAAATCAAATACAG
CAAGTGCACATAGCTTTTACTGGGCTCCTAATCTGGAACGAAGGTTTATAATAACCTATT
AGAATCCTAACGGGTCTTTAATTAAGCTTAGACTTAGACCGGTTAGTTTTCAAAAGAGGA
AGACACAGTTCAAACGCATGATAAAGCGAAGACCAGTTTAGAATGTGGTTTAGACCCGAC
AAGCTTGGATGCTTGTTTAATATGGGTAAACTAAACACATTCTGGATTTTGAGATGAAAC
TGATATGGTTTGACCCGTTTCGGCTAATATATGCAAACTAGTTACATAAGCCGATCCGAA
CGCGAAAAGTGAGTAACGGGTAACCAAATGAGTCATACACAGGTTTCCTAAGTTAATATG
CCTTAAATATGTTGTGACATCAGTAAGATATCTTCTATTATGCCCCAAATAAATTTAAAC
TCAAATTATGCCCCGTAAGGGCATTTTGGTCATTTAAAAGGTTATAAAAGAGTTTAAATA
TAATTCTGAGTTTCGGGTCTGATGTAATCAGTAAAAATAATTAATTTACTAAGTTATATC
AGTAGGGTATAACTTATATGTGAAATTTATCATTTCTAACCATACTATGCACCGAAGGGA
CACTTTGGTAATTTCACCTAAGGTTTAAAGATCAAATCTGGAAATCTGAGTTTAAAACTC
TTGCTTACTGTTAAAGTATAAAAATTTACTTAAAACATCAGTAGGTATCAAGTCTTATAT
ATCTAGAATGGTTTTAATACATACTATGCGCTTAAAACGCGTAAAAAGGTGATTTTAAGC
GATTTTCAGGTTTTATAAGAAAAGATGATATTTTTATAATTCCAGAAGGCTTAAAATATT
CTATTTATTATATTAGATCAGTAAAAAAAAGTTTTGGTATCAAAGATTGGTAAAACTCAT
TTTATAGCCTAAAAGGGCAAAACCGACAATTACCGGATCAAGCTTAGAACTCTATGTTAT
GCTTAGCCTAAAAAAAATAAAAATCTCCAATAATCCAAAAATATTATTTTATATCAGTGG
GTAAAAAGTTTGTTATCAAAATTTGGGTTTAGATTGGCTATACGCTAATTACGCTGTTTA
ATTACTAAAAAGTTTTCTAATTACGCTAATGAGCATAACTCTTAATCTAGACCTCAAACT
GTTGTCAAATTTTAGGTACAAGTTTATAAATCATTAATTAAGGTTTCTATTCTTTTACAT
TTTCAAAAATCACGTTTTAAGGTCATATGGGCATAATAGTCAACATTTAGGCATTTAACG
GAAATATGCATATGAATCGGATAACTAATGAACCAAGTTGTATAATCATAGAGGGTTATA
CCTATATGAAACCTGGTCCTAATAAAGCTCTATGGCGGGTCAGAACTGAAAGTCAAAGCA
AAAGTCTACTTTTGGGACTTTCGGTTCCGAACCGAGCTTAAACTGAAAATTGTCGAGTTG
AACATGTTTAGACATGTTCTTACATTAATTACCAAGTTATATAAATGACAAAACAGGTTG
CATGGCTTCTACATTGCTAATTATGCATTTATTTGAAAATAAGCTTTCTGTTGACTTTTT
TAAGATTAGCTTTGACCCGACAATTGACCTAGTTAGAGTGGGAATCAGAGGGTGCCCTTT
TAACGGTTTATTGCCCACATAATTACCAACTCATAGGTACTTTCAATTTGAAATTTGACT
GGACAAATTAAGATTAATGACGAAGTCAAATCTTAATTGCGACGGTTTGACTTTAAGCTA
ATTAACTAAGCAAAACTGAATTAAGGAAAGTTAAGGAAGCTTACAATAGTCCTAAGCACG
ACTAAGAATCCCTAGGAAGTGTGCTTGAGCTCCAGGAATCTCCAGAA
>novel#fam39-1722
TGTCGAGTTGAACATGTTTAGACATGTTCTTACATTAATTACCAAGTTATATTAATGATA
AAAACCGGTTGCATAGCTTCTACATTGCTAATTATGCACTAATTTGAAAATAAGCTTTCT
GTTGACTTTTTAAGATCAAGTTTGACTCGACAATTGACCTAGTTAGAGTGGGAATCAGAG
GGTGCCCTTTTAAGGGTTTATTGCCCACATAATTACCAACTCATAGGTACTTTCAATTTG
GATTTTGACTGTAGAAATTAAGATTAATGACGAAGTCAAATCTTAATTACGACGGTTTGA
CTTTT
>novel#fam39-1723
AACTCTTAATCTAGACCTCAAACTGATGTCAAATTATAGGTACAAGTTTATAAATCAGTA
CCTAAGGTTTCTACTCTTTTACATTTTTAAAATTCACGTTTTAAGGTCATAAGGGCATAA
TAGTCAACATTTAGGCATTTAACGGAAATATGCATATGAATCAGATAACTAATGAACCAA
GTTGTATAATCACAGAGGGTTATACTTATATGAAACCTGGTCCTAAATAAGCTCTAAGAC
ATTTCTAAACTATGCTCTAATGGGTCAGAACTGAAAGTGAAAGCAAAAGTCTACTTTTGC
GACTTTCGATTCCGAACCGAGCTTAAACTGAAAATTGTCGAGTTGAACATGTTTAGACAT
GTTCTTACAT
>novel#fam39-11370
GGGTCAGAACTGAAGTCAACGTAAAAGTCATAGTTTCGTGACTTTCGGTTCCGAACCGGT
TTAAAACTGAGAGTTGTCGAGTCTGACGAGTTTAGACATGTCCGTACACTTATTACCAAG
TTATATTA
>novel#fam39-1727
CGCTATTGAGCGTAACTCTTAATCTAGACCTCAAACTGATGTCAAATTCTAGGTACAAGT
TTATAAATCAGTACCTAAGGTTTCTACTCTTTTACATTTTCAAAATTTACGTTTAAAGGT
CATAAGGGCATAAATA
>novel#fam40-67
AATGTGACAACCCTCTCAAAACCAGGTATCCGTACGACTTAATTAATTATTAATTGCTGC
>PRSgOTOT000-00099Slyc#fam40-126
ACCAGCGCGCCATTACTTTGGTCCTCTTCCTCACCCATGCCACCCACAGATCCATACCAC
CCATTTCATTTGGGCCATACTATTGAGGATCTTTTGATGTCATTTGTACACCAGCATGAT
TCCCATTCTCAGCGTTTGCAGGAGCTCGAGAGAGCTCAGATGCCTCCTTATCCATATCAT
GGTCTGTCATCCTCATCTGCTCAGCCATTTCGGTCATTTCCTCCTGACATTGTTGCTCGA
CTTTCGATCCTAGAGCAGCAGATTGCATCCGTGATCCGCACCCAGCAGGCCTTGGAGGAG
GATTGGCTTCTCTTTCGCCGCCTACATTATCCTCCACCACCACCACCATTCTAGAGATCA
TCGACGTTACCAGGGTAGACACCGGTGAGACAGCCGCGATTGTTATGCACAGCTTTTGAA
GACCATTTGACCACACAGATTTTTGTTGATACATGAGATGTATTGTTTGTATGTAACACT
GATATGATGTATTTTGTACAGGGGTGATGTAACCCCTATGTGATTGATGGATGTACTAAC
ACACTTACTATGCTTATGGTCTTGATATATATGCAATCGCCGCATTCTCATCATATCTGA
TTTACTTGATTGATTATTTTTATATATTTGGACATGGGATGTTGGACATGGGATGTTGTG
TGTGATATATTGATAACATGAGATGTTATATGCTATTACTATTACTATATACGTATGATT
TCTATGGCCTAATCGACGTACGCATCTTTAGAAAATGGCACCAAGACGCCAACCGCAGCC
GATGCCCACGACTCAAGAAGAACTGCAAGGAATCATTGCTGCCGCGATTGCTCAGTATGC
TGCATCGCAGGGAGGACCCAGCTGGAGTAGCTCCAACGGCAATGGCAACCAGAATCCCAC
TCATGGTAACCCTAAGTCTTTACGACGTACCATGGTCTAATCGGATTCCTGTAACAATTG
CTAATACAGTTCCTATGTTGAAACGAATGTGCAGGGTGCACCTTCAAGCAGTTTCTGGAC
TGTAAGCCCACAAACTTCGACGGCACGGGCGGTGCTGTTGCCTTCGTTCGTTGGGCAGAG
AAGACTGATTCCACCATTCGTATGAGCAAATGTGCGATCGACCAGCAGGTCACTTACATT
TCAGGGCTGTTTCTAGATGGAGCCCTATCTTGGTGGAACCTTCAAGTGCAAACTCTAGGC
GAAGCTGCCGCCTACGCCCTGTCTTGGGCCGAATTGAAGGAGCTTATGCGAAGGAAGTAC
TGCTCTCGCGCGGAGATTCAAAAGCTTGAAACTGAGTTTTGGCACTTAAAGATGGAAGGG
TCGAAGATAGCGGAATATGTTCAGAGATTCCACGATCTGTCTCACGTGGTACCTTATATG
GTAACACCCGAGTTTAAAAGAGTTGAGCGCTTCATCTGGGGATTGGCTCCTCAGATAATC
AGTATGGTGACTTCTTCCAAACCTGCAACCATCACAGAAGCCATTGATCTCAGTGTGGCT
CTTACTGAAGAAGCGATTCGGTTAAACAAGTTCGATGAGATTCAACCCAAGAAAAAGGAG
ACTCATGTGGAGTCATCTAGTGGTAATAAGCGGAAGTTTTCAAGTTTCAAACAAAGCACC
GGGACGGTGGTTAAGAAGGGAGAAGCGAATGCACCAGCTCAAGATTCAGTTGGTGATAGA
AAGAAGAGCAGGGGATACATGGGTGCACAGCCCAAGTGCAACTCATGTCAAAAACATCAC
TCTGGTCGCTGCAGTCTAAGGGTTTGTGAGTCTTGTGGGAAGACTGGACATACGAGAGAT
TTCTGTTGGGCTAATGCTGGCCGGGGAGGCCAAGGAGGAAATGGGAATAGAAACAACCGT
GGTGGTAATGGGAACCGCCCACAAGGAAATCAAGGAGGAAATGGAAACCGTGCTAACCAA
GCAGGAACCGTGAACCGAGACCAGGGAAACCACCAGGCTGGAAACAATGGTGGAAACGGG
CAGAGGCCCGGATGTTTTAATTGTGGAGATCAAGGGCACTTCAAGAGGAACTGCCCGGAA
TTGACCCAAGCTCGTGGAAGAGTTTTCAACATGGAGGCCAGGGAAGCGCGCCAGGATCCC
AATGTCGTTACTGGTACGTTCCCTGTAAACCAACGCTATGCGTCTGTTTTGTTTGATACT
GGTGCCGATTATAGCTTCGTATCGCTAGAATTTAAGAACATGCTTGGTTTAGCCGCTAGT
AAGTTAGATATTCCTTATTCGATCGAGCTAGCTAATGGGAAGTTAGTAGAAGCCAATGAA
GTGATTAGAGGTTGCGTGATCGAGTTAGGAGAGCGTGAGTTTGCTCTCGATCTACTACCA
GTCCAGTTAGGAAGCTTCGACGTGGTAGTAGGGATGGATTGGTTAGCAAGTAACAAGGCG
GAGATTGTTTGTCACGAGAAGATTATCCGTATTGCGACCGACGATGGTGAGACCATTGTT
GTTCATGGAGAGAAGCGTGAGACGCCGTTGCGGATTATCAGCTGTCTGAAAGCAAGGAAG
TGTCTGAAGAAAGGATGTGTTGCTTTCCTAGCACACATCGTGGATAAAAAGGCTGCTGAG
CCGAAGATCGAAGACATCCCTGTCGTAAGGGAGTATCCGGAAGTCTTTCCAGAAGACTTG
CCTGGCTTGCCGCCTCAGAGGCAAGTAGAATTTCGCATCGACTTAGTTCCAGGCGCCGCG
CCTGTGGCTAAGGCACCTTATAGACTTGCCCCGTCTGAGATGCAAGAGCTATCAACGCAA
CTTCAAGAGTTGTTGGATAAGGGTTTTATTCGACCAAGCTTCTCGCCTTGGGGAGCTCCA
GTTTTGTTTGTCAAGAAGAAGGATGGTAGTTTCCGTATGTGCATTGACTACAGAGAATTG
AACAAGCTGACGATCAAGAATAGGTATCCTTTGCCAAGGATTGATGATCTGTTTGACCAA
CTTCAAGGTTCAAGTTTCTACTCAAAGATCGATCTTCGATCTGGATACCATCAGCTCCGG
ATACAGGAAGAAAGTATTCCGAAGACAGCCTTCAGAACTCGATATGGGCACTACGAGTTC
CTTGTCATGCCGTTTGGTTTAACAAACGCACCTGCAGTGTTCATGGATTTGATGAACCGA
GTTTGTAAGCCGTATCTGGATAAGTTTGTGATTGTGTTCATCGACGACATCTTGATCTAC
TCAAAGACGAAGGCAGAACACGAGCAACACCTCAGAGCTATCTTAGAGCTACTGAAGAAG
GAGCAGTTGTATGCCAAATTCTCTAAGTGTGAGTTTTGGCTGAGAGACGTGCAATTCCTT
GGGCACGTGGTAAATGAAAGTGGAATTCATGTGGATCCAACCAAGATCGAGGCGATCAAG
AATTGGGAAGCGCCAAAGACGCCAACCGAGATCCGGCAATTCTTGGGTTTGGCTGGCTAT
TATCGAAGATTTATTGAGGATTTTTCAAAGATCGCTCAGCCATTGACGCTCCTCACGCAA
AAGGATAAAAAGTTTGATTGGGGAATCAAACAGGATGAAGCATTTCAGTTGTTGAAGGAT
AAGCTTTGCAACGCGCCAATCTTAGCTCTACCGGAAGGTACCGACGATTTTGTGGTATAC
TGCGACGCTTCGCGTCAAGGATTGGGTTGTGTGTTGATGCAACGTCAAAAGGTTATCGCC
TACGCATCACGCCAACTGAAAGTGCACGAAAAGAACTATACCACGCACGATTTGGAGCTA
GGCGCAGTGGTTTTTGCTTTGAAGATTTGGAGACACTACCTTTACGGTACGAAGTGTACG
ATCTTTACAGATCACAAAAGCCTCCAGCATATATTCAACCAGAAGGAGTTGAATATGAGG
CAAAGGCGATGGGTTGAGTTGCTGAACGATTACGACTGCGAGATCAAGTATCATCCAGGG
AAGGCGAATGTGGTCGCCGATGCCCTAAGTCGCAAGGAGAGAATCAAGCCCATAAGGGTT
AGGGCTATGGAAATGATTATCCAAACCGATCTTTCCTCACGCATTCGAGCAGCGCAAAAA
GAAGCTCTCAAGGAGGAGAACCTTGAGAAAGAATATCTCCGTGGGATGGAGAAGATATTG
GTTCCAGACAGGGAAGGAACGTTATGTTTTGAGAAAAGGATTTGGGTTCCTTTGTCTGGT
GATTTAAGAGAAGTTATTTTTGATGAAGCTCACAAGTCACGGTACTCTATCCACCCGGGA
GCGGATAAGATGTACCAAGATCTTAAGGATTATTATTGGTGGCCTAGGATGAAAGGCGAT
GTTGCTATTTATGTGAGCCAATGTTTGACTTGCGCTAAGGTTAAGGCAGAATACCAGAAG
CCTTCGGGACTTCTGCAGCAACCGAAAATTCCCCAGTGGAAGTGGGAAGATATATCCATG
GATTTTGTTACAAAGTTACCAAGAACGCCTAAGGGCCATGACACTATCTGGGTGATAGTG
GATCGCTTGACGAAATCAGCACATTTCTTGCCTATCCGTGAAAAGGATCATACAAGCAAA
TTGGCTGAAATTTACATGAGAGAAATTGTCACTCGCCATGGAGTACCTCTCTCGATTATT
TCTGATAGAGATGGAAGGTTCGTATCAAGGATATGGCAATCCTTCCAGGAAGCTTTTGGC
TCGAGGCTGAATATGAGCACCGCGTTTCACCCACAGACCGACGGCCAAAGTGAGCGGACG
ATTCAGACATTGGAAGACATGCTGAGAGCATGTGTGATGGATTTAGGCGGTAGCTGGGAT
AAGCATTTACCCCTGGTTGAGTTTTCATACAACAACAGCTACCACACCAGTATTGGTGCC
GCGCCATTCGAAGCTTTATATGGGCGCAAGTGCAGGTCGCCGCTCTGTTGGTCTGACGCA
GGTGATAGACAACTGGTAGGTCCCGATGTAGTTCAGGAAACTACAGATAAGATCGCGCAA
ATCCGAGATCGCATTAGTGCGGCTCGTGATCGCCAGAAGACCTATGCAGATCTGAAAAGG
AAACCTCAAGAGTTTGAGGTTGGGGATATGGTTTTGTTGAAGGTATCACCCTGGAAGGGT
GTAGCACGCTTTGGGAAGCGTGGGAAGTTAAATCCACGCTACATTGGTCCTTTTAAGATT
TTGGAGAAGATTGGAACAGTAGCATACAAGTTGGATCTACCTGCCGAGCTGAATAACGTT
CACGATACATTTCATGTATCCAATCTAAAGAGGAGTCCAACTCAAGTTAACGTTGCCATT
CCTACCGACGAGATTCATATTGATGACACGCTCCACTTCGTTGAAGAACCTGTTGAGGTC
ACAGATTGGAAGGTTAACAAGACCCGCCGGAGCAGTGTCAAGCTCGTCAAAGTTCGCTGG
AATGCTAGACATGGTCCTGAATTCACCTGGGAGCGTGAAGATCGAATGAAAGAGAAATAC
CCCCACCTGTTTCCTAAGAACCTTGCTTCTTCAAGCAGAACCTAAATTTCGGGACGAAAT
TTATTTAACGGGGGGAGAATGTGACAACCCTCTCAAAACCAGGTATCCGTACGACTTAAT
TAATTATTAATTGCTGCCTAATTACTGTGCTTGACTGAGAATTCTGCTACTTGATTTTTG
ATACTTATACATGCCTGCATCATACTTTGATATTCCTGTCACTACACTACTTATTTACTG
AACCTTAGTGACAAACATGATGCACAAAAGCACAGTAGCACTAAACGGATACACAGTGAA
CATGCTGGTATAGCCAGCATCAGGCAAACACTGCCTCTAAAGGCCTGAATGAGCCAAAAT
ATTTTACTACACCCAGAGTGTGTGTAGGAATACAAGGGTTGTATGATTACGTCTCTAGGG
ATAAGATACAGAGATTTGGATGTGCCTAAAACATACTTTTAGCACAAAACACAGCACTTT
TATCAACACACTAGCTTCTAGCTAAGTAATAAAGTGCCAAAATATGAGGAATTATTCCCG
ACACTTTGCAGAATAAAATTGTGTCGCTAAAAATATTAGTTATGACGCTTAACGGATATC
TTAAGCACTTTAACGGATTACTATCCGACCGAACAACCGGACAATACCCGGAACATAAAA
ATATTGCCAAAATTAATATTAGTACTTTTCTGAGCCAGTTAGGGTCCCTGATTACCCTAA
CACCCGCTTTTAATGCATTAAGCAACTAACGAGGTTAGTACCTTAAAGTAACGCACTTAA
CCAAACTGAACCGTAACTGAACGATTGGAAACGAACCGAGCACCATTACAACTCAAAGGA
ATCGGCCAACTAGTGGGACCCGGGGAGTACACCTTTATTATTTTATATTGGATTGCACGA
GGATCGAGACGACTTTCTCTATAAAT
>PRSgOTOT000-00099Slyc#fam40-841
TCATATGGGGCATACCCTAGAGGACCTATTGATGTCATTTGTTCTTCAGCATGATTCCCA
TTCTCAGCGTTTGCAGGAGCTCGAGAGAGCTCAGATGCCTCCTTATTCATGTCATGGTCC
GTCATCCTCATCTGCTCAGCCATTTCGGTCTTTTCCTCCTGACATTGCTGCTCGACTTTC
GATCCTAGAGCAGCAGATTGCATCCGTGATCCGCACCCAGCAGGCCTTGGAGGAGGATTG
GCTTCTCTTTCGCCGCTTACATTATCCTCCACCACCACCACCCGTCTAGAGCTTATCGAC
GTTACTAGGGTAGACACCGGTGAGACAGCCGCGATTGTTATGCACAGCTTTTGAAGACCA
TTTGACTACACAGATTTTTGTTGATACATGTGATGTATTGATTGTATGTAACACTGATAT
GATGTATTTTGTACAGGGGTGATGTAACCCCTATGTGATTGATGGATGTACTAACACACT
TACTATGCTTATGGTCTTGATATATATGCAATCGCCGCATTCTCATCATATCTGATTTAC
TTGATTGATTATTTTTGTATTTGGACATGGGATGTTGGACATGGGATGTTGTGTGTGATA
TATTGATAACATGAGATGTTATATGCTATTACTATTACTATATACGTATGATTTCTATGG
CCTAATCGACGTACGCATCTTTAGAAAATGGCACCAAGACGTCAACCGCAGCCGATGCCC
ACGACTCAAGAAGAACTGCAAGGAATCATTGCTGCCGCGATTGCTCAGTATGCTGCATCG
CAGGGAGGACCCAGCTGGAGTAGCTCCAACGGCAATGGCAACCAGAATCCCCCTCATGGT
AACCCTAAGTCTTTACGACGTACCATGGTCTAATTGGATTCCTGTAGCAATTGCTAATAC
AGTTCCTATATTGAAACGAATGTGCAGGGTGCACCTTCAAGCAGTTTCTGGACTGTAAGC
CCACAAACTTCGACGGCACGGGTGGTGCTGTTGCCTTCGTTCGTTGGGCAGAGAAGACTG
ATTCCACCATCCGCATGAGCAAATGTGCGATCGACCAGCAGGTCACTTACATTTCAGGGC
TGTTTCTAGATGGAGCCCTATCTTGGTGGAACCTTCAAGTGCAAACTCTAGGCGAAGCTG
CCGCCTACGCCCTGTCTTGGGCCGAATTGAAAGAGCTTATGCGGAAGAAGTACTGCTCTC
GCGCGGAGATTCAAAAGCTTGAAACCGAGTTTTGGCACCTAAAGATGGAAGGGTCGAAGA
TAGCGGAATATGTTCAGAGATTCCACGATCTGTCTCACGTGGTACCTTATATGGTTACGC
CCGAGTTTAAGAGGGTTGAGCGCTTCATCTGGGGATTGGCTCCTCAGATAATCAGTATGG
TGACTTCTTCCAAACCCGCAACCATCACAGAAGCCATTGATCTGAGTGTGGCTTTAACTG
AAGAAGCGATTCGGTTAAACAAGTTCGATGAGATTGAACCCAGGAAAAAGGAGACTCATG
TGGAGTCCTCTGGTGGTAGCAAGCGGAAGTTTTCGAGTTTCAAGCAAAGCACCGGGACGG
TGGTTAAGAAGGGAGAATCGAATGCACCAGCTCAAGATTCAGTTGGTGGTGGAAAGAAGA
GCAGGGGATACATGGGTGCACAGCCCAAGTGCAACTCATGTCAAAAACATCACTCCGGTC
GTTGTGGGTTGAAAGTTTGTGAAGCATGTGGAAAGGTTGGCCACCTGAAGGAGACTTGTT
GGGCAAATGCTGGCCGGGGAGGTCAGGGAGGAAATGGGAATAGAAATACCCGTGGTGGTA
ATGGGAACCGCCCACAAGGAAATCAGGGAGGAAATGGGAACCGTGTTAACCAAGCAGGCA
CCGTGAACCGAAACCAGGGAAACCACCAAGCTGGGAACAATGGTGGAAACGGGCAGAGGC
CCGGATGTTTTAATTGTGGAGATCAAGGGCACTTCAAGAGGAACTGCCCGGAATTAAACC
AAGCTCGTGGAAGAGTTTTCAACATGGAGGCCAGGGAAGCGCGCCAGGATCCCAATGTTG
TTACTGGTACGTTCCCTGTAAACCAACGCTATGCGTCTGTTTTGTTTGATACTGGTGCCG
ATTATAGCTTCGTATCGCTAGAATTTAAGAACATGCTTGGTTTAGCCGCTAGTAAGTTAG
ATATTCCTTATTCGATCGAGCTAGCAAATGGGAAGTTAGTAGAAGCCAATGAAGTGATTA
GAGGTTGCGTAATCGAGTTAGGAGAGCGTGAGTTTGCTCTCGATCTACTACCAGTCCAGT
TGGGAAGCTTCGACGTGGTAGTAGGGATGGATTGGTTAGCAAGTAACAAAGCAGAGATTG
TTTGTCGCGAGAAGATTATCCGTATTCCGACCGACGATGGTGAGACCATTGTTGTTCATG
GAGAGAAGCGTGAGACGCCATTGCGGATTATTAGCTGTCTGAAAGCAAGGAAGTGTTTAA
AGAAAGGGTGTGTTGCTTTTCTAGCACACATTGTGGATAAAAAGGCTGCTGAGCCGAAGA
TCGAAGACATCCCTGTCGTAAGGGAGTATCCGGAAGTCTTTCCAGAAGACTTGCCTGGCT
TGCCGCCTCAGAGGCAAGTGGAATTTCGCATCGACTTAGTTCCAGGCGCCGCGCCTGTGG
CTAAGGCACCTTATAGACTTGCCCCGTCTGAGATGCAAGAGCTATCAACGCAACTTCAAG
AGTTGTTGGATAAGGGTTTTATTCGACCAAGCTTCTCGCCTTGGGGAGCTCCAGTTTTGT
TTGTCAAGAAGAAGGATGGTAGTTTCCGTATGTGCATTGACTACAGAGAATTGAACAAGC
TAACGATCAAGAATAGGTATCCTTTGCCAAGGATTGATGATCTGTTCGACCAACTTCAAG
GTTCAAGTTTCTACTCCAAGATCGATCTTCGATCTGGATATCATCAGCTTCGGATACAGG
AGGAAAGTATCCCGAAGACAGCCTTCAGAACTCGTTATGGGCACTACGAGTTCCTTGTCA
TGCCGTTTGGTTTAACAAACGCACCTGCAGTGTTCATGGATTTGATGAACCGAGTTTGTA
AGCCGTACCTGGATAAGTTCGTGATTGTGTTCATCGACGACATCTTGATCTACTCAAGGT
CGAAGGCAGAACACGAGCAACACCTCAGAGCTATTTTAGAGCTACTGAAAAAGGAGCAGT
TGTACGCCAAGTTCTCTAAGTGTGAGTTTTGGCTGAGAGACGTGCAATTCCTTGGGCACG
TGGTAAATGAAAGTGGAATTCATGTGGATCCAACCAAGATCGAGGCGATCAAGAATTGGG
AAGCGCCAAAGACGCCAACCGAGATCCGGCAATTCTTGGGTTTGGCTGGCTATTATCGAA
GATTTATTGAGGATTTTTCAAAGATCGCTCAGCCATTGACGCTCCTCACGCAAAAGGATA
AAAAGTTTGATTGGGGAATCAAACAGGATGAAGCATTTCAGTTATTAAAGGATAAGCTTT
GCAACGCGCCAATCTTAGCTCTACCGGAAGGTACCGACGATTTTGTGGTATACTGCGACG
CTTCGCGTCAAGGATTGGGTTGTGTGTTGATGCAACGTCAAAAGGTTATCGCCTACGCAT
CACGCCAACTGAAAGTGCACGAAAAGAACTATACCACGCATGATTTGGAGCTAGGCGCAG
TGGTTTTTGCTTTGAAGATTTGGAGACACTACCTTTACGGGACAAAGTATACGATCTTTA
CAGATCACAAAAGCCTCCAGCATATATTCAACCAGAAGGAGTTGAATATGAGGCAAAGGC
GATGGGTTGAGCTGTTGAACGATTACGACTGCGAGATCAAGTATCATCCAGGGAAGGCGA
ATGTGGTCGCCGATGCCCTAAGTCGCAAGGAGAGAATCAAGCCCATAAGGGTTAGGGCTA
TGGAAATGATTATCCAAACCGATCTTTCCTCACGCATTCGAGCAGCGCAAAAAGAAGCTC
TCAAGGAGGGAAACCTTGAGAAAGAATATCTCCGTGGGATGGAGAAGATATTGGTTCCAA
ACAAGGAAGGAACGTTATGTTTTGAGAAAAGGATTTGGGTTCCTTTGTTTGGTGATTTAA
GAGAGGTTATTTTTGATGAAGCTCACAAGTCACGGTACTCTATCCACCCGGGAGCGGATA
AGATGTACCAAGATCTTAAGGATTATTATTGGTGGCCTAGGATGAAAGGCGATGTTGCTA
TTTATGTGAGCCAATGTTTGACTTGCGCTAAGGTTAAGGCAGAATACCAGAAGCCTTCGG
GACTTCTGCAGCAACCAAAAATTCCCCAATGGAAGTGGGAAGAAATATCCATGGATTTCA
TTACGAAGTTGCCAAGAACGCCTAAGGGCCATGACACTATCTGGGTGATAGTGGATCGCT
TGACGAAGTCAGCACACTTCTTGCCTATCCGCGAAAAGGATCATACAAGCAAATTGGCGG
AAATTTACATGAGAGAGATTGTCACTCGCCATGGAGTACCTCTCTCGATTATTTCTGATA
GAGATGGAAGGTTCGTATCGAGGATATGGCAATCCTTCCAGGAAGCTTTTGGCTCAAAGC
TGAATATGAGCACAACGTTTCACCCGCAGACCGACGGCCAAAGTGAGCGGACGATTCAGA
CATTGGAAGACATGCTGAGAGCATGTGTGATGGATTTAGGCGGTAGCTGGGATAAGCATT
TACCCCTGGTTGAGTTTTCATACAACAACAGCTACCACACCAGTATTGGTGCCGCGCCAT
TCGAAGCTTTATACGGGCGCAAGTGCAGGTCGCCGCTCTGTTGGTCTGACGCAGGTGATA
GACAATTGGTAGGTCCCGATGTAGTTCAGGAAACTACAGATAAGATCGCGCAAATCCGAG
ATCGCATTAGCGCGGCTCGTGATCGCCAGAAGACCTATGCAGATCTGAAAAGGAAACCTC
AAGAGTTTGAGGTTGGGGATATGGTTTTGTTAAAGGTATCACCCTGGAAGGGTGAAGCAC
GCTTTGGGAAGCGTGGGAAGTTGAATCCGCGCTACATTGGTCCTTTCAAGGTTTTGGAAA
GAATTGGGACTGTAGCATACAAGTTGGATCTACCTGCCGAACTGAATAACGTTCACGATA
CATTTCATGTATCCAATCTGAAGAGAAGTCCAACTCAAGTTAACGTTGCCATTCCTACCG
ACGAAATTCATGTTGATGACACGCTCCACTTCGTTGAAGAACCTGTCGAGGTAACGGATT
GGAAAGTTAACAAGACCCGCCGGAGCAGTGTCAAGCTCGTCAAAGTTCGCTGGAATGCTA
GGCATGGTCCTGAGTTCACCTGGGAGCGTGAAGACCGAATGAAGGAGAAATACCCCCACT
TATTTCCTGAGAACCCTGCTTCTACAAGCAGAATTTAAAATTTCGGGACGAAATTTATTT
AACGGGGGGAGAATGTGACAACCCTCACAAAACCAGGTATCCGTACGACTTAATTAACTA
TAAATTGTTGCCTAATTGCTGT
>novel#fam40-837
TGTGACAACCCTCACAAAACCAGGTATCCGTACGACTTAATTAACTATAAAATATTGCCT
AATTACTGTGCTTAACTGAGATTGCTGATAAACTGCTACTTGATTGTTGATACTTGTACA
TATCTGCATCATACTTTGATATTCCTGTCACTACACTACTTATTTACTAAACCTTAGTGA
CAAACATGATGCACAAAAGCACAGTAGCACTAAACGGATACACAGTGAACATGCTGGTAT
AGCCAGCATCAGGCAAACACTGCCTCTAAAGGCCTGAATGAGCCAGAATTATTTTACTAC
ACCCATAGTGTGTGTAGGGATACAAGGGTTGTATGATTACGTCTCTAGGAATAAGATATA
GAGATTTGGATGTGCCTAAAACATACTTTAAGCACGGAACACAGCACTTTTATCAACACA
CTAGCTTCTAGCTAATTAATAAAGTGCCAAAATATGAGGAATTATTCCCGACACTTTGCA
GAATAAATTGTGTCGCTAAAAATATTATTTATGACGCTTAACGGATATCTTAAGCACTTT
AACGGATTACTATCCGACCGAACAACCGGACAATACCCGGAACATACAAATATTGCCAAA
ATTAATATTAGTACCTTTCTGAGCCAGTTAGGGTCCCTGATTACCCTAACACCCGCTTTT
AATGCACTAAAGCAACTAACGGGGTTAGACCTCGCACTTAACGCACTTAACCAAACTGAA
CCGTAACTGAACGATTGAAAACGAACCGAGTACCATTACAACTCAATGGGATCGGCCAAC
TAGTGGGACCGGGAGAGTACGTCCTTTATTATTTTATATTAGATTACGCGAAGATCGAGA
CGACTTTTTCTATAAAT
>novel#fam40-6694
TCTGAAATGCAAGAGTTATCCACACAACTTTAAGAGTTGTTGGACAAAGTATTCACTAGG
CCAAGCTACTCACCTTAGGGAGCTCCAATCCTATTTGTGAAGAAGAAGGACGGAACGTTC
AGAATGTGCATAGAGTACTTAGAGTTGAATAAACTCACCATCAAGGATCGGTATCCACTA
CCAAGGATTGATGACTTATTCGATCAATTGCAACCTTCAAGCTTCTACTCCAAGATAGAC
TTACGATCGGGGTATCACAAGTTACGAATACAAGAGGAAAGCATACCAAGGACGTCTTTT
CAAATTCGTTATGGTCATTACGAGTTTCTCATTATGCCCTTTGGTTTAACGAACGCACCA
GCGGTATTCATGGATTTAATGAGCCGCGTGTGCCAGCCGTATCTTGACAAATTCGTCATA
GTGTTCATTGACGACA
>novel#fam40-11656
TGTGACAACCCTCACTAAACCAGGTATCCGTACGACTTAATTAACTATAAATTGTTGCCT
AATTACTGTGCTTAACTGAGATTTCTGATAAACTGCTACTTGATTTTTGATACATGTACA
TATCTGCATCATACTTTGATTTTTCCGTCACTACATTACTTATTTACTAAACTTTAGTGA
CAAACATGATGCACAAAAGCACAGTAGCATTTGAACGGATAACCTATTGAACATGCTGAT
ATAGCCAGCATCAGGCAAACACTGCCTCTAAAGGCCTGAATGAGCCAGAAATATTTTACT
ACACCCATAGTGTGTGTAAAGATACAAGGGTTGTATAATTGCGTCTCTAGGAATAAGATA
CAGAGACTGGATGTGCCTAAAACGTACTCTAAGCACGAAACACAACACTTTTATTTACAC
ACTAGCTTCTAGCTAATTAATAAAGTGCCAAAACATGAGGAAATATTCCTGACACTTTGC
AGAACAAATTGTGTCGCTAAAAATATTAATTACGACACTTAAAGGATTACTTAAGCACTT
TAACGGATCACTATCCGACCGAACAACCGGACTATACCCGGAACATAAAAATATTGCCAG
AAATATTATTGGTATTTTTCTGAGCCAGTTAGGGTCCCTGATTACCCTAACACCCGCTTT
ATAACGCGTCACGCAACTAACGGGGTTAATCTCTAAACTTAACCAACTTAATGTAACTGA
ACTCTAACTGTACAATCGAGATCGAACCGGATGTCTTTCCCCCTAAAGATTTCGGCCAAA
CCAAGGGACAAGAAGTACAAGCCTTTTGAATATTTTATTTGTTGATTGTGGATATCTAGA
GGACTTGTTAACCGTTGGACGATGGCTCATGTTTTGTCTATAAAATGCACACAAGACCCA
CAAGAGTTTACCAACCATTTCACCAACATCTCACTCTCTCTCTTGCTTTCCTACCTCACG
GCCATAACCCCTCCCCACCATCCAGCCATTGTCGGCTTTTGATCAATACATTCCAAGCTT
ATACAAGTGTCGAGGATCGCGTATTAGGAAGCTTGAAGAAAGCGGAAGTTGAAGGACCTC
ATTTCTTTGCTTTTATCCACGCCATTTTCGACTAGATTCTTCCCTAGCCCCGAGCTAGAG
GTATAATGTTTAAAACTCACTCTCGAACGTATCTAAAGTGGTTAAAATGATTTATAACGG
TTAAAAGTCGGAAACCCATCTTTTGAATCTTTAAAGGCTACTAAAAATCGAATATTGTTG
GTTAAAAGCATATAACGCGTGTAAAAGTCGTAGTATTCGAATATGTTGGTTGTAGAGACC
CGATCTACGATGTGGTGGCTCTTATCATCGTTTAACCCGACTTTGCTAAGATCCCGAATC
TTGACATACACTTGTTTCTTTTGTACAAGGGTTAAAAGGTGAAACTCCACCACACGAGAA
GCATGAACTTGTGTAAAAGTGTTTTGACATGAAAAATAGTATTTAAAACGAGCCGATCTA
CGTATGTATAAGTGGTACATTCGTAGAACCAAGTGTCGAGAAAATCATGTTTTATACAAG
TTGGATAACATGCTAACAAAGATGATTTTTATAAACTACAAGGGTATAAACACTTGTGAA
ACGAAAGATCCGACAAAATAACAATTTTTATAGAAATTGTCGGGAAGTTGTAAAGAATGA
TTTGTTCCAAAAACGGGGTTTTTGCAAGACTAAACTATTTTATACATAGATCCACTAAAT
ATAACGAGATCTACACACTAGTTTTAGAAAAACTACAAGTTCATGTAATAAGGCGATTTT
ACATACTAGTCTACAAGTTTGAAGTGTTGAAACTTGTTTAATGTGTTGGAAATTGATTGG
TTGATTTAAAGGAAATTGTTGAAGTGATTTTGTAAAAGAAAATGATACGCTTGATAGCGT
GGCCACCTCCAGTTACAGGGGAAACTCTGGCGAAATTTTTCTAAAATCTAACACTTAGAA
TTATTTACAAGTGTTAGACTACTTTTGACATATTTTCAAATATAATTCGCCATGACTTTA
TTTACAAATATTCGGAGGTGGGATTTTCACAAAAATAAACGTGACAAATATTTATTCGAT
AAATATATTTTTCACAACACTGTTTATGATTATTTTGTGAAAATGTATAAATATTATTTT
TAGAGTAAAAATAATATTTACTAACTTTGTCGAACCCAAAATAATACAAACGCTTATACG
ACAAACATATAAGTTACAACGGTAATTACTATTACCACTAAATCGCCAAAACATAACTTA
CGCTTTATACGGAAATATTCATAAATGCGGATATTGTCAGCATATTATTTTGGAAAGTAT
TATGTAAAGAGAAAATATATTATTTTTGAGAAAAATAATTATATTTTGGAATGAGAAATA
AAATATATTAAGTGAGACTTAATATTATAAACGCACATGTATTAATTCCCCCATCCTTGG
GAAGGAAATTAACTACCAAGTATATACACGGAACGGTTGTCTAACTGTTTCCCGAAAATG
TAAACTATAAAGCTAAAGCATGGCCATCCGTCTAATAGAATTAGCACATGTAGGTCGTTG
CGCAGCAGTTGGATATTTGGATTACTTGGTATTGTGACGCACTCACTGTGAGTTCATGTC
CCCCTTTTCTCTTAACTGTTTTCAGTTTTCTAAACTGCGGGGGTGAAATACATGTTACTA
TGATTACAAGTACTTTTACATGGTATGGATAGCGTAAGGAGGGTTATTACCTAGATCATG
TGAATGGGTAGGC
>novel#fam41-68
TGTCTGCTGTAACAGGTATGTTTTATTGTTTTCCTTCATGAACAAACAGAACTGATCCAA
CATGTGGTATCAGAGCATATGTTGATTAGTCGGTTGTGTTTTGTATCCGTAAATCTGGAT
TAAAAATTGGAAAAC
>PRSgTERT00100099#fam41-13186
AGATTCGTCGCTTACCATTACTCCGATTACTCCTCTTGTACCCAATGCAACTACTGCACC
TGAAGCTACTGCACCAACTCCAAATTCACCTCTACAATCAGAACCCATTATACCTCATGA
CGAAGGCACATCAAACGCTCAAAACCAAGACAACGCTGAACCCGATAATCCACTCAGGAG
GTCATCTAGGCAAAGAAGGCCTACTAATTGGGATGATTATGTTACCTACCTGACTGAAAT
GGATCCCGGAAAGCTCAATGATTCTATCTCTTACAATGAAGCCATTAGCAGTGATCAGTC
TTCTGAATGGAATAAAGCGATGATTGATGAGCTTGAATCCATGAAGAAAAATGACATTTG
GGATTTGGTAGAATTACCCAACGGAGTCAAACCTGTAGGATGCAAATGGGTGTTCAAAAC
AAAACTAGATCCGAATGGGAACGTTGAACGCTACAAAGCGAGATTGGTTGCAAAGGGCTA
CACTCAGAAAGAAGGAATTGATTATCAAGAGACGTTTTCACCTGTCTCTCGTAAAGATTC
ATTAAGGATCGTCATGGCCCTAGTAACTCATTTTGATTTGGAGTTACATCAGATGGACGT
TAAAACCGTTTTCCTTAACGGAGATTTAGACGAAGATGTTTACATGAAACAACCTGAAGG
CTTTAAACCTGAAGGTCAGGAGCATCTAGTCTTTAAGTTGAAGAAATCCATTTACGGGTT
AAAACAAGCATCACGTCAGTGGTACCTCAAGTTTGATGAATTCATGAAGAGGCAAGGTTT
TATGAAGAATCAAGTGGATCAATGTACCTATCTCAAGATGAGTGGGAGTAACTTTACTAT
ACTTGTCCTTTACGTAGATGATATTCTATTGGCAAGTAATAGTTTAGACATGTTGCATGA
GTCGAAGCGGTTACTTTCGCATAACTTCGACATGAAGGATCTCGGAGATGCTTCTTACGT
CATTGGCATCGAAATCCACCGAGATAGAAACAAAGGGATCTTAGGATTGTCCCAAAGGGC
TTACGTAGATCGTGTCCTCACACGTTACAACATGCAACAGTGCAAACCCTCCGTCACTCC
AGTAGTTAAAGGAGATGTTTTCGGTTCATTCCAGTGTCCGACAACAGAGGTTGAGAAGGA
GCAAATGAGCCAGATACCTTACGCGTCAGTAGTCGGGAGCTTGATGTATGCTCAAGTCTG
TACTCGCCCAGATATCGCTTATATTGCTGGAATGTTAGGCCGTTATCAGACTAATCCTGG
CCTAGATCACTGGAAAGCAGCTAAGAAGGTACTTCGATATCTGCAAGGGACGAAAGACTA
TAAACTGACTTATAGAAGAAGTGATCATTTAGAAGTGGTGGGCTATTCTGATTCTGACTT
TGCCAAATGCAAAGATGACAAGAAATCCACTTCGGGCTATATCTTTATGTTAGCAGGCGG
CCCTCTCTCTTGGAAGAGTCATAAACAACAGTTGACCACAACTTCCACAATGATGGCAGA
GTACATTGCTGTTTATAACGCAACCTGTCATGGAATGTTGCTTAGAAATCTGGTCACTAG
ACTCAAAATTGTTAATTCCATTTCTAGACCATTGAAGCTTTACTGTGATAATTCAGCTGC
CATTAGTTTCTCGAACAGTAACAGTTCGACTGGAGCTGGTTTATATCTCGATACGAAATA
TCTATTTGTACGTGAACGAGTTGAGGAAAATAACCTTTGTATCGAGTATATTAGTACTAA
GGATATGCTTGCGGATCCGATGACTAAAGTTCTCCCTCCTAAGGTTTACGAAGAACATGT
TCGGAATATGGGATTTAGTAAAGAACTTATTTGAGCATATTGTACTAGCTTATGTTTTAT
GTTAATGAAATTTCCTCAGTTTGATTTTGTATGTCTATTAGAATATGTTCAACCGGTATA
AGGGCATATAGACAAATAAAGTTACAAGTCAAACAAAGGGCTTACGCGTATTTTGATCAT
GACGATTAGGTTTTAAATTAAGGCTATAGTATGATTAATGGGGGTCCTGAGTCACATAAT
GATTCAACGGCTGTATTTTTCTGCTATAGTACTTGTTTAAGGCTAAAATGAGTGTTAACT
CCTGATCAGGCTTATCTAATACTCATAGTAAATGATTACTCGGCTAAGTGGGAGAATGTA
AGATTAAATATATTATGTAATAATATTTAATCTATAGCCTTTATAATTATTTACATGATA
GAGATCAAAATATATTAGAACCTATTAAGATAATTAGTTGGTAATTGTTGATGGACCATA
TTACCCTTATTAACTAATTTAGGTTTCCTCCTGGGTGCTTATAAAAGGAGAACTATGTGG
AGGTTAAAGGGTTACTCAGTTACACAATTACACACACCCCATTAGCCATAACATCATACG
TTCGACATCCTCTCCTAGCCGATATCCCTTTTCGGTTTTCTAAGTCCCCATCATTAGTCA
GCACCCTAAGGAGGAACCAGATCACGATGACAAGCATGTCGACTTCCATTACTGGATTCT
CCAACGCACTGTCTGCTATAACAGGTATGTTTTAATGTTTTC
>PRSgTERT00100099#fam41-70
AGTTCGATCCGCGCTAACGGGTAGTTTGCTATTATATAATTGGTTTTGTAATTACTTAGT
TAATTAATCAGAATCAGATAATGTTTTACAAAACCGAAATAGCTTAACTTGAATGAATTT
TTTGATATATCATTTCTGGCCAAAGCTGACTTGATACATCTACTTATCGTTCAAGTATTA
CGAAAACTATGTTAAGTGTGCATCATAAGCATGAATGTTTTAATATCTGGCCAAAGCTGA
TTTAATTCTTTCATAGATGGCATACTTAACAAGTGCATAATTAAAGTGATTGTTTTCAAT
TTCTGGCCAAAGCTGATTTGTTACAACCACTTTGCACATATGCTTAAATGATTACACTTC
TGGCCAAAGCTGATTTGTCTTCGTTTAAGTAGAATTTTTAACTAAGTCTATTATTTTGAG
GTTAGTAATAGACATTATCACAGCTTCATAATGTAAAATGGTCATTATTTATGCCTGCCT
TAGTTTAACGTGCCCTTAGATCTCATTAGGACTTCTTCCTTAGTATCATAACTTGCTCAT
CTTATTTCCACCATCAGCACCCAACTGCGGGATTCCACCTTTGACTGGTGATAACTTTGC
TACATGGAAGGATGCTCTCATGCTTACACTTGGATTGCTGGATTTTGATTATGCTCTAAG
AGAGAAAAAGCCAGCGGACCTTTCCACTCAAATTACTGCTGCTGAGCAGCTAACTCATGA
CAAGTGGACTAGGTGTAACCGCATGTCTCTCATGTTTATGAAGCAGTCCATAAGCAATGC
AATCAGGGGAGCTATTCCTGATTCTGAAGATGCTAAAACCTATTTGGAACATGTGGAGGC
GCAGTTCAAAGGGACATCTAAAGCACACGCTAGTACCCTTATTCTCAAGCCGGTGACAAC
TAAGTATGATGGGAGGAGCGGCATTCGCGAGCACATCATGATGATGAATGACATGGCCAA
TAAGCTGAAGGGGCTGGAAATGGAAATCAGTGATGGTTTCCTTGTTCATTTCATCATTAC
TTCACTTCCTTCGTCCTTTGAAGCATTCAAGATCAATTACAACACTCAGAAAGACAAATG
GACGATAAGTGAGCTGGTTGCCATGTGCGTACAGGAGGAAGAGCGTATGAGGATGGATCG
CCATACTGATGTTGCAAACTTCACTACCTCCAATTCTAAGAAACGGAAGAACAATTATCA
GAGGAAGGATGCTTCAAAAGTCCAAAGGCCTAATCCTAACCCTAATATAAGTGCATCTTC
CAGCTCTAAGAACTCCTTAGGCAGTATCCGCTGCAAATTCTGTAAAAAAGACAGGACACA
TACAGAAGGAATGCCCTGACTTTAAGGAGTGGCTGGCTAAGAAAGGTAACGATTATTTTA
TGATACTTGAGTCCTATAATTTAAGTGTTCCTGCTAATTCTTGGTGGTTTGATTCTGGTT
CTATGGTTCATGTTACCAATTCAACTCAGGGATTCCTTTCAATCCGGAAGCTGGAAAGAA
ACCAAAGAACGCTTAAGGTTGGGGATGATCGAGAATTAGAAGTGAAGGCCATTGGAACAT
TACAATTAGTTATGAAAACTGGTTTATGTATTAAACTTTATGATACCTTATATGTTCCTG
AGGTAACTCGGAACCTTGTATCAAGACCAAAGTTAGACATGGACGGTTTTATTGTTTCCC
ATGGTCATCGCAAACTCTCTATCCTTTATGATTCTGTTCTTTATGGTACTGGTATTCTGG
ATGGTGGTCTCTATAGATTAGAACTAGAAGATAACTTTTCCAAATCTTTGTTGTCATATA
ACATTAATGAATCACTCACAAAGATAGAAGAGAAACGAGGCTTAGAGACTTCATCCATGT
TGTGGCATCAGCGTTTAGGCCACATTTCAAAAGAACGATTAAATCGTCTAGTAAAGGATG
AAGTCTTACCTCCTCTCGATTTCTCTGATTTTGGAACATGTGTCAAATGTCTTAAAGGTA
AAATGATATTAGCGAATAAGAAAGGTGCCACTAGGAGCTCTAATTTATTAGAACTCATTC
ACACTGACATTAGTGGTCCTTACCAAATCGCTGGCATAACAGGACACACTTCATTTATCA
CTTTTATTGATGATTATTCTCGTTATATGTACTTGTATCTAATTAAGGAAAAATCTGAAT
CTCTAACAACTTTTAAAGATTATAAGGCTGAAGTTGAAAAGCAATTAGATCGTCAGATTA
AAGTTGTGAGATCAGATAGAGGCGGTGAATATTATGGAAGACATACTGATGTGGGTCAAG
CTCCTGGTCCATTTTATGAGTTTTGTAAGGGCCAGGGGATTGTGAACCAATACACCATGC
CTGGTACACCTCAGCAGAACGGTGTCGCTGAAAGAAGAAACCATACCCTTATGAACATGG
TGCGCAGTATGTTAGCCAACACTAATTTACCAGTATTCCTCTGGACTGAAGCGTTAAAAG
CAGTTGTTCATATACTCAATAGAGTTCCTTCTAAGTCTGTCCCTAAAACTCCTTATGAAC
TTTGGACAGGAAGGAAACCGAGTCTTAAATATATGAAAGTATGGGGCTGCATTGCTGAAG
CAAAACTTTACAATCCTTTCCTAAGGAAACTTGACCCTAAAACAGTTACCTGTTTCTTTA
TCGGGTATCCTGAGAACTCAAAGGGTTATCGTTTCTATTGTCCTTCCCATGTCACCCGTA
TTGTTGAAACCAAGCGTGCCGCGTTCCTGGAGGATTTCAAGGTCAGTGGGAGCAGTACCA
ACCCTTACGAAGAATTGCAAGAAGTACAAGACGCGGGGGGAGAGACTCGTCGCTTACCAT
TACTCCGATTACTCCTCTTGTACCCAATGCAGCTACTGCACCTGAAGCTACTGCACCAAC
TCCAAATTCACCTCTACAATTAGAACCCATCATACCTCATGACGAAGGCACATCAAACGC
TCAAAACCAAGACAATGCTGAACCCGATAATCCACTCAGGAGGTCATCTAGGCAAAGAAG
GCCTACTAATTGGGATGATTATGTTACCTACCTGACTGAAATGGATCCCGGAAAGCTCAA
TGATCCTATCTCTTACAATGAAGCCATTAGCAGTGATCAGTCTTCTGAATGGAATAAAGC
GATGATTGATGAGCTTGAATCCATGAAGAAAAATGACGTTTGGGATTTGGTAGAATTACC
CAACGGAGTCAAACCCGTAGGATGTAAATGGGTATTTAAAACAAAACTGGATCCGAATGG
TAACGTTGAACGCTACAAAGCGAGATTGGTTGCAAAGGGCTACACTCAGAAAGAGGGAAT
TGATTATCAAGAGACGTTTTCACCTGTCTCTCGTAAAGATTCATTAAGGATTGTCATGAC
CCTAGTAGCTCATTTTGATTTAGAGTTACATCAGATGGACGTTAAAACCGCTTTCCTTAA
CGGAGATTTGGACGAAGATGTTTACATGAAACAACCTGAAGGTCAGGAGCATCTAGTCTG
TAAGTTGAAGAAATCCATTTACGGGTTAAAACAAGCATCACGTCAGTGGTACCTCAAGTT
TGATGAAGTCATGAAGAAACAAGGTTTTATGAGAATCAAGTGGATCAATGCACCCACCTC
AAGATGAGTGGGAGCAACTTTACTATACTTGTCCTTTACGTAGATGATATTCTATTGGCA
AGTAATAGTTTAAACATGTTGCATGAGTCGAAGCGGTTACTCTCGCATAACTTCGACATG
AAGGATCTCGGAGAAGCTTCTTACGTCATTGGCATCGAAATTCACCGAGATAGACACAAA
GGGATCTTAGGACTGTCCCAAAAGGCTTACATAGATCGTGTCCTTACACGTTACAACATG
CAACAGTGCAAACCCTCCGTCGCTCCAGTAGTTAAGGGAGATGTTTTCGGTTCATTCCAG
TGTCCGACAACAGAGGTTGAGAAGGAGCAAATGAGCCAGATACCTTATGCGTCAGTAGTT
GGGAGCCTGATGTATGCTCAAGTCTGTACTCGCACAGATATCGCTTATATTGCTGGAATG
CTAGGCCGTTATCAGACATATCCTGGCCTAGATCACTGAAAGGCAGCTAAGAAGGTACTT
CGATATCTGCAAGGGACGAAAGACTATAAACTGACTTATAGAAGAAGTGATCATTTAGAA
GTGGTGGGCTATTCTGATTCTGACTTTGCCAAGTGCAAAGATGACAAGAAATCCACTTCG
GGCTATATCTTTATGTTAGCAGGCGGCCCTATCTCATGGAAGAGTCATAAACAACAGTTG
ATCACAACTTCCACAATGATGGCAGAGTACATTGCTGTTTATAACGCAACCTGTCATGGA
ATGTTGCTTAGAAATCTGATCACTGGACTCAAAATCGTTAATTCCATTTCTAGACCATTG
AAGTTTTACTGTGATAATTCAGCTGCCGTTAGTTTCTCGAACAGTAACAGTTCGACTGGA
GCTGGTTTATATCTCGATACAAAATATCTATTTGTACGTGAACGAGTTGAGGAAAATAAT
CTTTGTATCGAGTATATTAGTACTAAGGATATGCTTGCGGATCCGATGACTAAAGGTCTC
CCTCCTAAGGTTTATGAAGAACATGTTCGGAATATGGGATTTAGTAAAGACCTTATTTGA
GCATATTGTACTAACTTATGTTTTATGTTAATGAAATTTCCTCAGTTTGATTTTGTATGT
CTGTTAGAATATGTTCAACCGGTATAATGGCATATAGACAAATAAAGTTACAAGTCAAAC
AAAGGGCTTACGCGTATTTTGATCATGACGATTAGGTTTTAAATTAAGGCTATAGTATGA
TTAATGGGGGTCCTGAGTCGCATAATGATTCAACGGCTGTATTTCTCTGCGATAGTACTT
GTTTAAGGCTAAAATGAGTGTTAACTCCTGATCAGGCTTATCTAATACTCATAGTAAATG
ATTACTCGGCTAAATGGGAGAATGTAAGATTAAATATATTATGTATTAATATTTAATCTA
TAGCCATTATAATCATTTACATAATATAGATCAAAATATATTATAACATATTAAATAATT
AGTTGGTAATTGTTGATAGACCATATTACCCTTATTAACTAATTAGATTTCCTCCTGGGT
GCTTATAGAAGGAGAATTATATGGAGGTCAAAGGGTTACTCAGTTACACAATTACACACA
CCCCATTAGCCATAACATCATAATTTTCGACCTCCTCTCCTAACCGATACCCTTTTCGGT
TTTCTAAGTCCCCATCATCAGTTAGCATCCTAAGGAGGAACCAGAACACGATGACAAGCA
TGTCGAACTCCATTACTGGATTCTCCAACGCACTGTCTGCTGTAACAGGTATGTTTTATT
GTTTTCCTTCATGAACAAACAGAACTGATCCAACA
>novel#fam41-13198
TCCATTACTGGATTCTCCAACGCACTGTCTGCTATAACAGGTATGTTTTAATGTTTTCCT
CCATGTATAAATAGAACTGAACCAACA
>novel#fam41-14979
TGTAAGATTAAATATATTATGTAATAATATTTAATCTATAGTCTTTATAATCATTTACAT
GATAGAGATCAAAATATATTAGAACCTATTAAGATAATTAGTTGGTAATTGTTGATGGAC
CATATTACCCTTATTAACTAATTAGGTTTCCTCCTGTGTGCTTATAAAAGGAGAATTATG
TGGAGGTTAAAGGGTTACTCAGTTACACAATTACACACACCCCATTAGCCATAACATCAT
ACGTTCGACATCCTCTCCTAGCCGATATCCCTTTTCGGTTTTCTAAGTCCCCATCATTAG
TCAGCACCCTAAGGAGGAACCAGATCACGATGACAAGCATGTCGACTTCCATTACTGGAT
TCTCCAACGCACTGTCTGCTATAACAGGTATGTTTTAATGTTTTCCTTCATGTATAAACA
GAACTGAACCAACATGTGGTATCAGAGCATATGTTGATTAGTCAGTTCTGTTTTCGTATC
CATAATTCTGGGATTGAAACTTGGAAAACGGATTTTCTTTGTAACTTTAAAACTATAACA
GCCGGTTTCGAGTCATGAAGATCGACTCAAGATCTCTGTTTTCGGGAAAAAGATTAATTA
CATGTTCACTCAAATTCAACTGGGTTATGTTTTAGCCGAAATCTGTTTAGAAAAACTATT
AATATTCAGGTTTCGGGTTCCAGAATTTATGTTTTATGTTTTTTAGGGTTCATCATGTTC
TTGGAAAATTCGATAATTCTGTTATGTTTTGGAATGTTTTAGGATTAATGAGTGTTTTTT
CCATGTTTGATCCAATTTTATCTTTTAAGTTTATTCGAAAACTGTTATTAGATAAACAAT
TATAATTTTTCGAAATATGTTGATAAAATTAGATCATCTTAAAACAGGAAATAATATCTC
ATAATCCCTTAGATTTCGAATTTTCAGTTATGTTATCACAATTAACAGCTGTTGACAGGA
AGCTTCGAGATCATCAGATTACGACTCGAGACCATCAGTCTCGACTCGAAACCATAGGGT
CTCGACTCGAAATCATCTCAGGTCCTTAAAACCTTCACAACTCGAGACCAACAGATCTCG
ACTCGAGACCATAAGGTCTCGACTCGAAGTCATAAGGGCTCAAAGGTCTCGACTCGAGAC
CATAACGTCATAACTCGAGACAAAGGTTGCGACTCGAGACCATAATGTCATAACTCGAGA
CCATAAGGGTGCGACTCGAGACCGTGGTTGCGACTCGAGACCTCATCATGACTCGAGATC
TCATAAGATATAGTAGTCGAGACCATGGTTCCGACTCGTGACAACAAGGTTGCGACTCGA
GACCTCATAACTGACTCGAGATCTCATA
>novel#fam41-14782
AGTTCGATCCGCGCTAACGGGTAGTTTGCTATTAAATAATTTGGTTTTGTAGTTATTTAG
TTAATTAATCAGAATCAGATAATGTTTTGCAAAACCAAAATAACTTAACTTGAATGAGCT
TCTGATGCATCATTTCTGGCCAAAGCTGACTCGATACATCTACTTATCATTCAAGTATTA
CGAAAGCTATGTTAAGTGTGCATCATAAGCATGAATGTTTTAATATCTGGCCAAAGCTGA
TTTAATTCTTTCATAGATGGCATACTTAACAAGTGCATAACTAAAGTGATTGTTTCAATT
TCTGGCCAAAGCTGATTTGTTACAACCACTTTGCACATATGCTTAAATGATTACACTTCT
GGCCAAAGCTGTTTTGTCTTCGTTTAAGTAGAATTTTTAACAAAGTCTATTATTTTGATG
TTAGTAATAGACAATATCACAGCTTCATAACGTAAAATGGTTATTTTTTATGCCTGCCTT
AGTTTAATGTGCCCTTAGATCACATTAGGACTTCTTCCTTAGTATCATAACTTGCTCATC
TTATTCCCACTATCAGCACCAAATCAGGGGATTCCATCTTTGACTGATGATAACTTTGCT
GCATGGAAGG
>novel#fam41-135
TGTAAGATTAAATATATTATGTATTAATATTTAATCTATAGCCATTATAATCATTTACAT
>ZRSiTERT00100007#fam41-4926
AGTTCGATCCGCGCTAACAGGTGGTTTGCTATTAAATACTTGGTTTTGTTAATACTTAAT
TCATTAATCAGAATCAGATAATTTTACAAAACCAAAATAGCTTTACTTGAATGAGCTTCT
GATGTATTAATTCTGGCCAAAGCTGATTTAATACATCTATTTATTGTTCAAGTATTATAA
AAGGCTATGTTAAGTATGCATTACAAACCTGAAATGTCTTAATTCTGGCCAAAGCTGATT
TAATTCATTTATGTTTAGCATGCTTGACAAGTGCATAACTAAAGTGATTGTCTCATTTCT
GGCCAAAGCTGATTTGTCACGATTGCTTTGCACACATACTTAAATGATTACACTTCTGGC
CAAAGCTGATTTGTCTTCGTTTAAGTAGAATTTTTACTAAGTCTATTATTTTGATGTTAG
TAATAGACATTATCACAGCTTCATAATTAAAATGGTCATTATTTATGCCTGCCTTAGTAT
AACATGCCCATTAGATCACATTAGGACTTCTTCTTTTGTATCATAACTTGCTCATCTTAT
TTCCATTATCAGCACCCAATTGCGGGATTCCACCTTTGACTGGTGATAACTTTGCTGAAT
GGAAGGATGCCCTCATGCTTACTCTAGGATTGCTGGACTTTGATTATGCCCTAAGAGAGA
ATAAGCCAGCGGACCTTACCGCCACCAGTACTGCTGCTGAGCAGATAGTCCATGATAAAT
GGACTAGGTGTAACCGCATGTCTCTCATGTTCATGAAGCAGTCTATTCATAACTCAATCA
GAGGAGCCATTCCTGATTCTGAAAATGCTAAAACCTATCTGGCTTCTGTGGAGGATCAAT
TCAAGGGAACATCAAAAGCACACGCTAGCACTCTTATCCTCAAGCTGGTGACATCTAAGT
ATGATGGGAGGAGCGGCATTCGCGAACACATCATGATGATGCATGATATGGCCAATAAGC
TGAAGGGCCTAGAGATGGAAATCAGTGATGGTTTTCTCGTTCACTTCATCATCACTTCGC
TTCCTTCATCCTATGAAGCTTTCAAGATCAATTACAACACTCAGAAGGACAAATGGACGA
TGAGTGAGCTGATCGCTATGTGCGTGCAGGAGGAAGAGCGTATGAAGATGGATCGCACTA
CTGATGTTGCTAACTTCACCACTTCCAGCTCAAAGAAAAGGAAGAACTCTTATCATAGAA
AGGATGCTTCTAAGGTTCAAAAGCCAAATCCAAATCCTAATACAAGTACACCTTCCAGCT
CTAAGAACTCCTTAGGCAAACCCTATTGCAAGTTCTGTAAGAAAACAGGACATAAGCAAA
AGGAATGCCCTGACTTTAAGGAGTGGCTGGCTAAGAAAGGTAACGATTTTTTCATGATAC
TTGAGTCCTTTAATTTAAATGTTCCTGCTAATTCTTGGTGGTTTGATTCTGGTTCTATGG
TTCATGTAACCAATTCACTTCAGGGATTCCTTACAATCCGGAAGCTGGGAAGAAACCAAA
GAACACTTAAAGTTGGGGATGATCGGGAATTAGAAGTGAAGGCCATAGGAACATTACAAT
TATTTTTGAAAACTGGTTTATGTATTAAACTTTATGATACCTTATATGTTCCTGAGGTAA
CTCGGAACCTTGTATCAGGACCAAAGTTAGACATGGACGGTTTTGTCGTTTCTCATGGTC
ATCGCAAACTCTCTATTCTCTATGATTCCGTTGTTTATGGTACTGGCATTCTGGATGGTG
GTCTCTATAGATTAGAACTAGATGATAATTTTTCCAAATCTTTGTTGTCATATAATATTA
ATGAATCACTCACAAAGATGGAAAAGAAACAAATTCGAGACTTAGAGACTTCATCTATGT
TGTGGCATCAACGTTTAGGCCACATCTCAAGAGAACGATTAAATCGTCTCGTAAAGGATG
AAGTCTTACCTCCTCTCGATTTCACCGATTTTGGAACATGTGTCAAATGTCTTAAAGGCA
AAATGACATCAGCGAATAAGAAAGGTGCCACTAGGAGCTCTAATTTATTAGAACTCATTC
ACACTGACATTAGTGGTCCCTATCAAATCGCTGGCATCACAGGACATACTTCATTTATCA
CTTTCATTGATGATTATTCTCGTTACATGTACTTGTATCTTATAAAGGAAAAGTCTGAAT
CTCTTACAACTTTTAAAGATTATAAAGCTGAAGTTGAAAAGCAATTAGATCGTCAGATTA
AAGTTGTGAGATCCGACAGAGGCGGTGAATATTATGGAAGACATACTGATGTGGGTCAAG
CTCCTGGTCCATTTTATGAGTTTTGTAAGGGCCAGGGGATTGTGAACCAATACACCATGC
CTGGTACACCTCAGCAGAATGGTGTCGCTGAACGAAGAAATCGTACCCTTATGAACATGG
TGCGCAGTATGTTAGCCAACACTAATTTACCATTATTCCTCTGGACTGAAGCATTAAAAG
CAGCTGTTCATATACTCAATAGAGTTCCTTCTAAGTCTGTCCCTAAAACTCCTTATGAAC
TTTGGACAGGAAGGAAACCGAGTCTTAAATATATGAAAGTATGGGGCTGCATTGCTGAAG
CAAAATTATATAATCCTTTCCTAAGGAAACTTGACCCTAAAACAGTTACCTGCTTCTTTA
TCGGGTATCCTGATCATTCAAAGGGTTATCGTTTCTATTGTCCTTCCCATGTCACCCGTA
TTGTTGAAACCAAGCGTGCTGCGTTCCTGGAGGATTTCAAGGTCAGTGGGAGCAGTACTA
ACCCTTACGAAGAATTGCAAGAAGTACAAGACGCGGGGGGGAGAGACTCGTCGCTTTCCA
TTACTCCGTTTACTCCTCTTGTACCACATGCAACTGCACCTGAAGCCACTGCACAAACTC
CAACTCCACAACCAGAACCCATTATACCTCATAACGAAGGCACATCAAACGCTCAAAACC
AAGACAACGCTCAACCCGAAAATCAGCTCAGGAGGTCATCTAGGCAAAAACGGCCTACTA
ATTGGGATGATTATATTACCTACCTGACTGAAATGGATGCTGGAAAGCTCAATGATCCTA
TTTCTTATAATGAAGCCATTAGCAGTGATCAGTCTTCTGAATGGAACAAAGCAATGATTG
ATGAGCTTGAATCCATGAAGAAAAATGACGTTTGGGATTTGGTAGAATTACCCAACGGTG
TAAAACCTGTAGGTTGTAAATGGGTGTTCAAAACAAAACTAGATCCGAATGGGAACGTTG
AACGCTACAAAGCGAGATTGGTTGCAAAGGGCTACACTCAGAAAGAGGGAATTGATTATC
AAGAGACGTTTTCACCTGTCTCTCGTAAAGATTCATTAAGGATCGTTATGGCCTTAGTAG
CTCATTTTGATTTAGAGCTACATCAGATGGACGTCAAAACTGCTTTCCTTAACGGAGACT
TAGACGAAGATGTTTACATGAAACAACCTGAAGGCTTTAAACCTGAAGGTCAGGAGCATC
TAGTCTGTAAGTTGAAGAAATCCATTTATGGGTTAAAACAAGCATCACGTCAATGGTATC
TCAAGTTTGATGAAGTCATGAAGAGGCAAGGTTTTATGAAGAATCAAGTGGATCAATGCA
CCTACCTCAAGATGAGTGGGAGTAACTTTACTATACTTGTCCTTTACGTAGATGACATTC
TATTGGCAAGTAATAGTTTAGACATGTTGCATGAGTCGAAGCGGTTACTCTCGCATAACT
TCGACATGAAGGATCTCGGAGATGCTTCTTACGTCATTGGCATCGAAATTCACCGAGATA
GACACAAAGGGATCTTAGGATTATCTCAAAAGACTTACATAGATCGTGTCCTTACACGTT
ACAACATGCAACAGTGCAAACCCTCCGTCGCTCCAGTAGTTAAGGGAGATGTTTTCGGTT
CATTCCAGTGTCCGACAACAGAGGTTGAAAAGGAGCAAATGAGCCAGATACCTTACGCGT
CAGTAGTCGGGAGCCTGATGTATGCTCAAGTCTGTACTCGCCCAGATATCGCTTATATTG
CTGGAATGCTAGGCCGTTATCAGACTAATCCTGGCCTAGATCACTGGAAAGCAGCTAAGA
AGGTCCTCAGATATCTGCAAGGGACGAAAGACTATAAACTGACTTATAGAAGAAGTGATC
ATTTAGAAGTGGTAGGTTATTCTGATTCTGACTTTGCCAAATGCAAAGATGACAAGAAAT
CCACTTCGGGCTACATCTTTATGTTAGCAGGCGGACCTATCTCATGGAAGAGTCATAAAC
AACAGTTAACTACAACTTCCACAATGATGGCAGAATACATTGCTGTTTACAACGCAACCT
GTCATGGAATGTTGCTTAGAAATCTGATCACTGGACTCAAAATTGTTAATTCCATTTCTA
GACCATTGAAGCTTTACTGTGATAACTCAGCTGCCGTTAGTTTCTCGAACAGTAACAGTT
CGACTGGAGCTGGTTTATATCTCGATACAAAGTACTTGTTCGTACGTGAACGTGTTGAGG
AAAATAATCTTTGTATAGAGTATATTAGTACTAAAGATATGCTAGCGGATCCGATGACTA
AAGGTCTCCCACCTAAAGTTTTCGAAGAACATGTATCGAATATGGGACTTACTAAAGACC
TTGTTTAATGGCATATTGTACTAGCTTATGTTTTAATTAATAAAATTTCCTCAGTTTGAT
TTTGTATGTCTCTAACATATGTTCTGCCGGTGTAATGACATATAGACAAATATAAATACA
AATCAGACGCTAAAGGGCTTATACATATTTTGATCGTAACTATTAGGTTTTAAATTGAGG
CTATAGTATGACTAATGGGGGTCCTGAGTCGAATGATGATTCAACGGCTGTATTTCTCTG
CTATAGTTCTTGGTTTAAAGCTAAAATGAGTGTTAACTCCTGGCCAGGCTTACCTAATAC
TCATGATAAATGATTACTTGGCTAAGTGGGAGAATGTGAGATTAAATATATAAAATGTAA
TATTTAATCTTGTAGCCTATATAATCATTTATATTATATTAGATCAAAATATATTTATTA
ACCTATTAATAATTAGTTGGTAATTGTTGATGGACCATATTACCCTTATTAACTAATTGG
GTTTCCTCTTGGGTGTATAAATAAGG
>novel#fam41-13189
GAAGGATGCTCTCATGCTTACGCTTGGGCTGCTGGATTTTGATTATGCTCTAAGGGAGAA
TAAGCCAGCGGACCTTACCACTCAGAGTACTGCTGCTGAGCAGATACTTCATGGAAAGTG
GACTAGGTGTAACCGCATGTGTCTTATGTTTATGAAGCAGTCCATAAGCAATGCTATCAG
GGGAGCTATTCCTGATTCTGAAGATGCTAAAACCTACTTGACTTCTGTGGAGGCGCAGTT
CAAGGGGACGTCTAAAGCACACGCTAGTACCCTTATTCTCAAGCTGGTGACAACTAAGTA
TGATGGGAGGAGCGGCATTCGCGAGCACATCATGATGATGAATGACATGGCCAATAAGCT
GAAGGGGCTGGAAATGGAAATCAGTGATGGTTTCCTTGTTCATTTCATTATTACTTCGCT
TCCTTCGTCCTTTGAAGCATTCAAGATCAATTACAACACTCAGAAGGACAAATGGACAAT
GAGTGAACTGGTCGCTATGTGCGTACAGGAGGAAGAGCGTATGAGAATGGATCGCCATAC
TGATGTTGCAAACTTCACTACCTCCAATTCTAAGAAAAGGAAGAACAATTATCAGAGGAA
GGATGCTTCAAAAGTCCAAAGGCCTAATCCTAATCATAATACAAGTGCACCTTCCAGCTC
TAAGAACTCCTTAGGCAGTATCCGCTGCAAGTTCTGTAAAAAGAAAGGACACATGCAGAA
GGAATGCCCTGACTTTAAGGAGTGGCTGGCTAAGAAAGGTAACGATTATTTTATGATACT
TGAGTCCTATAATTTAAGTGTTCCTGCTAATTCTTGGTGGTTTGATTCTGGTTCTATGGT
TCATGTTACCAATTCTACTCAGGGATTCCTTTCAATCCGGAAGCTGGAAAGAAACCAAAG
AACGCTTAAGGTCGGGGATGATCGAGAATTAGAAGTGAAGGCCATTGGAACATTACAATT
AGTTATGAAAACTGGTTTATGTATTAAACTTTATGATACCTTATATGTTCCTTAGGTAAC
TCGGAACCTTGTATCAGGACCAAAGTTAGACATGGACGGTTTTATTGTTTCCCATGGTCA
TCGCAAACTCTCTATCCTCTATGATTCTGTTCTTTATGGTACTGGTGTTCTGGATGGTGG
TCTCTATAGATTAGAAGTAGATGATGGCTTTTCCAAATCTTTGTTGTCATATAACATTAA
TGAATCACTCACAAAGATGGAAGAGAAACGAGACTTAGAGACTTCATCCATGTTGTGGCA
TCAGCGTTTAGGCCACATTTCAAAAGAACGATTAAATTGTCTCATAAAGGATGAAGTCTT
ACCTCCTCTCGATTTCTCTGATTTTGGAACATGTGTCAAATGTCTTAAAGGTAAAATGAC
ATTAGCGAATAAGAAAGGTGCCACTAGGAGTTCTAATTTATTAGAACTCATTCACACTGA
CATTAGTGGTCCCTACCAAATCGCTGGCATAACAGGACATACTTCATTTATCACTTTCAT
TGACGATTATTCTCGTTACATGTACTTGTATCTTATTAAGGATAAATCTGAATCTCTTAC
AACTTTTAAAGATTATAAGGCTGAAGGTGAAAAGCAATTAGATCGTCAGATTAAAGTTGT
GAGATCAGATAGAGGCGGTGAGTATTATGGAAGACATACTGATGTGGGTCAAGCTCCTGG
TCCATTTTATGAGTTTTGTAAGGGTCAGGGGATTGTGAACCAATACATCATGCCTGGTAC
ACCTCAGCAGAACGGTGTCGCTGAAAGAAGAAACCGTACCCTTATGAACATGGTGCGCAG
TATGTTAGCCAACACTAATTTACCATTATTCCTCTGGACTGAAGCGTTAAAAGCAGCTGT
TCATATACTCAATAGAGTTCCTTCTAAGTCTGTCCCTAAAACTCCTTATGAACTTTGGAC
AGGAAGGAAACCGAGTCTTAAATATATGAAAGTATGGGGCTGCATTGCTGAAGCAAAACT
TTACAATCCTTTCCTAAGGAAACTTGACCCTAAAACAGTTACCTGTTTCTTTATCGGGTA
TCCTGAGAACTCTAAGGGTCATCGTTTCTATTGTCCTTCCCATGTCACCCGTATTGTTGA
AACCAAGCGTACCGCGTTCCTGGAGGATTTCAAGGTTAGTGGGAGCAGTACCAACCCTTA
CGAAGAATTGCAAGAAGTACAAGACGCGGG
>novel#fam41-14978
GTTCGATCCGCGCTAACGGGTAGTTTGCTATTAAATAATTTGGTTTTGTAGTTATTTAGT
TAATTAATCAGAATCAGATAATGTTTTGCAAAACCAAAATAACTTAACTTGAATGAGCTT
CTGATGCATCATTTCTGGCCAAAGCTGACTCGATACATCTACTTATCATTCAAGTATTAC
GAAAGCTATGTTAAGTGTGCATCATAAGCATGAATGTTTTAATATCTGGCCAAAGCTGAT
TTAATTCTTTCATAGATGGCATACTTAACAAGTGCATAACTAAAGTGATTGTTTCAATTT
CTGGCCAAAGCTGATTTGTTACAACCACTTTGCACATATGCTTAAATGATTACACTTCTG
GCCAAAGCTGTTTTGTCTTCGTTTAAGTAGAATTTTTAACAAAGTCTATTATTTTGATGT
TAGTAATAGACAATATCACAGCTTCATAACGTAAAATGGTTATTTTTTATGCCTGCCTTA
GTTTAATGTGCCCTTAGATCACATTAGGACTTCTTCCTTAGTATCATAACTTGCTCATCT
TATTCCCACTATCAGCACCAAATCAGGGGATTCCATCTTTGACTGATGATAACTTTGCTG
CATGGAAGG
>ZRSgTERT00100001#fam41-14988
TCGATCCGCGCTAACGGGTAGTTTGCTATTAAATAAATGGTTTTGTAATTTACTTAGTTA
ATTAATCAGAATCAGATAATGTAATGTTTTACAAAACCAGAATAGCTTAACTTGAATGAG
CTTTTGATATATCATTTCTGGCCAAAGCTGACTTGATACATCTACTTATCATTCAAGTAT
TACGAAAGCTATGCTAAGTGTGCATCATAAGCATGAATGTTTTAATATCTGGCCAAAGCT
GATTTAATTCTTTCATAGATGGCATACTTAGCAAGTGCATAACTAAAGTGATTGTTTCAA
TTTCTGGCCAAAGCTGATTTGTTACAACCACTTTGCACATATGCTTAAATGATTACACTT
TTGGCCAAAGCTGTTTTGTTTTCGTTTAAGTAGAATTTTTTAGTTAAGTCTATTATTTTG
ATGTTAGTAATAGACATTATCACAGCTTCATTATGTAAAATGGTCATTATTTTGCCTGCC
TTAGTTTAACGTGCCCATAGATCACATTAGAATTTCTTCCTTAGTATCATAACTTGCTCA
TCTTATTTCCACTATCAGCACCCAACTGCGGGATTCCACCTTTGACTGGTGATAACTTTG
CTACATGGAAGGATGCTCTCATGCTTACTCTCGGATTGCTTGATTTTGATTATGCTCTAA
GAGAGAAAAAGCCAGCGGACCTTACCACTCAAAGTACTGCTGCTGAGCAGTTAACTCATG
AAAAGTGGACTAGGTGTAACCGCATGTCTCTCATGTTTATGAAGCAATCCATAAGCAATG
CAATCAGGGGAGCTATTCCTGATTCTGAAGATGCTAAAACCTACTTGGAACATGTGGAGG
CGCAGTTCAAAGGGACGTCTAAGGCGCACGCTAGTACCCTTATTCTCAAGCTGGTGACAA
CTAAGTATGATGGGAGGAGCGGCATTCGCGAGCACATCATAATGATGAATGACATGGCCA
ATAAGCTGAAGGGGCTGGAAATGGAAATCAGTGATGGTTTCCTTGTTCATTTCATCATTA
CTTCGCTTCCTTCATCCTTTGAAGCATTTAAGATCTACAACACTCAGAAGGAAAAATGGA
CGATGAGTGAACTGGTCGCCATGTGCGTACAGGAGGAGGAGCGTATGAGGATGGATCGCA
CTACTGATGTTGCCAATTTCACTACCTCCAATCCTAAGAAAAGGAAGCACAATTATCAGA
GGAAGGATGCTTCTAAAGTCCATAAGTCTAATCCTAACCCTAATACAAGTGCACCTTCCA
GCTCTAAGAACTCCTTAGGCAGTATCCGCTGCAAGTTCTGTAAAAAGACAGGACACATGC
AGAAGGAATGCCCTGACTTTAAGGAGTGGCTGGCTAAGAAAGGTAACGATTATTTTATGA
TACTTGAGTCCTATAATTTAAGTGTTCCTGCTAATTCTTGGTGGTTTGATTCTGGTTCTA
TGGTTCATGTTACCAATTCTACTCAGGGATTCCTTTCAATCCGGAAGCTGGAAAGAAACC
AAAGAACGCTTAAGGTTGGGGATGATCGAGAATTAGAAGTGAAGGCCATTGGAACATTAC
AATTAGTTATGAAAACTGGTTTATGTATTAAACTTTATGATACCTTATATGTTCCTGAGG
TAACTCGGAACCTTGTATCAGGACCAAAGTTAGACATGGACGGTGTTATTGTTTCCCATG
GTCATCGCAAACTCTCTATCCATTATGATTCTGTTCTTTATGGTACTGGTGTTCTGGATG
GAGGTCTCTATAGATTAGAACTAGATGATGGCTTTTCCAAATCTTTGTTGTCATATAACA
TTAATGAATCACTCACAAAGATGGAAGAGAAACGAGACTTAGAGACTTCATCCATGTTGT
GGCATCAGCGTTTAGGCCACATTTCTAAAGAGCGATTAAATCGTCTCGTAAAGGATGAAG
TCTTACCTCCTCTCGATTTCTCTGACTTTGGAACATGTGTCAAATGTCTTAAAGGTAAAA
TGACATTAGCGAATAAGAAAGGTGCCACTAGGAGTTCTAATTTATTAGAACTCATTCACA
CTGACATTAGTGGTCCCTACCAAATCGCTGGCATAACAGGACATACTTCATTTATCACTT
TTATTGATGATTATTCTCGTTATATGTACTTGTATCTTATTAAGGAGAAATCTGAATCTC
TAACAACTTTTAAAGATTATAAGGCTGAAGTTGAAAAGCAATTAGATCGTCAGATTAAAG
TTGTGAGATCAGATAGAGGCGGTGAGTATTATGGAAGACATACTGATGTGGGTCAAGCTC
CTGGTCCATTTTATGAGTTTTGTAAGGGCCAGGGGATTGTGAACCAATACACCATGCCTG
GTACACCTCAGCAGAACGGTGTCGCTGAAAGAAGAAACCGTACCCTTATGAACATGGTGC
GCAGTATGTTAGCCAACACTAACTTACCATTATTCCTCTGGACTGAAGCGTTAAAAGCAG
CTGTTCATATACTCAATAGAGTTCCTTCTAAGTCTGTCCCTAAAACTCCTTATGAACTTT
GGACAGGAAGGAAACCGAGTCTTAAATATATGAAAGTATGGGGCTGCATTGCTGAAGCAA
AACTTTACAATCCTTTCCTAAGGAAACTTGACCCTAAGACAGTTACCTGTTTCTTTATCG
GGTATCCTGAGAACTCTAAGGGTTATCGTTTCTATTGTCCTTCCCATGTCACCCGTATTG
TTGAAACCAAGCGTGCCGCGTTCCTGGAGGATTTCAAGGTCAGTGGGAGCAGTACCAACC
CTTACGAAGAATTGCAAGAAGTACAAGACGCGGGGGGGAGAGACTCGTCGCTTACCATTA
CTCCGATTACTCCTCTTGTACCCAATGCAACTATTGTTCCTGAAGCTACTGCACCAACTG
CAAATTTACCTCTACAATCAGAACCCATTATACCTCATGACGAAGGCACATCAAACGCTC
AAAACCAAGACAACGCTGAACCCGATAATCCACTCAGGAGGTCATCCAGGCAAAGAAGGC
CTCCTAATTGGGATGATTATGTTACCTACCTGACTGAAATGGATCCCAGAAAGCTCAATG
ATCCTATCTCTTACAATGAAGCCATTAGCAGTGATCAGTCTTCCGAATGGAATAAAGCAA
TGATTGATGAGCTTGAATCCATGAAGAAAAATGACGTTTGGGATTTGGTAGAATTACCCA
ACGGAGTCAAACCCGTAGGATGCAAATGGGTGTTCAAAACAAAACTGGATCCGAATGGAA
ACGTTGAACGCTACAAAGCAAGATTGGTTGCAAAGGGCTACACTCAGAAAGAGGGAATTG
ATTATCAAGAGACATTTTCACCTGTCTCTCGTAAAGATTCATTAAGGATCGTCATGGCCC
TAGTAGCTCATTTCGACTTAGAGCTGCATCAGATGGACGTTAAAACTGCTTTCCTTAACG
GAGATTTGGACGAAGATGTTTACATGAAGCAACCTGAAGGCTTTGAGCCTGAAGGTCAGG
AGCATCTAGTCTGTAAGCTGAAGAAATCCATTTACGGGTTAAAACAAGCATCACGTCAGT
GGTACCTCAAGTTTGATGAAGTCATGAAGAAGCAAGGTTTTATGAAGAATCAAGTGGATC
AATGCACCTACCTCAAGATGAGTGGGAGCAACTTTACTATACTTGTCCTTTACGTTGACG
ACATTCTATTGGCAAGTAATAGTTTAGACATGTTGCATGAGTCGAAGCGGTTACTCTCGC
ATAACTTCGACATGAAGGATCTCGGAGATGCATCTTACGTCATTGGCATCGAAATTCACC
GAGATAGAAACAAAGGGATCTTAGGATTGTCCCAAAGGGCCTACATAGATCGTGTCCTTA
CACGGTATAACATGCAACAGTGCAAACCCTCCGTCGCTCCAGTAGTTAAGGGAGATGTTT
TCGGTTCATTCCAGTGTCCGACAACAGAGGTTGAGAAGGAGCAAATGAGCCAGATACCTT
ATGCATCAGTAGTCGGGAGCTTGATGTATGCTCAAGTCTGTACTCGTCCAGATATCGCTT
ATATTGCTGGAATGCTAGGCCGTTATCAGACTAATCCTGGCTTAGATCACTGGAAAGCAG
CTAAGAAGGTACTTCGATATCTGCAAGGGACGAAAGACTATAAGCTGACTTATAGAAGAA
GTGATCATTTGGAAGTGGTGGGCTATTCTGATTCTGACTTTGCCAAATGCAAAGATGACA
AGAAATCCACTTCGGGCTATATCTTTATGTTAGCAGGCGGCCCTATCTCTTGGAAGAGTC
ATAAACAACAGTTGACCACAACTTCCACAATGATGGCAGAGTACATTGCTGTCTATAACG
CAACCTGTCATGGAATGTTGATTAGAAATCTGGTCACTGGACTCAAAATTGTTAATTCCA
TTTCTAGACCATTGAAGCTTTACTGTGATAATTCAGCTGCCGTTAGTTTCTCGAACAGTA
ACAGTTCGACTGGAGCTGGTTTATATCTCGATACGAAATATCTATTTGTACGTGAACGTG
TTGAGGAAAATAATCTTTGTATCGAGTATATTAGTACTAAGGATATGCTTGCGGATCCGA
TGACTAAAGGTCTCCCTCCTAAGGTTTACGAAGAACATGTTCGGAATATGGGATTATGTA
AAGACCTTATTTGAGCATATTGTACTAGCTTATGTTTTATGTTTAATGAAATTTCCTCAA
GTTTGATTTTGTATGTCTATTAGAATATGTTCAACCGGTATAATGGCATATAGACAAATA
AAAAGTTACAAATCAAACAAAGGGCTTACGCGTATTTTGATCATGATGACTAGGTTTTAA
ATTAAGGCTATAGTATGATTAATGGGGGTCCTGAGTCGCATAATGATTCAACGGCTGTAT
TTTTCTGCTATAGTACTTGTTTAAGGCTAAAATGAGTGTTAACTCCTGATCAGGCTTAGC
TAATACTCATAGTAAATGATTACTCGGCTAAGTGGGAGAATGTAAGATTAAATATATTAT
GTTTAATATTTAATCTATAGCCATCTTAATCATTTACATTATAGAGATCAAAATATATTA
GAACCTATTATTTAATTAGTTGGTAATTGTTGATGGACCATATTACCCTTAGTAACTAAT
TAGGTTTCCTCCTGGGTGCTTATATAAGGAGAGTTATGTGGAGGTTTAAGGGTTACTCAG
TTACACAATTCACACACCCCATTAGCCATAACATCATCACGAAACCTCCTCTCCATAACC
GATACCCTTTTCGGTTTCTAAGTCCCCATCATCAGTTAGCACCCTAAGGAGGAACCAGAT
CAAGATGACAGGCATGTCAAACTTCCTCACTGGATTCTCCTCTGCACTATCTGCTGTGAC
AGGTATGATTTATATTGTTTTCCTTCATGTACAAACAGAACTGAACCAACA
>ZRSgTERT00100001#fam41-8322
AAATAGCTTAACTTGAATGAGCTTTTGATATATCATTTCTGGCCAAAGCTGACTTGATAC
ATCTACTTATCATTCAAGTATTAGGAAAGCTATGCTAAGTGTGCATCATAAGCATGAATG
TTTTAATATCTGGCCAAAGCTGATTTAATTCTTTCATAGATGGCATACCTAGCAAGTGCA
TAACTAAAGTGATTGTTTCAATTTCTGGCCAAAGCTGATTTGTTGCAACCACTTTGCACA
TATGCTTAAATGATTACACTTCTGGCCAAAGCTGTTTTGTCTTCGTTTAAGTAGAATTTT
TAGTTAAGTCTATTATTTTGATGTTAGTAATAGACATTATCACAGCTTCATTATGTAAAA
TGGTCATTATTTTGCCTGTCTTAGTTTAACGTGCCCATAGATCACATTAGAATTTCTTCC
TTAGTATCATAACTTGCTCATCTTATTTCCACTATCAGCACCCAACTGCGGGATTCCACC
TTTGACTGGTGATAACTTTGCTGCATGGAAGGATGCTCTCATGCTTACTCTCGGATTGCT
TGATTTCGATTATGCTCTAAGAGAGAAAAAGCCAGCGGACCTTACCACTCAAAGTACTGC
TGCTGAGCAGTTAACTCATGAAAAGTGGACTAGGTGTAACCGCATGTCTCTCATGTTTAT
GAAGCAATCCATAAGCAATGCAATCAGGGGAGCTATTCCTGATTCTGAAGATGCTAAAAC
CTACTTGGAACATGTGGAGGCTCAGTTCAAAGGGACGTCTAAGGCGCACGCTAGTACTCT
TATTCTTAAGCTGGTGACAACTAAGTATGATGGGAGGAGCGGCATTCGCGAGCACATCAT
GATGATGAATGACATGGCCAATAAGCTGAAGGGGCTGGAAATGGAAATCAGTGATGGTTT
CCTTGTTCATTTCATCATTACTTCGCTTCCTTCTTCTTTTGAAGCATTCAAGATCAACTA
CAACACTCAGAAGGAAAAGTGGACGATGAGTGAGCTGGTCGCCATGTGCGTACAGGAGGA
GGAGCGTATGAGGATGGATCGCCATACTGATGTTGCCAACTTTACTACCTCCAATCCTAA
GAAAAGGAAGAACAATTATCAGAGGAAGGATGCTTCTAAAGTCCATAAGTCTACTCCTAA
CTCTAATGCAAGTGCACCTTCCAGCTCTAAGAACTCCTTAGGCAGTATCCGCTGCAAGTT
CTGTAAAAAGACAGGACATATGCAGAAGGAATGTCCTGACTTTAAGGAGTGGCTGGCTAA
GAAAGGTAACGATTATTTTATGATACTTGAGTCCTATAATTTAAGTGTTCCTGCTAATTC
TTGGTGGTTTGATTCTGGTTCTATGGTTCATGTTACCAATTCTACTCAGGGATTCCTTTC
AATCCGGAAGCTGGAAAGAAACCAAAGAACGCTTAAGGTTGGGGATGATCGAGAATTAGA
AGTGAAGGCCATTGGAACATTACAATTAGTTATGAAAACTGGTTTATGTATTAAACTTTA
TGATACCTTATATGTTCCTGAGGTAACTCGGAACCTTGTATCAGGACCAAAGTTAGACAT
GGACGGTTTTATTGTTTCCCATGGTCATCGCCAACTCTCTATCCATTATGATTCTGTTCT
TTATGGTACTGGTGTTCTGGATGGAGGTCTCTATAGATTAGAACTAGATGATGGCTTTTC
CAAATCTTTGTTGTCATATAACATTAATGAATCACTCACAAAGATGGAAGAGAAACGAGA
CTTAGAGACTTCATCCATGTTGTGGCATCAGCGTTTAGGCCACATTTCAAAAGAGCGATT
AAATCGTCTCGTAAAGGATGAAGTCTTACCTCCTCTCGATTTCTCTGACTTTGGAACATG
TGTCAAATGTCTTAAAGGTAAAATGACATTAGCGAATAAGAAAGGTGCCACTAGGAGTTC
TAATTTATTAGAACTCATTCACACTGACATTAGTGGCCCCTACCAAATCGCTGGCATAAC
AGGACATACTTCATTTATCACTTTTATTGATGATTATTCTCGTTACATGTACTTGTATCT
CATTAAGGAGAAATCTGAATCTCTAACAACTTTTAAAGATTATAAGGCTGAAGTTGAAAA
GCAATTAGATCGTCAGATTAAAGTTGTGAGATCAGATAGAGGCGGTGAGTATTATGGAAG
ACATACTGATGTGGGTCAAGCTCCTGGTCCATTTTATGAGTTTTGTAAGGGCCAGGGGAT
TGTGAACCAATACACCATGCCTGGTACACCTCAGCAGAACGGTGTCGCTGAAAGAAGAAA
CCGTACCCTTATGAACATGGTGCGCAGTATGTTAGCCAACACTAACTTACCATTATTCCT
CTGGACTGAAGCATTAAAAGCAGCTGTTCATATACTCAATAGAGTTCCTTCTAAGTCTGT
CCCTAAAACTCCTTATGAACTTTGGACAGGAAGGAAACCGAGTCTTAAATATATGAAAGT
ATGGGGCTGCATTGCTGAAGCAAAACTTTACAATCCTTTCCTAAGGAAACTTGACCCTAA
GACAGTTACCTGTTTCTTTATCGGGTATCCTGAGAACTCTAAGGGTTATCGTTTCTATTG
TCCTTCCCATGTCACCCGTATTGTTGAAACCAAGCGTGCCGCGTTCCTGGAGGATTTCAA
GGTCAGTGGGAGCAGTACCAACCCTTACGAAGAATTGCAAGAAGTACAAGACGTGGGGGG
GAGAGACTCGTCGCTTACCATTACTCCGATTACTCCTCTTGTACCCAATGCAATTATTAC
ACCTGAAGCTACTGCACCAACTCCAAATTCACCTCTACAATCAGAACCCATTATACCTCA
TGACGAAGGCACATCAAACGCTCAAAACCAAGACAACGCTGAACCCGATAATCTACTCAG
GAGGTCATCCAGGCAAAGAAGGCCTCCTAACTGGGATGATTATGTTACCTACCTGACTGA
AATGGATCCCGGAAAGCTCAATGATCCTATCTCTTACAATGAAGCCATTAGCAGTGATCA
GTCTTCTGAATGGAATAAAGCAATGATTGATGAGCTTGATTCCATGAAGAAAAATGACGT
TTGGGATTTGGTAGAATTACCCAACGGAGTCAAACCCGTAGGATGCAAATGGGTGTTCAA
AACAAAACTGGATCCGAATGGTAACGTTGAACGCTACAAAGCGAGATTGGTTGCAAAGGG
CTACACTCAGAAAGAGGGAATTGATTATCAAGAGACGTTTTCACCTGTCTCTCGTAAAGA
TTCATTAAGGATCGTCATGGCCCTAGTAGCTCATTTCGACTTAGAGCTGCATCAGATGGA
CGTTAAAACTGCTTTCCTTAACGGAGACTTGGACGAAGATGTTTACATGAAGCAACCTGA
AGGCTTTGAGCCTGAAGGTCAGGAGCATCTAGTCTGTAAGCTGAAGAAATCCATTTACGG
GTTAAAACAAGCATCACGTCAGTGGTACCTCAAGTTTGATGAAGTCATGAAGAAGCAAGG
TTTTATGAAGAATCAAGTGGATCAATGCACCTACCTCAAGATGAGTGGGAGCAACTTTAC
TATACTTGTCCTTTACGTTGACGACATTCTATTGGCAAGTAATAGTTTAGACATGTTGCA
TGAGTCGAAGCGGTTACTCTCGCATAACTTCGACATGAAGGATCTCGGAGATGCGTCTTA
CGTCATTGGCATCGAAATTCACCGAGATAGAAACAAAGGGATCTTAGGATTGTCCCAAAG
GGCCTACATAGATCGTGTCCTTACACGGTATAACATGCAACAGTGCAAACCCTCCATCGC
TCCAGTAGTTAAGGGAGATGTTTTCGTTTCGTTTCAGTGTCCGACAACAGAGGTTGAGAA
GGAGCAAATGAGCCAGATACCTTATGCATCAGTAGTCGGGAGCTTGATGTATGCTCAAGT
CTGCACTCGTCCAGATATCGCTTATATTGCTGGAATGCTAGGCCGTTATCAGACTAACCC
TGGCTTAGATCATTGGAAAGCAGCTAAGAAGGTACTTCGATATCTGCAAGGGACGAAAGA
CTATAAGCTGACTTATAGAAGAAGTGATCATTTAGAAGTGGTGGGCTATTCTGATTCTGA
CTTTGCCAAATGCAAAGATGACAAGAAATCCACTTCGGGCTATATCTTTATGTTAGCAGG
CGGCCCTATCTCTTGGAAGAGTCATAAACAACAGTTGACCACAACTTCCACAATGATGGC
AGAGTACATTGCTGTCTATAACGCAACCTGTCATGGAATGTTGATTAGAAATCTGGTCAC
TGGACTCAAAATCGTTAATTCCATTTCTAGACCATTGAAGCTTTACTGTGATAATTCAGC
TGCCGTTAGTTTCTCGAACAGTAACAGTTCGACTGGAGCTGGTTTATATCTCGATACGAA
ATATCTTTTTGTACGTGAACGTGTTGAGGAAAATAATCTTTGTATCGAGTATATTAGTAC
TAAGGATATGCTTGCGGATCCGATGACTAAAGGTCTCCCTCCTAAGGTTTACGAAGAACA
TGTTCGGAATATGGGATTATGTAAAGACCTTATTTGAGCATATTGTACTAGCTTATGTTT
TATGTTTAATGAAATTTCCTCAAGTTTGATTTTGTATGTCTATTAGAATATGTTCAACCG
GTATAATGGCATATAGACAAATAAAAGTTACAAATCAAACAAAGGGCTTATGCGTATTTT
GATCATAACGACTAGGTTTTAAATTAAGGCTATAGTATGATTAATGGGGGTCCTGAGTCG
CATAATGATTCAACGGCTGTATTTCTCTGCTATAGTACTTGTTTAAGGCTAAAATGAGTG
TTAACTCCTGATCAGGCTTATCTAATACTCATAGTAAATGATTACTCGGCTAAGTGGGAG
AATGTAAGATTAAATATTATTATGTTTAATATTTAATCTATAGCCATCTTAATCATTTAC
ATTATAGAGATCAAAATATATTAGAACCTATTATTAATTAGTTGGTAATTGTTGATGGAC
CATATTACCCTTAGTAACTAATTAGGTTTCCTCCTGGGTGCTTATATAAGGAGAATAAGG
TGGAGGTTTAAGGGTTACTCAGTTTCACAATTCACACCCCATAAGCCATAACATCATCAC
GAAACCTCCTCTCCTAAACCGATACCCTTTTCGGTTTCTAAGTCACCATCATCAGTCAGC
ACCCTAAGGAGGAACCGAATCAAGATGACAGGCATGTCGAACTCTCTCACAGGATTCTCC
TCTGCACTATCTGCGGTGACAGGTATGATTCATATGTTTTCCTTCATGCTTAAACAGAAC
TGAACCAACAT
>ZRSiTERT00100009#fam41-2898
TGATTTTGGAACATGTGTCAAATGTCTTAAAGGTAAAATGACATTAGCGAATAAGAAAGG
TGCCACTAGGAGCTCTAATTTATTAGAACTCATTCACACTGACATTAGTGGTCCCTACCA
AATCGCTGGCATAACAGGACGTACTTCATTTATCACCTTCATTGATGATTATTCTCGTTA
CATGTACTTGTATCTTATTAAGGAGAAATCTGAATCTCTAACAACTTTTAAAGATTATAA
GGCTGAAGTTGAAAAGCAATTAGATTGTCAGATTAAAGTTGTGAGATCAGATAGAGGTGG
TGAATATTATGGAAGGCATACTGATGTGGGTCAAGCTCCTGGTCCATTTTATGAGTTTTG
TAAGAGCCAGGGGATTGTGAACCAATACACCATGCCTGGTACACCTCAGCAGAACGGTGT
TGCTGAAAGAAGAAACCGTACCCTTATGAAAATGGTGCGCAATATGTTAGCCAACACTAA
TTTACCATTATTCCTCTTGACTGAAGCATTAAAAACAGTTGTTCATATACTCAATAGAGT
TCCTTCTAAGTCTGTTCCCAAAAATCCTTATGAACTTTGGACAGGAAGGAAACCGAGTCT
TAAATATATGAAAGTATGGGGCTGCATTGCTGAAGCAAAACTTTACAATCCTTTCCTAAG
GAAACTTGACCCTAAAACATTTACCTGTTTCTTTATCGGATATCCTGATAATTCAAAGGG
TTATCGTTTCTATTCTCCTTCTTATGTCACCCGTATTGTTGAAACCAAGTGTGCTGCGTT
CCTGGAGGATTTCAAGGTCAGTGGGAGCAGTACCAACCCTTACGAAGAATTGCAAGAAGT
ACAAGACGCGGGGGGGGGGATTCATCGCTTGCCATTACTCCGATTACTCCTCTTGTACCC
AATGCAACTACTGTACCTGAAGCTACTGCACCAACTCCAAATTCACCTCCACAATCAGAA
CCCATTATACCTCATGACGAAGGCACATCAAAGGCTCAAAACCAAGACAACGCTGAACCC
GATAATCCACTCAGGAGGTCATCTAGGCAAAGAAGGCCTACTAATTGGGATTATTATCTT
ACCTACCTACCTGACTGAAATGGATCCCGGAAAGCTCAATGATCCTATCTCTTATAGTGA
AGCCATTAGCAGTGATCAGTCTTCTGAATGGAATAAAACAATGATTGATGAGCTTAAATC
CATGAAGAAAAATGACGTTTGGGATTTGGTAGAATTACCCAACGGTGTCAAACCCGTAGG
ATGCAAATGGGTGTTCAAAACAAAACTGGATCCGAATGGGAACGTTGAACGCTACAAAGC
GAGATTGGTTGCAAAGGGCTACACTCAGAAAGAGGGAATTGGTTATCAAGAGACGTTTTC
ACCTGTCTCTCATAAAGATTCATTAAGGATCATCATGGCCCTAGTAGCTCATTTTGATTT
AGAGTTGCATCAGATGGGCGTTAAAACCGCTTTCCTTAACGAAGACTTAGACAAAGATGT
TTACATGAAGCAACCTGAAGGCTTCAAACCTGAAGGTCAGGAGCATCTAGTCTGTAAGTT
GAAGAAATCCATTTACGGGTTAAAACAAGCATCACGTCAGTGGTACATCAAGTTTGATGA
AGTCATGAAGAAACAAGGTTTTATGAAGAATCAAGTGGATCAATGCACATACCTCAAGAT
GAGTGGGAGCAACTTTACTATACCTGTCCTTTATGTAGATGATATTCTATTGGCAAGTAA
TAGTTTAGACATGTTGCATGAGTCGAAGCGGTTACTCTAGCATAACTTCGACATGAAGGA
TCTCGGAGATGCTTCTTACGTCATTGGCATCGAAATTCACCGAGACAGACACAAAGGGAT
CTTAGGATTGTCTCAAAAGGCTTACATAGATCGTGTCCTTACACGTTATAACATGCAACA
GTGCAAACCCTCCATCGCTCCAGTAGTTAAAGGAGATGTTTTCGGTTCATTCCAGTGTCC
GACAACGTAGGTTAAGAAAGAGAAAATGAGCCAGATACCTTACGCGTCAGTAGTCAGGAG
CCTGATGTATACTCAAGTCTGTACTCGCCCAGATATAGCTTATATTGCTGGAATGCTAGG
CCGTTATCAGACTAATCCTGGCCTAGATCACTGGAAAGCAGCTAAGAAGGTACTTCGATA
TCTGCAAGGGACGAAAGACTATAAACTGACTTATAAAAGAAGTGATCATTTAGAAGTGGT
GGGCTATTCTGATTTTGACTTTGCCAAATGCAAAGATGACAAGAAATCCACTTCGGGCTA
TATCTTTATGTTAGCAGGCGGCCCTATTTCTTGGAAGAGTCATAAACAACAGTTGACCAC
AACTTCCACAATGATAGCAGAGTACATTGCTGTTTATAACGCAACCTGTCATGGAATGTT
GCTTAGAAATCTGATCACTGGACTCAAAATCGTTAATTCCTTTTCTAGACCATTGAAGCT
TTACTGTGATAATTCAGCTGCCGTTAGTTTCTCGAACAGTAATAGTTCGACTAGAGCTGG
TTTATATCTCGATACAAAATATCTGTTCATACGTGAACAAGTGGAGGAAAATTATCTTTG
TATCGAGTATATTAGTACTAAAGATATGCTTGCGGATCCGATAACTAAAGGTCTCCCTCC
TAAGGTTTATGAGAACATGTTCGAAATATGGGATTTAGTAAAGACATTATTTGAGCATAT
TGTACTAGCTTATGTTTATGATAATGAAATTTCCTCAGTTTGATTTTGTATGTCTCTTAG
AATATGTTCAACCGGTATAATGGCATATAGACAAATATAGTTACAAATCAAACAAAGGGC
TTATGCGTATTTTGATCATGACGAATAGGTTTTAAATTAAGGCTATAGTATGACTAATGG
GGGTCCTGAGTCGCATAATGATTCAACGGCTGTATTTCTCTACTATAGTACTTGTTTTAG
GCTAAAATGAGTGTTAACTCCTGATGAGGCTTATCTAATACTCATAGTAAATGATTACTC
GGCTAAGTGAGAGAATGTAAGATTAAATATATTATGTTTAATATTTAATCTAGTAGCCAT
TATAATCATTTACATTATATATATCAAAGTATATAATAACCTATTAAATAATTAGTTGGT
AATTGTTGATGGACCATATTACCCTTATTAACTAATTAGGTTTCCTCTTGGGTGCTTATA
TAAGGAGAATTATGTAGAGGTTAAAAGGTTACACACTTAGACATAACCTAATAAGCATAA
CATCAACCGGCCTCTTCTCCATAACCGAATCCCCTATTCGGTTCTCATCATCACCATCAT
TAGTTTGCACCCTAAGGAGGAACCAGATCACGTTGACAAGCATGT
>PRSgTERT00100289#fam41-10784
CGTTTCCCATGGTCATCGCAAACTCTCTATTCTCTATGATTCCGTTGTTTATGGTACTGG
CATTCTGGATGGTGGTCTCTATAAATTAGAACTAGATGATAATTTTTCCAAATCTTTGTT
GTCATATTATATTAATGAATCACTCACAAAGATGAAACAGATTCGAGACTTAGAGACTTC
ATCTATGTTGTGGCATCAACGTTTAGGCCACATCTCAAGAGAACGATTAAATCGTCTCGT
AAAGGATGAAGTCTTACCTCTTCTTGATTTCACTGATTTTGGAACATGTGTCAAATGTCT
TAAAGGCAAAATGACATTAGCGAATAAGAAAGGTGTCACTAGGAGCTCTAATTTATTAGA
ACTCATTCACACTGACATTAGTGGTCCCTACCAAATCACTGGCATAACAGGGCATACTTC
ATTTATCACTTTCATTGATGATTCTTCTCGTTACATGTACTTGTATCTTATGAAGGAAAA
GTCTGAATCTCTTACAACTTTTAAAGATTATAAAGCTGAAGTGAAAAGCAATTAGATCGT
CAGATTAAAGTTGTGAGATCAGATAGAGGCGGTGAATATTATGGAAGACATACTGATGTG
GGTCAAGCTCCTGGTCCATTTTATGAGTTTTGTAAGGGCCAGGAGATTGTGAACCAATAC
ACCATGCCTGGTACACCTCAGCAGAACGGTGTTGATGAACGAAGAAATCGTACCCTTATG
AACATGGTGCGCAGTATGTTAGCCAACACTAATTTACCATTTTTCCTCTGTATAGAAGCG
TTAAAAGCACTTGTTCATATACTCAATAGAGTTCCTTCTAAGTCTGTCCCTAAAACTCCT
TATGAACTTTGGACAGGACCGAGTCTTAAATATATGAAAGTATAGGGCTGCATTGCTGAA
GCAAAACTCCATAATCCTTTCCTAAGGAAACTTGACCCTAAAACAGTTACCTGTTTCTTA
TCGGGTTATCCTAATCATTCAAAGGGTTATCGTTTCTATTGTCCTTCCTATGTCACCCGT
ATTATTGAAACCAAGTGTGTCGTGTTCCTGGAGGATTTCAAGGTCAGTGGGAGAAGTACC
AACTCTTACGAAGAATTGAAAGAAGTACAAGACGCGGGGGGGGGACTCGTCGCTTACCAT
TACTCCGTTTACTCCTCTTATACCCAATGCAACAACTGCACCTGAAACTACTGCACAAAT
TCCATCTCCACAATCAGAACCCATTATACCTCATAACGAAGGCACATCAAACGCTCAAAA
CCAAGACAACGCTGAACCCGATAATCAACTCAGGAGGTCATCTAGGCAAAGACGACCTAC
AAATTGGGATGATTATGTTACCTACCTGACTAAAATGGATGCTGGAAAGCTCAATGATCC
TATCTCTTCTAATGAAGCCATTAGCAGTGACCTGTCTTCTGAATGGAATAAAGCGATGAT
TGATGAGCTTGAATCCATGAAGAAAATTGGCGTTTGGGATTTGGTAGAATTACCCAACGG
TGTTAAACCTGTAGGATGTAAATGGGTGTCCAAAACAAAACTGGATCCGAATGGGAACGT
TGAATGCTATAAAACGAGATTGGTTGCAAAAGGCTACACTCAGAAAGAGGGGATTGATTA
TCAAGAGACGTTTTCACCTGTCTCTCGTAAAGATTCATTAAGGATCGTTATGGCCCTAGT
AGCTCATTTTGATT
>novel#fam41-8321
TGTAAGATTAAATATTATTATGTTTAATATTTAATCTATAGCCATCTTAATCATTTACAT
TATAGAGATCAAAATATATTAGAACCTATTATTAATTAGTTGGTAATTGTTGATGGACCA
TATTACCCTTAGTAACTAATTAGGTTTCCTCCTGGGTGCTTATATAAGGAGAATAAGGTG
GAGGTTTAAGGGTTACTCAGTTTCACAATTCACACCCCATAAGCCATAACATCATCACGA
AACCTCCTCTCCTAAACCGATACCCTTTTCGGTTTCTAAGTCACCATCATCAGTCAGCAC
CCTAAGGAGGAACCGAATCAAGATGACAGGCATGTCGAACTCTCTCACAGGATTCTCCTC
TGCACTATCTGCGGTGACAGGTATGATTCATATGTTTTCCTTCATGCTTAAACAGAACTG
AACCAACATCTG
>novel#fam41-8324
TGTAAGATTAAATATTATTATGTTTAATATTTAATCTATAGCCATCTTAATCATTTACAT
TATAGAGATCAAAATATATTAGAACCTATTATTAATTAGTTGGTAATTGTTGATGGACCA
TATTACCCTTAGTAACTAATTAGGTTTCCTCCTGGGTGCTTATATAAGGAGAATAAGGTG
GAGGTTTAAGGGTTACTCAGTTTCACAATTCACACCCCATAAGCCATAACATCATCACGA
AACCTCCTCTCCTAAACCGATACCCTTTTCGGTTTCTAAGTCACCATCATCAGTCAGCAC
CCTAAGGAGGAACCGAATCAAGATGACAGGCATGTCGAACTCTCTCACAGGATTCTCCTC
TGCACTATCTGCGGTGACAGGTATGATTCATATGTTTTCCTTCATGCTTAAACAGAACTG
AACCAACATGTGGTATCAGAGCATATGTTGATTAGTCAGTTCTGTTTTCGTATCCATAAT
TCTGGGATTGAAACTTGGAAAACGGAATTTTTCTTTAAAAAACCGTATGATCTTGACAGC
CGGTTTCGAGTCATAAGAATCGACTCGAAATCATGATTTTCGATGAAAAGATTAATTGTT
TTGTTCACCGAATTAACTGGATTATAATTTTAGCCGAAATCTGTTTAGTAAAATTATTAA
AATTCAGGTTTCGGGTTCCAGAATTTTATTTTTTATGATTAGGGTTCATCATGTTCATGT
GAAAATTCGAATATTCTGTTATGTTTTGGAATATGATTTGGATTATTAAGTGTTTTTCCT
GATTTTGATCTAATTTTGTCCTCTAAATTTTTTGGAAAACTGTTAAAAGATAAAGAGATT
GAAATTTTCGAAATCTGTTAACAAAATTAGATCAGCTTAAACAGGAAAGGATATCTTTTA
ATCCCTTAGATTTCGAATTTTCGGTTATGATATCAAATTAACAGCTGTTAGCGAGGTTGC
TACTCGAGACCACGAGGTTGCTACTCGCAACCATGAGGTTGCTACTCGCAACCATGAGGT
TGCTACTCGCAACCATAACGTCATTAGTCGAGACCATGAGGTTGCTACTCGCAACCATAA
CGTCATGACTCGC
>novel#fam41-14781
AATGTTTTCCTTCATGTATAAACAGAACTGAACCAACATGTGGTATCAGAGCATATGTTG
ATTAGTCAGTTCTGTTTTCGTATCCATAATTCTGGGATTGAAACTTGGAAAACGGATTTT
CTTTGTAACTTTAAAACTATAACAGCCGGTTTCGAGTCATGAAGATCGACTCAAGATCTC
TGTTTTCGGGAAAAAGATTAATTACATGTTCACTCAAATTCAACTGGGTTATGTTTTAGC
CGAAATCTGTTTAGAAAAACTATTAATATTCAGGTTTCGGGTTCCAGAATTTATGTTTTA
TGTTTTTTAGGGTTCATCATGTTCTTGGAAAATTCGATAATTCTGTTATGTTTTGGAATG
TTTTAGGATTAATGAGTGTTTTTTCCATGTTTGATCCAATTTTATCTTTTAAGTTTATTC
GAAAACTGTTATTAGATAAACAATTATAATTTTTCGAAATATGTTGATAAAATTAGATCA
TCTTAAAACAGGAAATAATATCTCATAATCCCTTAGATTTCGAATTTTCAGTTATGTTAT
CACAATTAACAGCTGTTGACAGGAAGCTTCGAGATCATCAGATTACGACTCGAGACCATC
AGTCTCGACTCGAAACCATAGGGTCTCGACTCGAAATCATCTCAGGTCCTTAAAACCTTC
ACAACTCGAGACCAACAGATCTCGACTCGAGACCATAAGGTCTCGACTCGAAGTCATAAG
GGCTCAAAGGTCTCGACTCGAGACCATAACGTCATAACTCGAGACAAAGGTTGCGACTCG
AGACCATAATGTCATAACTCGAGACCATAAGGGTGCGACTCGAGACCGTGGTTGCGACTC
GAGACCTCATCATGACTCGAGATCTCATAAGATATAGTAGTCGAGACCATGGTTCCGACT
CGTGACAACAAGGTTGCGACTCGAGACCTCATAACTGACTCGAGATCTCATA
>novel#fam41-4924
AGATTAAATATATAAAATGTAATATTTAATCTTGTAGCCTATATAATCATTTATATTATA
TTAGATCAAAATATATTTATTAACCTATTAATAATTAGTTGGTAATTGTTGATGGACCAT
ATTACCCTTATTAACTAATTGGGTTTCCTCTTGGGTGTATAAAT
>novel#fam41-5524
TACATCCTAAAGGGGAACCAGACCAATCTGACAACTATGTCGAACTCCGCGGCTGTGTCT
CTGACTGGATTCTCTGCTGGCCTGTTTGCTGTATCAGGTATTATTTACATGTTTTCCTTT
ATGTTTAAACCGAACTGATCAACATGTGGTATCAGAGCATATGTTGATTAATCAGTTCTG
TTTTCCTATCCATTATTCTGGGATTGAAATATGGAAAAC
>novel#fam43-72
ATCTAAACTATATAATAAAAGAAACTAATAAGAGGACACATGTCATTCATTGGAGCTATC
TATTTTTTAGT
>novel#fam43-12705
TATATAATAAAAGAAACCAATAAGATGACACATGTCATTCATTGAAGTCATCTATTTTTT
AGT
>novel#fam43-14994
CTATACTATATAATAAAAGAAACCATTTATGAGACACATGTCACTCATTGGAGCCATCTA
TTTTTT
>novel#fam43-14996
TTATACTATATAATAAAAGAAACCATTTATGGGACACATGTCATTGGAGCCATCTATTTT
TTAGTT
>novel#fam43-94
CTATACTACATAATAAAACAAACCATTTATAGGACACATGTCACTTATTGTAGCCATCTA
TTTTTTA
>novel#fam45-74
AGAGTTAAATGTCATTTTAATCCTTGTGGTTTAGACCATTTTGTTGGTTTAGTTCAAAGG
TTT
>novel#fam45-15002
TAAATGTCATTTTAGTACCTGTAGTTTAGGCCATTTTGTTAGTTTAGTCCAAAGGTTTCA
TTTTTCGCATGTGGTCCAAAAAGGTTTTAACGTTGACATTTTAGTCTACTGGGTTAACTT
CATCCATTTTTTATTAACGAGAAGAGTAATTCGGTCATTTTATATGTAATTTTGTTAACT
AAAAGGACAATTCGGTCATATAAAAATGACCGAATTGCCCTTCTCATTAACAGAGAAAAT
AGATGAAATTAACCCAGTGGACTAAAAT
>novel#fam45-2549
CATTTTAGTCCCTGTGGCTTGGGCCATTTTGCAAGTTTTGTCCAAATGTTTCACTTTTCG
CCTGTGGGTTCAAAAAGGTTTCACCGTTGCCATTTTAGTCCATTAGGTTAACTTCATTCA
TTATTTCTGTTAACGAGAAGGGCGATTCGGTCATTTTATATGTAATTCTGTTAACTAGAA
TGACAATTCGGACATATAAAATGACCGAACCGCCTTTCTAGTTAACAGAAATAATAGATG
AAGTTAACCCAATGGACTAAAATGACAACGATGAAACATTTTTGGACCCACAGGTGAAAA
ATGAAACATTTGGACTAAATTGACAAAATTGTCCAAACCACAGAGACTAAAATGACATTT
AACTC
>novel#fam45-8412
CGAATTGCCCTTCTTGTTAACAGAAAAAATGAATGAAGTTAACACAGTAGACTAAAATAG
CAACGATGAAACCTTTTTAGACTCACGGGAGAAAAATGAAACCGTTGGACTAAATTAGAA
AAATGGTTCAAACCACAG
>novel#fam45-15003
TAAATGTCATTTTAGTCCCTGTGGTTTGGGCCATTTTGCTAGTTTAGTCCAAATGTTTCA
TTTTTAACATGTGGGTCAAAAAAGGTTTCACAATTGCCATTTTAGTCCACTGGGTTAACT
TTATCCATTTTTTCTGTTAACGAGAAGGCCAATTCGGTAATTTTGTATGTAATTCTGTTA
ACTAAAAGGGCAATTCAGCCATATAAAATGACCGAATTGGTCTTCTCGTTAACAGAAAAA
ATGGGTGGAGTTAATCCAGTGGACTAAAATGACAACAGTGAAACCTTTTTGGACCCACAG
GATAAAAATGAAACCTTTGGAATAAATTGGCAAAATGGCCCAAACCACAGCGACTAAAAT
GGCATTTAACTC
>novel#fam45-15008
AATGTCATTTTAGGCCATGTGGTTTTAGGTATTTTGCCAGTTTAGTTCAAAGGTTTCATT
TTTCTTCTGTGGGTCCAAAAAGATTTCACCGTTGATTTAGTCTACTGGGTTAACTTCATC
CATTTTTTCTGTTAACCAGAAGGGCAATTCAGTTATTTTATATATAACTCTGTTAACTAT
GAAAGCGATTCGGCCATATAAAATGACCGAATCGCCCTTGTTGTTAATAGAAATAATGGA
TGAAATTAACCCAGTAGACTAAAATGGCAACATTGAAACCTTTTTGAACCCACAGACAAA
AAATGAAACCTTTAAACTAAACTGCCAAAATGACACAAACTACTTAGATTAAAATGATAT
TTAACTC
>novel#fam45-15009
TTGCCATTTTAGTCCACTAAGTTAACTTCATCCATTTTTTCTAGTAACGAGAAGGGAAAT
TCGGTCATTTTATATGTAATACTGTTAACTAGAAGGCCAGTTCGGCCATATAAATGACCA
AATTGCCCTTCTCGCTAATAGAAAAAATGAATAAAGTTAACCCAGTGGACTAAAATAACA
ACGGTGAAATCTTTTTGTACCCATAGAAGAAAAATAAAACCTTTGGACTAAATTGACAAA
ATGACCCAAACCACATGTACTAAAATGACATTTAAC
>novel#fam45-15010
TAGATGTCATTTTAGTCCATGTGTTTTGGGTTATTTTGTCAGTTTAGTACAAATGTTTCA
TTTTTCGTCTGTGGGTCCAAAAAAGTTTCACCGTTGTCATTTTAGTCCACTGAGTTAACT
TCAACTATTATTTCTGTTAACGAGAAGGTAATTCAATCATTTTATATGTAATTCTTTAAC
TAGAAGGGCAATTCGGTCATATAAAATGACCGAATCGCCCTTCTCGTTAATAGAAATAAT
AGATGAAGTTAATCCAGTGGACTAAAATGGCAACGGCGAAACCTTTTTAGACACACAGAC
GAAAAATGAAACATTTAGAC
>novel#fam45-8283
TAAATGTCATTTTAGTTCTTGTGGTTTGGGTAATTTTACCAGTTTAGTCCAAATGTTTCA
TTTTTCACCTGTGGGTCCAAAAAGGTTTCATCGTTGCCATTTTAGTCCACTGGTTTAACT
TCATCCATTTTTTGTTAATAAGAAGTGCAATTCGGTCATTTTATATGTAATTCTGTGAAC
TAGAAGGGCAATTCGGTCATATAAAATGACGACATTGCCTTTCTCGTTAACATAAATAAT
GGACGAAGTTGACCTAGTAGACTAAAATGACAACGGTGAAATCTTTTTGAACCCACAGGT
AAAAAATGAAACTTTTAGACTAAACTGACAAAATGGCTCAAACCACAAGGACTAAAATTA
CATTTAACTC
>novel#fam45-3565
GAGTTAAATGTCATTTTAGTCACTCGTTTGAGTCATTTGTCAGTTTAGTTCAAAGGTTTT
ATTTTTTGTTTGTGGGTCCAAAAAGGTTTCACTATTGCCATTTTAGTCCACTGGGTTAAT
TTTATTCATTTTTTCTATTAACGAGAAGGGCAATCCGGTCATTTTATATGTAATTCAGAA
GGGCAATTCGGTCATATAAAATGACCAAATTGCCCTTCTTGTTAACAGAAAAATAGATAA
AGTTTACCCACTGGACTAAAATGGCAATGGTGAAACATTTTTGGACCCACAGGCGAAAAA
TGAAACATTTGGACTAAACTGACAAAATGACTTAAACGACAGGGACTAAAATGACATTTA
ACT
>novel#fam45-1064
AGAGTTAAATGCCATTTTAGTCCCTGTGGTTTGGGCCATTTTAGTCCAAAGGTTTGAAAC
GTTGCCATTTTAGTCCAAATAATTTCAAGCGTTGCCATTTTAGTCCACTGGGTTAACTCC
ATCCCTTTATTCTGTTAGGTAGAAGGGCATTTCGGTCATTTTACATGTAATTAAGTTAAC
TAGAAGGGCAATTCGACCATATAAAATGATCGGATTACCCTTCTAGCTAACAGAAAAAAT
GGACGGAGTTAACCCGATGGACTAAA
>novel#fam45-10880
AAATGTCATTTTAGTCCCTGTGGTTTGAGCTATTTTGACAGTTTATTCCAAATGTTTCAT
TTTTCACCTGTGGGTCCCAAAAGGTTTCATCGTTGCCATTTTAGTCTACTGGGTTAACTT
CATCCATTTTTTTGGTAACGAGAAGGCCAATTCGGTCACTTTATATGTAATTCTGTTAAC
TAGAAAGACAATTCGGCCATATAAAATGA
>novel#fam45-10881
CCTTTTTGGACCCACAGGTGAAAAATGAAACCTTTAGACTAAACTGACAAAATGACCCAA
AAACACAGGGACTAAAATGGCATTTAA
>novel#fam45-1065
AAGAGTTAAATGCCATTTTAGTCCATGTGGTTTGGACCATTTTGCCAGTTTAGTCCAAAG
GTTTGAGACGTTGCCATTTTAGTCCAAATAATTTCAAGCGTTGCCATTTAGTCCATCGGG
TTAACTCCGTCCATTTTTTCTGTTAGCTAGAAGGG
>novel#fam45-2661
TACCATTTTAGTCCATGTGGTTTAAGATATTTTGCCAATTTAATCCAAATGTTTCATTTT
TCGT
>novel#fam46-75
AAGATATAGCTTTTTATTGATTGGTATATAAAATTACATGTGCTCAACCCATACAATATA
TGAGGTTCTTAAAAATGTAATTTTTTTCATTATTTAATATATAAAATTAAATTTACTCAA
CTAATACAATACACAAGTTTCTTAAAGATATA
>novel#fam46-12702
TTTTTAAAGATATAATTTTTTATTAGATTCATTCAACCCATGTAAAAAACGAGGTTTTTT
AAAGATATAATATTTTTATTATTTACTATACAAAATTACATTTATGCAACTCGTGTAATA
CACCGGGTTTTTAAAAATATAACTTTTTTTTATTGTGTGGTATATAAAATTAGATTTATT
TAATCCGTATAATACACAGGGTTTAACAAGATATAACTTTTTATCGATTGGTATATAAAA
TTACCTGTGTTGAACCGATACAATAAACGAGGTTCTTAAAAATGTAATTTTTTTCATTAT
TTAATATATAAAATTAAATTTACTCAACCCGTACAATACAAGGGGTTCTTAAAGATATAA
TTTCTTATTATTTAATATATAAAATTACATTTATTCAACCTATGTAATAAACGAGATTTT
TAAAGATATATTGTTTTGTGATTTGGTATATAAAATTACATTTATTCAACCCGTGTCATA
AACGGAGTTTTTTAAGATATTTTTTTTATTATTTGGTATATAAGATTACATTTATTCAAC
CCGTGTATTACACAAGGTTCTAACCTA
>novel#fam46-15011
TAATTGGTATACTAAATTATATTTATTCAACTCGTGTAAAACGCTGGATTTTAAAAAATA
TAACTTTTTATTATTTATTATACAAAGTTACATTTATATAACACGTGTAATAGACGAAGT
TTTTAAAAATATAACTTTTTATCATTTGCTATGTAAAATTAGATTTATTCAACACGTGTA
ATACACGAGATTTTAAGGATACAATTTTTATATTATTTGGTAGATTTTTCAACCCAACTA
TACACGAGTTTTTTAAAGATACAACGTTTTTAGTATTTAATAGAAAATATTATATTTATT
TAATATGTGTAATACACATGGTTTTTAAATATATAACTCTTTTTTAGATCTATTCAACAC
GTGTAACATACAGGGTTTTTAAGGATGTAATAATTTTATTATTTGGTAGATTTATTCAAC
CCGATTATACACGGGTTTTTTAAAGATACGACGTTTTTAGTATTTAGTATACCAAATTAC
ATTTATTTAATCCGTGTAATACACATGGTTTTTAAAGATATGACTATTTTTTATTATTTG
ATATATAAAATTACATTTGTTTAACCCGTATAATATACGGGGTTCATAAAGATATAACTG
TTTATTATTTAATATATAAAATTACATTTATTCAACCCGTGTAATACACGGGGTTCTAAC
CTAG
>novel#fam46-95
TATAACTTTTTATTATTTACCATATAAAATTACATTTATTCAACCCGTGTAATAAACGAG
ATTTTTTAAAGATATAACTTTTTTTATTATTTATTATACAAAACTACATTTATCCAACCC
GTGTAATACATGAGGTATTTAAAAATATAATTTTTTATTATTTGATATATA
>novel#fam46-2322
ATATTTGGTAGATTTATTCAACCCGATTATACACGGGTTTTTTAAAGATACGATGTTTTT
AGTATTTAGTATACAAAATTACATTTATTTAATCTGTGTAATATACATGGTTTTTAAAGA
TACGACGTTTTAAGTATTTAGTATACAAACTTACATTTATTTAACCCGTACAATACACAT
GGTTTTTAAAGATATAACCTTTTTTTATTATTTGATATATAAAATTACATTTATTTAACC
CGTACAATATACGGGGTTCATAAAGATATAACTTTTTATTATTTAATACATAAAATTACA
TTTATTCAACCCGTGTAATACACGGGGTTCTAACCTAGTA
>novel#fam46-5931
ATATATAAAATTATATTTATTCAACCCGTGTAATACACGGGGTTCTAACCTAG
>novel#fam46-8488
ATATATAAAGTTATATTTATTCAACCCATGTAATACACGGGGTTATAACCTAGTA
>novel#fam46-9699
TATCCTAATTTATTAAAAATATAACTTTTTTATTAATTGGTATACAAAATTATATTTATT
CAACTCGTGTAAAACGCGGGATTTTTAAAGATATAACTTTTTTATATTATTTACTATACA
AAGTTACATTTATATAACATGTGTAATACACGAAGTTTTTAAAGATATAACCTTTTATCA
TTTGCTATGTAAAATTATATTTATTGCAAGTGTAATACACGGGGTTTCTAAGGATACAAT
TTTTTTTTATTATTTTGTAGATTTTTCAACCCGACTATACACGATTTTTTTAAAGATACA
ACGTTTTTAGTATTTAATATACAAAATTACATTTATTTAATATTTGTAATACACATGGTT
TTTAAAGATATAACTCTTTTTTTACATCTATTCAACACGTGTCATACGAGGTTTTAAAGG
>novel#fam46-10282
TAAAAATATAACTTTTTTTATTAATTGGTATACAAAATTATATTTATTCAACTCGTGTAA
AACGCGGGGTTTTTAAAAATATAACTTTTTTTTATTATTTACTATACAAAGTTACATTTA
TATAACAAGTGTAATACACGAAGTTTTTAAAGATATAACTTTTTATCATTGTTATGTAAA
ATTAGATTTACTCAACACGTATAATACACATGGTTTTTAAAGATATAACTCTTTTTTAGA
TCTATTCAACACGTGTAACATACGAGGTTTTTAAGGATGTAATATTTTTATTATTTGGTA
GATTTATTCAACCTGATTATACACTGGCTTTTTCAAGATACGACGTTTTTAGTATTTAGT
ATACAAAATTACATTTATTTAATTTGTGTAATACACATGGTTTTTAAAGATATAACTATT
TTTTATTATTTAATATATTAAATTACATTTATTCAACCCGTGTAATACACGGGGTTCTAA
CCTA
>novel#fam46-12697
TATTTAATATATAAAATTACATTTATTCAACCCGTGTAATACATGGGGTTCTAACCTAG
>novel#fam46-12698
TTTTATCATTTGCTATGTAAAATTAGATTTATTCAACACGTGTAATACACGGGGTTTTTA
AGGATACAATTTTTTTATTATTTGGTAGATTTTTCAACCCGACTGACTATACACAGGGTT
TTTAAATATACGACGTTTTTAGTATTTAATATACAAAATTACATTTATTTAATATGTGTA
ATACACATGGTTTTTAAATATATAACTCTTTTTTAGATCTATTCAACACGTGTAACATAC
GGGTTTTTAAGGATGTAATATTTTTATTATTTGGTAAATTTATTCAACCCGATTATACAC
GGGTTTTTTAAAGATACGACGTTTTTAGTATTTAGTATACAAAATTACATTTATTTAATC
TGTGTAATACACATGGTTCTTAAAGATAAAACTATTTTTTATTATTTGATATATAAAATT
ACATTT
>novel#fam46-12737
AATAAACTAATACTAAATGTTATCCTAATTTATTAAAAATATAACTTTTTTTATTATTTG
GTATACAAAATTATATTTATTCAGCTCGTGTAAAATGCGGGGTCTTGAAAAATATAACTT
TTTTTATTATTTACTAAACAAAGTTACATTTATATAATCCGTGTAATACACGAAGTTTTT
AAAGATATAATTTTTTTATCATTTGCTATGTAAAATTAGATTTATTAAACACGTGTAATA
CACAAGGTTTTTAAGGATATAATTCTTTTATTATTTGTTAGATTTTTCAACCCGACTAAA
CACAGGTTTTTTTAAGATACGACGTTTTTAGTATTAATATACAAAATTACATTTATTTAA
TATGTGTAATACACATGGTTTTTAAAGATATAACTCTTTTTCAGATCTATTCAACACGTG
TAACATACGGGGTTTTTAAGGATGTTATTTTTTTATTATTTGATAGATTTATTCAACCCG
ATTATACACGGGTTCTTTTAAAGATACGACGTTTTTAGCATTTAGTACAAAATTACATTT
ATTTAATCTGTGTAATAAACATGGTTTTTAAAGATATAACTTTTTTTTTATTATTTGAAA
TATAAAATTACATTTATT
>novel#fam46-12860
TTTAAGGATATAATTTTTTTATTATTTGGTAGATTTTTCAACCCGACTATACACGGGTTT
TTTAAAGATACGACGTTTTTAGTATTTAATATACAGAATTACATTTATTTAATCTGTGTA
ATACACATGGTTTTTAAAGATATAACTCTTTTTTAGATCTCTTCAACACGTGTAATATAC
GGGGGTTTTAAGGATGTAATTTTTTATTATTTGGTAGATTTATTCAACCCGGTTATACAC
GGGTATTTTAAAGATACAACGTTTTTAGTATCTAGTATAAAAAATTACATTTATTTAATC
TGTGTAATACATATTATTTTTAAAGATATAACTTTTTTTATTATTTGATATATAAAATTT
CATTTATTTAACCCGTACAATATACGAGGTTCATAAAGATATAACTTTTTATTATTTAAT
ATATAAAATTTATTTATTCAACCCGTGTAATACACGAGGTTCTAACTTAG
>novel#fam46-1091
TCTTTTTATTATTTATTATATAAAATTATATTTATGCAACTCGTGTAATACACGGGATTT
TAACCTAGT
>novel#fam46-3052
AATAAATTAATATTAAATGTTATCCTAATTATTTAAAAACATAACTTTTTTTATTATTTG
GTATACAAAATTATGTTTATTCAACTCGAGTAAAACGCGAGGTTTTTAAGGATATAATAT
TTTTTTTTATTATTTGGTAGATTTTCAACTCGACTATACATGGGTTTTTTTAAAGATACG
ACGTTTTTAGTATTTAATATACAAAATTACATTTATTTA
>novel#fam46-8731
TATATAAAATTAGATTTATTCAACACGTGTAATGCATAAGGTTTTTTAAGATATAATTTC
TTTTATTATTTAAGATACAAAATTACATATATTCAACCCGTGTAATACATGGGGTTTTTA
AAGATAAAACTTTTATAATTATTATTTGGTGTATAAAATTAGTTTTATTCAACTTGTGAA
ATGTACGGGGTT
>novel#fam46-9883
AAATTACATTTATTTAACCTGTGTAATACACAATGTTTTTAAAGATATAACTTTTTTTT
>novel#fam46-96
ATTCAATCCTTGTAATACACGGAGTTTTTTAAAGATATAACTTTTTTTTATAAATTACTA
TACAAAATTACATTTATCCAACCGGTGTAATACATGATGTTTTTAAAAATATAACATTTT
TTATTATTTGATATATAAAATTAGATTTATTCAGCCCGTACAATACACGAGGTTT
>novel#fam46-4694
AAGATATAACTTTTTTTTATAATTTGATATATAAAATTAGATTTATTCAACCTGTACAAT
ACACGAGTTTTTTAAAGATAT
>novel#fam46-5930
TAATGCACATGGTTTTTAAAGATATAACTCTTTTTCAGATTTATTCAACACGTGCAATAT
ACGGGGTTTTAAGGATGTAATTTTTTATTATTCGGTAGATTTATTCAACCCGTTTATACA
CGAGTTTTTTTAAAGATACGACGTATTTAGTATACAAAATTACATTTATTTAATCTGTGT
AATACACATGATTTTCAAAGATATAACTTTTTTTATTATTTGATATATAAAATTACATTT
ATTTAACCCGTACAATATACATGGTTGATAAAGATATAACTTT
>novel#fam46-12859
TTATTATTTGGTATACAGAATTATATTTATTCAACTCGTGTAAAATGCGAGGTTTTTAAA
AAATATAAATTCTTTAATTATTTACTATACAAAGTTACATTTATATAACACGTGTAATAC
ACGAAGTTTTTAAAGATATAATTTTTTATCATTTGCTATGTAAAATTAGATT
>novel#fam46-15017
TATTATTTAATATATAAAATGACATTTATTCAACTAATGTAATAAACGAGATTTTTAAAT
ATATATTGTTTTATTATTTGGTATATAAAATTGCATTTATTCAACCCGTGTAATAAACGA
GATTTTTAAAGATACATTTCTTTTATCATTTGGTATATAAAATTGCATTTATTCAACCCG
TGTAATACACGGGGTTCTAACC
>novel#fam46-15014
ATTATTTGGTAGATTTTTCAACCCGACTATACCCGGGTTTTTTAAAGATACGACGTTTTA
GTATTTAATATACGAAAATACATTTATTTAATTTGTGTAATACACGTGGTTTTTAAAGAT
ACAACTCTTTTTTATATCTATTCAACACGTGTAATATACGGAGTTTTTAAGTATGTAATT
TTTTATTATCTGGTAGATTTATTCAACCCGATTATACACGGGTTTTTTTAAAGATACGAC
GTTTTTAGTATTTAGTATACAAAATTACATTTATTTAATCTGTGTAATACACATGGTTTT
TAAAAATATAACTTTTTTATTATTTGATATATAAAATTACATTTATTCAACCTGTGTAAT
ACACGGGGTTCTAAC
>novel#fam46-2326
GTGTAATACACTAAGTTTTTAAAGATATAACTTTTTATCATTTGCTATATAAAATTAGAT
TTATTCAATACGTGTAATACATAGGGTTTTTAAGGATATAATTTTTTTTATTATTTGGTA
GATTTTTCATCCCGACTATACACGGGATTTTTAAAGATATGGCGTTTTTAGTATTTAATA
CAAAATTACATTTATTTAATATGTGTGTAATACACATGGTTTTCAAAGATATAACTCTTT
TTTAGATCTATTCAACACGTGTAATATACGAGGTTTTTAAGAAAGTAATTTTTTT
>novel#fam46-2328
TATTATTTGGTATACAAAATTATATTTATTAAACTCGTGTAAAATGCGGGGTTTTAAAAA
ATATAACTTTTTTCATTATTTATTATACAAAGTTGCATTTATATAACCCGTGTAATACAC
GAAGTTTTTAAAGGTATAACCTTTTATCATTTGCTATGTAAAATTAGATTTATTCAACAC
GTGCAATACACGAGGTTTTTAAGTATATAAATTTTTTATTATTTGGTAGATTTTTCAACC
CGGCTATACACGGGTTTTTTTTAAAGATACGACGTTTTTAGTATTTAATATACAAAATTA
CATTTATT
>novel#fam46-9887
TTTACTATACAAAATTACATTTATTTAACTCGTGTAATACATTGTGTTTTTAAAGATATA
ACTTTTTTATTATTTAGTA
>novel#fam46-2327
ATTTAATATACAAAATTATATTTATTTAATATGTGTAATTCACATGGTTTTTAAAGATAT
AACTCTTTT
>novel#fam46-12738
AAAATTACATTTATTTAACCCGTACAATATACAGGGTTCATAAAAATATAACTTTTTTTA
TTATTTAATATATAAAATTACATTTATTCAACCCGTGTAAAATACGGGGTTCTAATCTA
>novel#fam46-2742
TTTATTCAACACGTGCAATATAAGAGTTTTTTAAAGATATATCTTTTTTATATTATTTAT
TATATAGAATTACATTTATGCAACCCGTGTAATACGCGGGGTTCTAACCTA
>novel#fam46-9882
ATATATAAAATTACATTTGTTCAACCCGTGTAATAAACGAGATTTTTAAAGAATATTTTT
TTTAATTTAGTATATAAAATTACATTTATTCAACCCGTGTACTACACGGGTTCTAACCTA
GT
>novel#fam46-15019
TTTATTATATAAAATTACATTTATGCAACCCGTGTAATACACGGGGTTCTAACA
>novel#fam55-4907
GTGTGAGAAGCATTAGGCTAATTGAGAAACTTGAGAAGCATTCTTGACCACACATTTTCT
CTAAGTTTTTTCGTAATATACACATATGTATAATTTAAAATTGACTATATACATATGTG
>novel#fam55-1409
GTGAGAAACACTAGGCTAATTGAGAAACTTGAGAAACATTCTGCACCACACGTTTTCCCT
AAGCTTTTCGTAATATACACATATGTATAGTTTAAAACTGACTATATACATATGTGTATA
ATTCAAGATTTGACAATATACATATACGTATATAGTCAATTTTATACTACACATATGTGT
ATATTACGAAAAGCTTATGGAAAATGTGTGGTCCAGAATACTTCTCAAGTTTCTCAAATA
GGGTGGACTTCTCTTAGGATCCCTA
>novel#fam55-92
TAATATACACATATGTATAGTTTAAAGAGTGACCATATACATATGTGTATATTCAAGACT
GACAATATACATAT
>novel#fam55-4906
ACATATGTGCGTATTACGAAAAGCTTAGTAAAATATGTGGTCCAGAACGTTTCTCAAGTT
TCTCAAATAGGGTGGACTTCTCTTAGGATCCCTA
>novel#fam57-93
AACTAGTATTAAGCACCCCCGCGTTGCAGCGAGGGGCGAACACCAATCCAAGGCTACTGC
CAACGACCACCAACATTGAAGTTGCGGCCTGTTAATGCGAAGAAATTAAACTGAAACGTA
AAACATATAAATGAATAACTAAGTCGATCTAGAACCTGCGCGTTACGATGAACCTGCCAA
ACGGGAAAAAATAGATGACGTAAAAACGTTTAACCACACACGTACGTTACACCATGTTAA
CTCGCAAAATTTAGAATATAACTTTAAACGAAAATTTTGTGAAAAATGAAAAGTATA
>novel#fam57-2457
AACATTGAACCACACACGCACGTTGCACCGTGTTAACTCGCAAAATATAGAATGAAACGT
TAAACAAAAAATTTGCGAAATATGATAAGTATAGGGACCAAAGTTGAAA
>novel#fam57-7772
AAGAAATTAGACCGAAGCGTAAAACGTATAATAGAATAACTAAGTCAATCTAGGATCCGC
GGGTTTCGACGAACCTGTCAAACAGATAAAAATAGA
>novel#fam57-12753
ATAACTAAGTCGATTTAGAACCCGTGCGTTACGACGAACCTGTTAAATAAAAAAAATAGA
CGATGTAAAGACGTTGAACCACACACGCACGTTGCGCCGTGTTAAATTGCAAAATTTAGA
ATAAAAC
>novel#fam57-11635
GTTAATGCGAAGAAATTAGACCGAAACGTAAAACGTAGAAAAGAATAACTAAGTCG
>HRSiTERT00100141#fam62-101
GAAGCTTGCATGCCTGCAGGTCGACTCTAGAGGATCCCCGGGTACCGAGCTCGAATTCGC
CCTATAGTGAGTCGTATTACAATTCACTGGCCGTCGTTTTACAACGTCGTGACTGGGAAA
ACCCTGGCGTTACCCAACTTAATCGCCTTGCAGCACATCCCCCTTTCGCCAGCTGGCGTA
ATAGCGAAGAGGCCCGCACCGATCGCCCTTCCCAACAGTTGCGCAGCTGAATGGCGAATG
[truncated: 6,823,110 more chars]
